# Supplementary material for: Development and research trends of stay-green biology in legumes: a bibliometric and visual analysis over three decades
Source: Front Genet. 2026 Apr 24;17:1800699. doi: 10.3389/fgene.2026.1800699 (PMC13152256; doi:10.3389/fgene.2026.1800699)
Supplement: Supplementary file 1 [file Supplementaryfile2.xls]

## Sheet: WOS_Data
Publication Type	Authors	Book Authors	Book Editors	Book Group Authors	Author Full Names	Book Author Full Names	Group Authors	Article Title	Source Title	Book Series Title	Book Series Subtitle	Language	Document Type	Conference Title	Conference Date	Conference Location	Conference Sponsor	Conference Host	Author Keywords	Keywords Plus	Abstract	Addresses	Affiliations	Reprint Addresses	Email Addresses	Researcher Ids	ORCIDs	Funding Orgs	Funding Name Preferred	Funding Text	Cited References	Cited Reference Count	Times Cited, WoS Core	Times Cited, All Databases	180 Day Usage Count	Since 2013 Usage Count	Publisher	Publisher City	Publisher Address	ISSN	eISSN	ISBN	Journal Abbreviation	Journal ISO Abbreviation	Publication Date	Publication Year	Volume	Issue	Part Number
J	Guo, ZF; Lu, SY; Li, BS; Li, MQ				Guo, ZF; Lu, SY; Li, BS; Li, MQ			Retardation of leaf senescence by triadimefon treatment in mung bean seedling	ACTA BOTANICA SINICA			Chinese	Article						triadimefon; leaf senescence; Phaseolus radiatus	LIPID-PEROXIDATION; FREE-RADICALS; LIPOXYGENASE; OXYGEN; PLANTS	Treatment of triadimefon on detached leaves of mung bean ( Phaseolus radiatus L.) seedlings increased the levels of chlorophyll and soluble proteins. Declined activities of superoxide dismutase (SOD), peroxidase (POD), catalase (CAT) and ascorbate-peroxidase (AsA-POD) and contents of ascorbate (AsA) and glutathione (GSH) were observed during the senescence of detached young leaves. Triadimefon at…	S China Agr Univ, Coll Biotechnol, Guangzhou 510642, Peoples R China	South China Agricultural University	Guo, ZF (corresponding author), S China Agr Univ, Coll Biotechnol, Guangzhou 510642, Peoples R China.								20	3	4	0	1	SCIENCE PRESS	BEIJING	16 DONGHUANGCHENGGEN NORTH ST, BEIJING 100717, PEOPLES R CHINA	0577-7496			ACTA BOT SIN	Acta Bot. Sin.		1998	40	5
J	Kasim, MU; Kasim, R				Kasim, M. Ufuk; Kasim, Rezzan			Double-sided UV-C treatments delayed chlorophyll degradation but increased chilling injury of green bean (Phaseolus vulgaris L. cv. Helda) during storage	JOURNAL OF FOOD AGRICULTURE & ENVIRONMENT			English	Article						Green beans pods; UV-C treatments; chlorophyll content; chilling injury	ULTRAVIOLET LIGHT-C; INDUCED RESISTANCE; COLD-STORAGE; SHELF-LIFE; CUCUMBER; HORMESIS; LETTUCE; QUALITY; ROT	In this work a study of one-sided and double sided UV-C treatments on chilling injury and chlorophyll degradation of green beans (Phaseolus vulgaris L. cv. Helda) was conducted. In this way green beans kept better in one-sided UV-C treatments, maintaining bright green color and good texture. Nevertheless treatments of double-sided UV-C, especially higher doses, induced chilling injury because of …	[Kasim, M. Ufuk; Kasim, Rezzan] Univ Kocaeli, Vocat Sch Arslanbey, Arslanbey, Kocaeli, Turkey	Kocaeli University	Kasim, MU (corresponding author), Univ Kocaeli, Vocat Sch Arslanbey, Arslanbey, Kocaeli, Turkey.	rkasim@kou.edu.tr	Kasim, Mehmet/F-5989-2018; KASIM, Rezzan/AAA-4052-2020	Kasım, MUfuk/0000-0003-2976-7320					21	4	5	0	12	WFL PUBL	HELSINKI	MERI-RASTILANTIE 3 C, HELSINKI, FI-00980, FINLAND	1459-0255			J FOOD AGRIC ENVIRON	J. Food Agric. Environ.	JUL-OCT	2008	6	3-4
J	GUIAMET, JJ; GIANNIBELLI, MC				GUIAMET, JJ; GIANNIBELLI, MC			INHIBITION OF THE DEGRADATION OF CHLOROPLAST MEMBRANES DURING SENESCENCE IN NUCLEAR STAY GREEN MUTANTS OF SOYBEAN	PHYSIOLOGIA PLANTARUM			English	Article						CHLOROPLAST ULTRASTRUCTURE; GLYCINE MAX; GROWTH REGULATORS; SENESCENCE MUTANTS; SOYBEAN; THYLAKOID DEGRADATION	NON-YELLOWING MUTANT; FESTUCA-PRATENSIS-HUDS; LEAF SENESCENCE; PHOTOSYSTEM-II; CHLOROPHYLL; LEAVES; POLYPEPTIDES; PROTEINS; GENOTYPE	Near-isogenic lines of soybean (Glycine max [L.] Merr.) cv. Clark carrying nuclear 'stay green' genes were examined to determine the effects of these genes on the breakdown of thylakoid membranes during senescence. In order to accelerate their senescence, mature leaves were excised and incubated in darkness for 7 days. The homozygous combination of the recessive alleles d1 and d2 (at two differen…	FAC CIENCIAS AGRARIAS & FORESTALES,INST FISIOL VEGETAL,RA-1900 LA PLATA,ARGENTINA; FAC CIENCIAS NAT & MUSEO,RA-1900 LA PLATA,ARGENTINA; FAC CIENCIAS AGRARIAS & FORESTALES,CATEDRA CEREALICULTURA,RA-1900 LA PLATA,ARGENTINA	National University of La Plata; Museo La Plata									24	25	27	0	6	MUNKSGAARD INT PUBL LTD	COPENHAGEN	35 NORRE SOGADE, PO BOX 2148, DK-1016 COPENHAGEN, DENMARK	0031-9317			PHYSIOL PLANTARUM	Physiol. Plant.	JUL	1994	91	3
J	Guiamet, JJ; Giannibelli, MC				Guiamet, JJ; Giannibelli, MC			Nuclear and cytoplasmic ''stay-green'' mutations of soybean alter the loss of leaf soluble proteins during senescence	PHYSIOLOGIA PLANTARUM			English	Article						chloroplast proteins; Glycine max; Rubisco; senescence mutants; soybean; stay-green mutants	RIBULOSE-1,5-BISPHOSPHATE CARBOXYLASE OXYGENASE; RIBULOSE BISPHOSPHATE CARBOXYLASE; NON-YELLOWING MUTANT; MONOCARPIC SENESCENCE; FESTUCA-PRATENSIS; LEAVES; CHLOROPLASTS; DEGRADATION; PHOTOSYNTHESIS; ULTRASTRUCTURE	In soybean (Glycine max [L.] Merr.) the homozygous combination of the recessive alleles d1 and d2 (i.e., d1d1d2d2) at two different nuclear loci or the cytoplasmic gene cytG inhibit chlorophyll degradation during senescence; i.e. their leaves are green when they are shed. The main objectives of the present work were: (1) to determine whether these ''stay-green'' genes also interfere with the loss…	FAC CIENCIAS AGR & FORESTALES, INST FISIOL VEGETAL, RA-1900 LA PLATA, ARGENTINA; FAC CIENCIAS NAT & MUSEO, RA-1900 LA PLATA, ARGENTINA; FAC CIENC AGR & FORESTALES, CATEDRA CEREALICULTURA, RA-1900 LA PLATA, ARGENTINA	National University of La Plata; Museo La Plata									23	28	34	0	4	WILEY	HOBOKEN	111 RIVER ST, HOBOKEN 07030-5774, NJ USA	0031-9317	1399-3054		PHYSIOL PLANTARUM	Physiol. Plant.	APR	1996	96	4
J	GUIAMET, JJ; GIANNIBELLI, MC				GUIAMET, JJ; GIANNIBELLI, MC			INHIBITION OF THE DEGRADATION OF CHLOROPLAST MEMBRANES DURING SENESCENCE IN NUCLEAR STAY GREEN MUTANTS OF SOYBEAN	PHYSIOLOGIA PLANTARUM			English	Article						CHLOROPLAST ULTRASTRUCTURE; GLYCINE MAX; GROWTH REGULATORS; SENESCENCE MUTANTS; SOYBEAN; THYLAKOID DEGRADATION	NON-YELLOWING MUTANT; FESTUCA-PRATENSIS-HUDS; LEAF SENESCENCE; PHOTOSYSTEM-II; CHLOROPHYLL; LEAVES; POLYPEPTIDES; PROTEINS; GENOTYPE	Near-isogenic lines of soybean (Glycine max [L.] Merr.) cv. Clark carrying nuclear 'stay green' genes were examined to determine the effects of these genes on the breakdown of thylakoid membranes during senescence. In order to accelerate their senescence, mature leaves were excised and incubated in darkness for 7 days. The homozygous combination of the recessive alleles d1 and d2 (at two differen…	FAC CIENCIAS AGRARIAS & FORESTALES,INST FISIOL VEGETAL,RA-1900 LA PLATA,ARGENTINA; FAC CIENCIAS NAT & MUSEO,RA-1900 LA PLATA,ARGENTINA; FAC CIENCIAS AGRARIAS & FORESTALES,CATEDRA CEREALICULTURA,RA-1900 LA PLATA,ARGENTINA	National University of La Plata; Museo La Plata									24	25	27	0	6	MUNKSGAARD INT PUBL LTD	COPENHAGEN	35 NORRE SOGADE, PO BOX 2148, DK-1016 COPENHAGEN, DENMARK	0031-9317			PHYSIOL PLANTARUM	Physiol. Plant.	JUL	1994	91	3
J	Ali, S; Bano, A				Ali, Sahar; Bano, Asghari			LEAF AND NODULE SENESCENCE IN CHICKPEA (CICER ARIETINUM L.) AND THE ROLE OF PLANT GROWTH REGULATORS	PAKISTAN JOURNAL OF BOTANY			English	Article							ABSCISIC-ACID; NITROGENASE ACTIVITY; MONOCARPIC SENESCENCE; WATER-STRESS; XYLEM SAP; LEAVES; CYTOKININS; PHOTOSYNTHESIS; METABOLISM; ROOTS	The present investigation was aimed to study the effect of Kinetin and Abscisic acid (ABA) on leaf and nodule senescence in chickpea (Cicer arietinum (L.)) cv. CM88, in relation to the changes in the endogenous level of abscisic acid (ABA) and indole-3-acetic acid (IAA). Studies was carried out for study the 1 involvement of hormonal and non-hormonal signal factors involved in nodule senescence, …	[Ali, Sahar; Bano, Asghari] Quaid I Azam Univ, Fac Biol Sci, Dept Plant Sci, Islamabad, Pakistan	Quaid I Azam University	Bano, A (corresponding author), Quaid I Azam Univ, Fac Biol Sci, Dept Plant Sci, Islamabad, Pakistan.	asgharibano@yahoo.com	Bano, Asghari/H-9685-2015						43	2	4	0	6	PAKISTAN BOTANICAL SOC	KARACHI	DEPT OF BOTANY UNIV KARACHI, 32 KARACHI, PAKISTAN	0556-3321	2070-3368		PAK J BOT	Pak. J. Bot.	DEC	2008	40	6
J	Chen, HJ; Huang, GJ; Chen, WS; Su, CT; Hou, WC; Lin, YH				Chen, Hsien-Jung; Huang, Guan-Jhong; Chen, Wei-Shan; Su, Cheng-Ting; Hou, Wen-Chi; Lin, Yaw-Huei			Molecular cloning and expression of a sweet potato cysteine protease SPCP1 from senescent leaves	BOTANICAL STUDIES			English	Article						Cysteine protease; Ethephon; Leaf senescence; SPCP1; Sweet Potato	CASTOR BEAN ENDOSPERM; CV TAINONG 57; LEAF SENESCENCE; GENE-EXPRESSION; TRYPSIN-INHIBITOR; ASPARAGINYL ENDOPEPTIDASE; IN-VITRO; ANTIOXIDANT ACTIVITIES; BRASSICA-NAPUS; STORAGE ROOTS	In this report a full-length cDNA, SPCP1, was isolated from senescent leaves of sweet potato (Ipomoea batatas (L.) Lam). SPCP1 contained 1020 nucleotides (339 amino acids) in the open reading frame, and exhibited high amino acid sequence homologies (ca. 58% to 74%) with papain-like cysteine proteases of Alnus glutinosa, Arabidopsis thaliana, Astragalus sinicus, Brassica napus, Daucus carota, Goss…	[Chen, Hsien-Jung] Natl Sun Yat Sen Univ, Dept Biol Sci, Kaohsiung 804, Taiwan; [Huang, Guan-Jhong] China Med Univ, Grad Inst Chinese Pharmaceut Sci, Taichung 404, Taiwan; [Chen, Wei-Shan; Su, Cheng-Ting] Chinese Culture Univ, Grad Inst Biotechnol, Taipei 111, Taiwan; [Hou, Wen-Chi] Taipei Med Univ, Grad Inst Pharmacognosy Sci, Taipei 110, Taiwan; [Lin, Yaw-Huei] Acad Sinica, Inst Plant & Microbi…	National Sun Yat Sen University; China Medical University Taiwan; Chinese Culture University; Taipei Medical University; Academia Sinica - Taiwan	Chen, HJ (corresponding author), Natl Sun Yat Sen Univ, Dept Biol Sci, Kaohsiung 804, Taiwan.	hjchen@faculty.nsysu.edu.tw; boyhlin@gate.sinica.edu	; Huang, Guan-Jhong/G-6657-2011	Hou, Wen-Chi/0000-0002-9565-7018; Chen, Hsien-Jung/0000-0002-7823-3272;	National Science Council, Taiwan [NSC95-2313-B-110-006-MY2]	National Science Council, Taiwan(Ministry of Science and Technology, Taiwan)	The authors thank the financial support (NSC95-2313-B-110-006-MY2) from the National Science Council, Taiwan.		40	10	11	0	5	SPRINGEROPEN	LONDON	CAMPUS, 4 CRINAN ST, LONDON, N1 9XW, ENGLAND		1999-3110		BOT STUD	Bot. Stud.	APR	2009	50	2
J	Oro, FH; Robles, RP				Oro, FH; Robles, RP			Senescence and yield of calcium-sprayed and depodded soybean [Glycine max (L.) Merr.]	PHILIPPINE AGRICULTURAL SCIENTIST			English	Article						calcium; pod removal; senescence; sink strength; soybean	POD REMOVAL; CALMODULIN; PLANTS; LEAVES; CELLS	Leaf senescence may limit crop productivity by restricting the period of seed development. Postponing the onset or slowing down the rate of senescence may be one way of Increasing yield In soybean [Glycine max (L.) Merr n]. Soybean plants were subjected to foliar sprays of calcium and pod removal to determine If those treatments could alter the senescence pattern and thereby Improve seed yield. C…	Univ Philippines Los Banos, Dept Agron, Laguna, Philippines; Univ Philippines Los Banos, Dept Hort, Coll Agr, Laguna, Philippines	University of the Philippines System; University of the Philippines Los Banos; University of the Philippines System; University of the Philippines Los Banos	Oro, FH (corresponding author), Univ Philippines Los Banos, Dept Agron, 4031 Coll, Laguna, Philippines.								32	0	0	0	6	UNIV PHILIPPINES LOS BANOS	LAGUNA	COLLEGE AGRICULTURE, LAGUNA 4031, PHILIPPINES	0031-7454			PHILIPP AGRIC SCI	Philipp. Agric. Sci.	JUN	2002	85	2
J	Unay, A; Tan, E; Konak, C; Celen, E				Unay, A; Tan, E; Konak, C; Celen, E			Influences of winter cover crop residues and tillage on cotton lint yield and quality	PAKISTAN JOURNAL OF BOTANY			English	Article							NITROGEN; GROWTH	The cotton growing in Turkey has monoculture system and any crop is not grown in approximately five months between two cotton growing which caused lower seed cotton yield, poor lint quality and early leaf senescence. The influences of different tillage systems and winter cover crops on cotton lint yield and quality were evaluated in Aegean Region of Turkey during, two cotton-growing seasons. In s…	Adnan Menderes Univ, Fac Agr, TR-09100 Aydin, Turkey	Adnan Menderes University	Unay, A (corresponding author), Adnan Menderes Univ, Fac Agr, TR-09100 Aydin, Turkey.								18	2	5	0	8	PAKISTAN BOTANICAL SOC	KARACHI	DEPT OF BOTANY UNIV KARACHI, 32 KARACHI, PAKISTAN	0556-3321	2070-3368		PAK J BOT	Pak. J. Bot.	DEC	2005	37	4
J	Guiamet, JJ; Giannibelli, MC				Guiamet, JJ; Giannibelli, MC			Nuclear and cytoplasmic ''stay-green'' mutations of soybean alter the loss of leaf soluble proteins during senescence	PHYSIOLOGIA PLANTARUM			English	Article						chloroplast proteins; Glycine max; Rubisco; senescence mutants; soybean; stay-green mutants	RIBULOSE-1,5-BISPHOSPHATE CARBOXYLASE OXYGENASE; RIBULOSE BISPHOSPHATE CARBOXYLASE; NON-YELLOWING MUTANT; MONOCARPIC SENESCENCE; FESTUCA-PRATENSIS; LEAVES; CHLOROPLASTS; DEGRADATION; PHOTOSYNTHESIS; ULTRASTRUCTURE	In soybean (Glycine max [L.] Merr.) the homozygous combination of the recessive alleles d1 and d2 (i.e., d1d1d2d2) at two different nuclear loci or the cytoplasmic gene cytG inhibit chlorophyll degradation during senescence; i.e. their leaves are green when they are shed. The main objectives of the present work were: (1) to determine whether these ''stay-green'' genes also interfere with the loss…	FAC CIENCIAS AGR & FORESTALES, INST FISIOL VEGETAL, RA-1900 LA PLATA, ARGENTINA; FAC CIENCIAS NAT & MUSEO, RA-1900 LA PLATA, ARGENTINA; FAC CIENC AGR & FORESTALES, CATEDRA CEREALICULTURA, RA-1900 LA PLATA, ARGENTINA	National University of La Plata; Museo La Plata									23	28	34	0	4	WILEY	HOBOKEN	111 RIVER ST, HOBOKEN 07030-5774, NJ USA	0031-9317	1399-3054		PHYSIOL PLANTARUM	Physiol. Plant.	APR	1996	96	4
J	Jimenez, A; Hernandez, JA; Del Rio, LA; Sevilla, F				Jimenez, A; Hernandez, JA; Del Rio, LA; Sevilla, F			Ascorbate-glutathione cycle in mitochondria and peroxisomes of pea leaves: Changes induced by leaf senescence	PHYTON-ANNALES REI BOTANICAE			English	Article; Proceedings Paper	2nd International Conference on Oxygen, Free Radicals and Environmental Stress in Plants	SEP 10-13, 1996	VIENNA, AUSTRIA	Soc Free Radical Res		ascorbate; ascorbate-glutathione cycle; ascorbate peroxidase; dehydroascorbate reductase; glutathione; glutathione reductase; hydrogen peroxide; mitochondria; monodehydroascorbate reductase; peroxisomes; Pisum sativum; senescence	PISUM-SATIVUM-L; INDUCED OXIDATIVE STRESS; SUPEROXIDE-DISMUTASE; LOCALIZATION; CHLOROPLASTS; GLYOXYSOMES; PEROXIDASE; REDUCTASE; PLANTS	Mitochondria and peroxisomes from pea (Pisum sativum L.) leaves were fractionated to determine the subcellular location of the enzymes of the ascorbate-glutathione (ASC-GSH) cycle. All four enzymes, ascorbate peroxidase (APX; EC 1.11.1.11), monodehydroascorbate reductase (MDHAR; EC 1.6.5.4), dehydroascorbate reductase (DHAR; EC 1.8.5.1) and glutathione reductase (GR; EC 1.6.4.2) were present in t…	CSIC, Ctr Edafol & Biol Aplicada Segura, Dept Nutr & Fisiol Vegetal, E-30080 Murcia, Spain	Consejo Superior de Investigaciones Cientificas (CSIC); CSIC - Centro de Edafologia y Biologia Aplicada del Segura (CEBAS)	Jimenez, A (corresponding author), CSIC, Ctr Edafol & Biol Aplicada Segura, Dept Nutr & Fisiol Vegetal, Apdo 195, E-30080 Murcia, Spain.		Sevilla, Francisca/X-8632-2019; Jimenez, Ana/B-5229-2011; Hernandez, Jose Antonio/B-6823-2008	Sevilla, Francisca/0000-0002-2986-1889; Hernandez, Jose Antonio/0000-0001-7211-5147; Jiménez, Ana/0000-0003-0661-0750					20	12	31	0	6	FERDINAND BERGER SOEHNE	HORN	WIENER STRASSE 21-23, A-3580 HORN, AUSTRIA	0079-2047			PHYTON-ANN REI BOT A	Phyton-Ann. REI Bot.		1997	37	3
J	Cheng, M; Mcphee, KE; Baik, BK				Cheng, M; Mcphee, KE; Baik, BK			Bleaching of green peas and changes in enzyme activities of seeds under simulated climatic conditions	JOURNAL OF FOOD SCIENCE			English	Article						green peas; chlorophyll; bleaching; color; enzymes	BRASSICA-OLERACEA L.; CHLOROPHYLL DEGRADATION; LIPOXYGENASE ACTIVITY; HEAT-TREATMENT; KINETIC-MODEL; COLOR-CHANGE; FIELD PEA; PIGMENTS; PEROXIDASE; STORAGE	The effects of simulated climatic conditions on green color loss of peas (Pisum sativum) and related enzyme activities were investigated. Seeds of 2 green pea cultivars showing different resistance to green color bleaching were subjected to light only, soaking in water without light, and soaking in water with light. Green color loss and chlorophyll loss were highest in seeds soaked in water and e…	Washington State Univ, Dept Food Sci & Human Nutr, Pullman, WA 99164 USA; Washington State Univ, USDA ARS, Pullman, WA 99164 USA	Washington State University; Washington State University; United States Department of Agriculture (USDA)	Baik, BK (corresponding author), Washington State Univ, Dept Food Sci & Human Nutr, Pullman, WA 99164 USA.	bbaik@wsu.edu							47	9	13	0	13	WILEY	HOBOKEN	111 RIVER ST, HOBOKEN 07030-5774, NJ USA	0022-1147	1750-3841		J FOOD SCI	J. Food Sci.	SEP	2004	69	7
J	Li, XJ; An, P; Eneji, AE; Hamamura, K; Lux, A; Inanaga, S				Li, XJ; An, P; Eneji, AE; Hamamura, K; Lux, A; Inanaga, S			Growth and yield responses of two soybean cultivars to defoliation and water stress	BIOLOGIA			English	Article						soybean; defoliation; yield; growth; water stress	GREEN CLOVERWORM LEPIDOPTERA; SIMULATED INSECT-DEFOLIATION; VELVETLEAF COMPETITION; LIGHT INTERCEPTION; LEAF-AREA; INDETERMINATE; DETERMINATE; EXCHANGE; INJURY	While the effects of defoliation on soybean (Glycine max L.) growth and yield have been studied closely, the defoliation tolerance of soybean under drought conditions is not well understood. This study was aimed at determining the responses of determinate (Enrei) and indeterminate (Tousan 69) soybean cultivars to the combined stresses of defoliation and drought. Controlled irrigation rates and si…	Tottori Univ, Arid Land Res Ctr, Tottori 680, Japan; Comenius Univ, Fac Nat Sci, Dept Plant Physiol, SK-84215 Bratislava, Slovakia	Tottori University; Comenius University Bratislava	Li, XJ (corresponding author), Tottori Univ, Arid Land Res Ctr, 1390 Hamasaka, Tottori 680, Japan.	an.ping@alrc.tottori-u.ac.jp	Lux, Alexander/AAU-6675-2021; Lux, Alexander/AAU-6675-2021; Eneji, A/V-6662-2019; AN, PING/C-6488-2019	Lux, Alexander/0000-0001-8651-8166; Lux, Alexander/0000-0001-8651-8166; AN, Ping/0000-0001-9228-5637;					25	4	5	0	21	SPRINGER	NEW YORK	ONE NEW YORK PLAZA, SUITE 4600, NEW YORK, NY, UNITED STATES	0006-3088	1336-9563		BIOLOGIA	Biologia	JUL	2005	60	4
J	KRAUS, TE; HOFSTRA, G; FLETCHER, RA				KRAUS, TE; HOFSTRA, G; FLETCHER, RA			REGULATION OF SENESCENCE BY BENZYLAMINOPURINE AND UNICONAZOLE IN INTACT AND EXCISED SOYBEAN COTYLEDONS	PLANT PHYSIOLOGY AND BIOCHEMISTRY			English	Article						LIPOXYGENASE; ETHYLENE; CHLOROPHYLL; MEMBRANE LEAKINESS; GLYCINE MAX	PACLOBUTRAZOL; LIPOXYGENASE; PLANTS; STRESS; GROWTH; ACID	The influence of benzylaminopurine (BA) and uniconazole (UCZ) on the senescence of 14-day-old soybean (Glycine max) was examined by treating cotyledons on intact plants or excised cotyledon discs. Senescence of the cotyledons, measured as the loss of chlorophylls (Chi) a and b, carotenoids, protein and increased membrane leakiness, was more rapid in the excised system. In both systems there were …	UNIV GUELPH,DEPT ENVIRONM BIOL,GUELPH N1G 2W1,ON,CANADA	University of Guelph									18	6	6	0	3	GAUTHIER-VILLARS	PARIS	S P E S-JOURNAL DEPT, 120 BD ST GERMAIN, F-75006 PARIS, FRANCE	0981-9428			PLANT PHYSIOL BIOCH	Plant Physiol. Biochem.	NOV-DEC	1993	31	6
J	STUTZEL, H				STUTZEL, H			A SIMPLE-MODEL FOR SIMULATION OF GROWTH AND DEVELOPMENT IN FABA BEANS (VICIA-FABA L) .2. MODEL EVALUATION AND APPLICATION FOR THE ASSESSMENT OF SOWING DATE EFFECTS	EUROPEAN JOURNAL OF AGRONOMY			English	Article						SIMULATION MODEL; VICIA FABA; SOWING DATE	PLANT-DENSITY; SEEDING RATE; YIELD; CROP	An evaluation of a faba bean model was undertaken to obtain indications whether the description of the physiological relationships in the model and the assumptions made realistically described the effects of variation in sowing date. Comparisons of simulated with experimental data for indeterminate and determinate cultivars of Vicia faba revealed that the model made good predictions of leaf area …	UNIV HOHENHEIM,INST PFLANZENBAU & GRUNDLAND 340,D-70593 STUTTGART,GERMANY	University Hohenheim			Stützel, Hartmut/A-6743-2008						18	7	7	0	7	GAUTHIER-VILLARS	MONTROUGE	DEPT UNIV PROFESSIONNEL REVUES SCIENTIFIQUES TECHNIQUE 11 RUE GOSSIN, F-92543 MONTROUGE, FRANCE	1161-0301			EUR J AGRON	Eur. J. Agron.		1995	4	2
J	Anjorin, TS; Salako, AE				Anjorin, Toba Samuel; Salako, Adebayo Ezekiel			Germinability and seedling vigour of some arable crops treated with Albit® bioregulator and superhormai® fungicide	AFRICAN JOURNAL OF MICROBIOLOGY RESEARCH			English	Article						Albit (R) bioregulator; arable crops; germinability; shoot biomass; root biomass; seedling vigour; superhormai (R) fungicide	GROWTH	This study assessed the germination and vigour of seeds of four arable crops (Arachis hypogea, Digitaria exilis, Vigna unguiculata and Zea mays) treated with Albit (R) bioregulator and also with superhormai (R) fungicide. Completely randomized laboratory trials showed that presoaking of seeds of A. hypogea, D. exilis V. unguiculata and Z. mays with 0.2 ml Albit (R) L-1 H2O produced significantly …	[Anjorin, Toba Samuel; Salako, Adebayo Ezekiel] Univ Abuja, Dept Crop Sci, Fac Agr, Abuja, Nigeria		Anjorin, TS (corresponding author), Univ Abuja, Dept Crop Sci, Fac Agr, PMB 117, Abuja, Nigeria.	oyindamola35@yahoo.com			FALPAS Ventures Ltd.	FALPAS Ventures Ltd.	We are grateful to FALPAS Ventures Ltd., an official representative of Albit (R) Biotechnology LLC in Nigeria and Africa for their financial assistance towards screening of Albit (R) efficacy on some Nigerian arable crops.		20	0	2	0	5	ACADEMIC JOURNALS	VICTORIA ISLAND	P O BOX 5170-00200 NAIROBI, VICTORIA ISLAND, LAGOS 73023, NIGERIA	1996-0808			AFR J MICROBIOL RES	Afr. J. Microbiol. Res.	OCT 4	2010	4	19
J	Ogunji, JO; Wirth, M				Ogunji, JO; Wirth, M			Alternative protein sources as substitutes for fishmeal in the diet of young tilapia Oreochromis niloticus (Linn.)	ISRAELI JOURNAL OF AQUACULTURE-BAMIDGEH			English	Article							RAINBOW-TROUT; CARCASS COMPOSITION; ANIMAL-PROTEIN; NILE TILAPIA; AMINO-ACIDS; GROWTH; MEAL; PLANT; REQUIREMENTS; PERFORMANCE	Fifteen test diets were theoretically formulated to contain 33.32% dietary protein, dry matter, using a mixture of alternative protein sources and fishmeal in various proportions. Test diets were fed to fingerlings (initial weight 3.2 +/-0.2 g) in triplicate tanks for eight weeks at 5% body weight per day in three portions. At the end of each experimental phase, fish carcass from the feeding grou…	Dept Inland Fisheries, Inst Freshwater Ecol & Inland Fisheries, D-12587 Berlin, Germany	Leibniz Association; Leibniz Institut fur Gewasserokologie und Binnenfischerei (IGB)	Ogunji, JO (corresponding author), Dept Inland Fisheries, Inst Freshwater Ecol & Inland Fisheries, Muggelseedamm 310, D-12587 Berlin, Germany.		Ogunji, Johnny/AGU-9474-2022	Ogunji, Johnny/0000-0001-5574-5921					26	23	28	0	2	LAB RESEARCH FISH DISEASES	NIR-DAVID	BAMIDGEH EDITORIAL OFFICE, NIR-DAVID 19150, ISRAEL	0792-156X			ISR J AQUACULT-BAMID	Isr. J. Aquac.-Bamidgeh	MAR	2001	53	1
J	Babalola, TO; Apata, DF				Babalola, Theophilus Olayiwola; Apata, David Friday			Effects of dietary lipid source on growth, digestibility and tissue fatty acid composition of Heterobranchus longifilis fingerlings	JOURNAL OF AGRICULTURE AND RURAL DEVELOPMENT IN THE TROPICS AND SUBTROPICS			English	Article						digestibility; growth performance; fatty acids; fish oil; Heterobranchus longifilis; vegetable oil	SALMON SALMO-SALAR; SALVELINUS-ALPINUS L.; LONG-TERM GROWTH; FRESH-WATER FISH; ATLANTIC SALMON; VEGETABLE-OILS; FLESH QUALITY; RAINBOW-TROUT; LINSEED OIL; NUTRIENT UTILIZATION	One of the major problems facing aquaculture is the inadequate supply of fish oil mostly used for fish feed manufacturing. The continued growth in aquaculture production cannot depend on this finite feed resources, therefore, it is imperative that cheap and readily available substitutes that do not compromise fish growth and fillet quality be found. To achieve this, a 12-week feeding trial with H…	[Babalola, Theophilus Olayiwola] Landmark Univ, Dept Anim Sci, Omu Aran, Nigeria; [Apata, David Friday] Univ Ilorin, Dept Anim Prod, Ilorin, Nigeria	Landmark University; University of Ilorin	Babalola, TO (corresponding author), Landmark Univ, Dept Anim Sci, Omu Aran, Nigeria.	tobabalola@yahoo.com	Babalola, Theophilus Olayiwola/I-3574-2014; Babalola, Theophilus/I-3574-2014	Babalola, Theophilus Olayiwola/0000-0002-8160-2366;					55	8	9	0	10	KASSEL UNIV PRESS GMBH	KASSEL	DIAGONALE 10, D-34127 KASSEL, GERMANY	1612-9830			J AGR RURAL DEV TROP	J. Agric. Rural Dev. Trop. Subtrop.		2012	113	1
J	Gan, L; Li, XX; Zhou, LL; Zhu, SX; Dan, XM; Liu, L; Tang, HJ; Li, GF; Wang, GJ				Gan, Lian; Li, Xiao-xia; Zhou, Li Liu; Zhu, Shao Xuan; Dan, Xue Ming; Liu, Li; Tang, Hui-Juan; Li, Gui Feng; Wang, Guang Jun			Effects of Different Lipid Sources on the Growth Performance and Muscle Fatty Acid Composition of Juvenile Anguilla marmorata	ISRAELI JOURNAL OF AQUACULTURE-BAMIDGEH			English	Article						lipid sources; Anguilla marmorata; growth performance; fatty acid	FISH-OIL; LINSEED OIL; REPLACEMENT; SEABREAM; IMPACT	The aim of this study was to investigate the effects of different oils on growth performance of juvenile Anguilla marmorata. Five isonitrogenous and isoenergetic experimental diets were formulated to contain fish oil (FO), sunflower oil (SFO), peanut oil (PO), corn oil (CO) and soybean oil (SBO), respectively, as lipid sources each at an inclusion level of 50 g/kg. The diets were fed to apparent …	[Gan, Lian; Wang, Guang Jun] Minist Agr, Key Lab Trop & Subtrop Fishery Resource Applicat, Guangzhou, Guangdong, Peoples R China; [Gan, Lian; Li, Xiao-xia; Zhou, Li Liu; Zhu, Shao Xuan; Dan, Xue Ming; Liu, Li; Tang, Hui-Juan] South China Agr Univ, Marine Sci Coll, Guangzhou, Guangdong, Peoples R China; [Li, Gui Feng] Sun Yat Sen Univ, Life Sci Coll, Guangzhou, Guangdong, Peoples R China	South China Agricultural University; Sun Yat Sen University	Gan, L; Wang, GJ (corresponding author), Minist Agr, Key Lab Trop & Subtrop Fishery Resource Applicat, Guangzhou, Guangdong, Peoples R China.;Gan, L (corresponding author), South China Agr Univ, Marine Sci Coll, Guangzhou, Guangdong, Peoples R China.	ganlian@scau.edu.cn; gjwang@prfri.ac.cn			Key Laboratory of Tropical&Subtropical Fishery Resource Application and Cultivation Ministry of Agriculture P.R. China; National Natural Science Foundation of China [31202007]; National Key Technology Support Program [2012BAD25B03]; Administration of Ocean and fisheries of Guangdong Province [A201201G01, A201601C08]	Key Laboratory of Tropical&Subtropical Fishery Resource Application and Cultivation Ministry of Agriculture P.R. China; National Natural Science Foundation of China(National Natural Science Foundation of China (NSFC)); National Key Technology Support Program(National Key Technology R&D Program); Administration of Ocean and fisheries of Guangdong Province	This work was financially supported by Key Laboratory of Tropical&Subtropical Fishery Resource Application and Cultivation Ministry of Agriculture P.R. China, the fund of National Natural Science Foundation of China (Grant Nos.#31202007), National Key Technology Support Program (2012BAD25B03) and Administration of Ocean and fisheries of Guangdong Province (Grant Nos.# A201201G01, A201601C08).		24	0	0	0	10	ISRAELI JOURNAL OF AQUACULTURE-BAMIDGEH	ASHRAT	KIBBUTZ EIN HAMIFRATZ, D N, ASHRAT, 25210, ISRAEL	0792-156X			ISR J AQUACULT-BAMID	Isr. J. Aquac.-Bamidgeh		2017	69
J	Kasim, MU; Kasim, R				Kasim, M. Ufuk; Kasim, Rezzan			Double-sided UV-C treatments delayed chlorophyll degradation but increased chilling injury of green bean (Phaseolus vulgaris L. cv. Helda) during storage	JOURNAL OF FOOD AGRICULTURE & ENVIRONMENT			English	Article						Green beans pods; UV-C treatments; chlorophyll content; chilling injury	ULTRAVIOLET LIGHT-C; INDUCED RESISTANCE; COLD-STORAGE; SHELF-LIFE; CUCUMBER; HORMESIS; LETTUCE; QUALITY; ROT	In this work a study of one-sided and double sided UV-C treatments on chilling injury and chlorophyll degradation of green beans (Phaseolus vulgaris L. cv. Helda) was conducted. In this way green beans kept better in one-sided UV-C treatments, maintaining bright green color and good texture. Nevertheless treatments of double-sided UV-C, especially higher doses, induced chilling injury because of …	[Kasim, M. Ufuk; Kasim, Rezzan] Univ Kocaeli, Vocat Sch Arslanbey, Arslanbey, Kocaeli, Turkey	Kocaeli University	Kasim, MU (corresponding author), Univ Kocaeli, Vocat Sch Arslanbey, Arslanbey, Kocaeli, Turkey.	rkasim@kou.edu.tr	Kasim, Mehmet/F-5989-2018; KASIM, Rezzan/AAA-4052-2020	Kasım, MUfuk/0000-0003-2976-7320					21	4	5	0	12	WFL PUBL	HELSINKI	MERI-RASTILANTIE 3 C, HELSINKI, FI-00980, FINLAND	1459-0255			J FOOD AGRIC ENVIRON	J. Food Agric. Environ.	JUL-OCT	2008	6	3-4
J	Rodríguez-Miranda, J; Reyes-Jáquez, D; Delgado, E; Ramirez-Wong, B; Esparza-Rivera, JR; Solís-Soto, A; Vivar-Vera, MA; Medrano-Roldán, H				Rodriguez-Miranda, J.; Reyes-Jaquez, D.; Delgado, E.; Ramirez-Wong, B.; Esparza-Rivera, J. R.; Solis-Soto, A.; Vivar-Vera, M. A.; Medrano-Roldan, H.			Partial substitution of bean (Phaseolus vulgaris) flour for fishmeal in extruded diets for rainbow trout (Oncorhynchus mykiss): Effects on yield parameters	IRANIAN JOURNAL OF FISHERIES SCIENCES			English	Article						Extruded diets; Fishmeal; Oncorhynchus mykiss; Specific growth rate	DISTILLERS DRIED GRAINS; GROWTH-PERFORMANCE; BODY-COMPOSITION; FEED CONVERSION; PROTEIN-SOURCES; WALBAUM; DIGESTIBILITY; ENERGY; REQUIREMENTS; CARBOHYDRATE	The objective of this research was to evaluate yield parameters (gained weight, weight percentage, survival, feed conversion factor (FCR), feed conversion efficiency (FCE), condition factor (K), specific growth rate (SGR) and hepatosomatic index (HSI) of trouts fed with experimental diets elaborated with bean (Phaseolus vulgaris L.) flour instead of fishmeal with 15, 30 and 45% (BF15, BF30 and BF…	[Rodriguez-Miranda, J.; Vivar-Vera, M. A.] Inst Tecnol Tuxtepec, Av Dr Victor Bravo Ahuja S-N Col 5 Mayo, Tuxtepec 68360, Oaxaca, Mexico; [Reyes-Jaquez, D.; Solis-Soto, A.; Medrano-Roldan, H.] Inst Tecnol Durango, Blvd Felipe Pescador 1830 Ote, Durango 34080, Durango, Mexico; [Delgado, E.] New Mexico State Univ, Dept Family & Consumer Sci, NMSU Gerald Thomas Hall Room 308 POB 30003, Las Cruces, N…	New Mexico State University; Universidad de Sonora	Delgado, E (corresponding author), New Mexico State Univ, Dept Family & Consumer Sci, NMSU Gerald Thomas Hall Room 308 POB 30003, Las Cruces, NM 88003 USA.	edelgad@ad.nmsu.edu	Rodríguez-Miranda, Jesús/D-2949-2015; Reyes-Jáquez, Damián/AAE-2968-2021; Rodriguez-Miranda, Jesus/D-2949-2015; MEANO-ROLDAN, HIRAM/JAX-4586-2023; Medrano-Roldan, Hiram/JAX-4586-2023; Reyes Jáquez, Damián/AAE-2968-2021	Rodríguez-Miranda, Jesús/0000-0002-1290-5670; MEANO-ROLDAN, HIRAM/0000-0003-1088-8958; Reyes Jáquez, Damián/0000-0002-6033-8965					61	1	2	0	9	IRANIAN FISHERIES SCIENCE RESEARCH INST-IFSRI	TEHRAN	IRANIAN FISH SCI RES INST,TEHRAN-KARAJ HWY, EXIT PAYKAN SHAHR, SARVENAZ AVE, SARVE AZAD AVE, W 8 ST, TEHRAN, 00000, IRAN	1562-2916			IRAN J FISH SCI	Iran. J. Fish. Sci.	JAN	2016	15	1
J	Xie, S; Zhu, X; Cui, Y; Yang, Y				Xie, S; Zhu, X; Cui, Y; Yang, Y			Utilization of several plant proteins by gibel carp (Carassius auratus gibelio)	JOURNAL OF APPLIED ICHTHYOLOGY			English	Article							FISH-MEAL; RAINBOW-TROUT; CANOLA-MEAL; FEED-UTILIZATION; POTATO PROTEIN; SOYBEAN-MEAL; DIETS; REPLACEMENT; CONCENTRATE; GROWTH	Six isonitrogenous (gross protein content 35%) and isoenergetic (gross energy content 17 kJ g(-1)) diets were formulated to investigate the effects of inclusion of plant proteins on the gibel carp (Carassius auratus gibelio L.). The plant proteins tested were: soybean cake (SBC), potato protein concentrate (PPC), peanut cake (PNC), cottonseed cake (CSC) and rapeseed cake (RSC). Fish meal (FM) was…	Chinese Acad Sci, Inst Hydrobiol, State Key Lab Freshwater Ecol & Biotechnol, Wuhan 430072, Hubei, Peoples R China	Chinese Academy of Sciences; Institute of Hydrobiology, CAS	Xie, S (corresponding author), Chinese Acad Sci, Inst Hydrobiol, State Key Lab Freshwater Ecol & Biotechnol, Wuhan 430072, Hubei, Peoples R China.	sqxie@public.wh.hb.cn							40	36	42	0	13	WILEY	HOBOKEN	111 RIVER ST, HOBOKEN 07030-5774, NJ USA	0175-8659	1439-0426		J APPL ICHTHYOL	J. Appl. Ichthyol.	APR	2001	17	2
J	Mirshekari, B				Mirshekari, Bahram			SPRAYING OF SOYBEANS WITH NITROGENOUS FERTILIZERS AT EARLIER FLOWERING STAGE: AN ECOFRIENDLY FERTILIZATION MANAGEMENT SYSTEM TO IMPROVE CROP YIELD	LEGUME RESEARCH			English	Article						Chlorophyll content index; Independent variable; Soybean farmers; Sustainable agriculture		The experiment was conducted to study the effect of nitrogenous fertilizers on soybean leaf senescence and crop yield at Islamic Azad University of Tabriz, Iran. The experiment was carried out as a split-split plot based on randomized complete block design in three replications with three treatments viz., two soybean cultivars (L17 and Zan), nitrogen fertilizers (urea and ammonium nitrate) and ra…	Islamic Azad Univ, Tabriz Branch, Dept Agron & Plant Breeding, Tabriz, Iran	Islamic Azad University	Mirshekari, B (corresponding author), Islamic Azad Univ, Tabriz Branch, Dept Agron & Plant Breeding, Tabriz, Iran.		Mirshekari, Bahram/AAY-8552-2021						12	2	3	0	15	AGRICULTURAL RESEARCH COMMUNICATION CENTRE	KARNAL	1130 SADAR BAZAR, POST OFFICE MARG, KARNAL 132 001, INDIA	0250-5371			LEGUME RES	Legume Res.	AUG	2013	36	4
J	Sethuramalingam, TA; Gideon, KJ				Sethuramalingam, TA; Gideon, KJ			Evaluation of some animal and plant protein, sources in the diets of juvenile freshwater prawn Macrobrachium idae (Heller)	JOURNAL OF ADVANCED ZOOLOGY			English	Article						animal and plant protein; macrobranchium idae	PENAEUS-MONODON; EFFICIENCY; CRAYFISH; TISSUES; GROWTH	The locally available animal protein ingredients (AP) viz., Chicken intestine waste (CW), Prawn head waste (PW), Squid waste (SQW) and Plant protein ingredient (PP) viz., Cabbage waste (CAB), Cauliflower waste (CAU), Dolicos lab lab (broad beans) meal (DILL), Groundnut leaf meal (GNL), Papaya leaf meal (PLM) and Soybean meal (SBM) were evaluated as protein sources for juvenile Macrobrachium idae.…	St Xaviers Coll Autonomous, CAFeN, Res Dept Zool, Palayankottai 627002, India		Sethuramalingam, TA (corresponding author), St Xaviers Coll Autonomous, CAFeN, Res Dept Zool, Palayankottai 627002, India.								37	0	1	0	3	ASSOC ADVANCEMENT ZOOLOGY	GORAKHPUR	AZADANAGAR COLONY RUSTAMPUR, GORAKHPUR 273001, INDIA	0253-7214			J ADV ZOOL	J. Adv. Zool.	DEC	2003	24	1-2
J	El-Zeadani, H; Puteh, AB; Mondal, MMA; Selamat, A; Ahmad, ZA; Shalgam, MM				El-Zeadani, H.; Puteh, A. B.; Mondal, M. M. A.; Selamat, A.; Ahmad, Z. A.; Shalgam, M. M.			Seed Growth Rate, Seed Filling Period and Yield Responses of Soybean (Glycine max) to Plant Densities at Specific Reproductive Growth Stages	INTERNATIONAL JOURNAL OF AGRICULTURE AND BIOLOGY			English	Article						Reproductive growth stage; Seed growth rate; Seed filling period; Plant density; Soybean	LIGHT INTERCEPTION; POPULATIONS; LIMITATIONS; SYSTEM	There is limited information on the seed growth parameters to different plant densities and their effect on plant yield. The purpose of this study was to investigate the effect of plant population density on changes of rate and duration of seed growth at specific reproductive growth stages, and to examine relationships between seed growth rate (SGR), seed filling period (SFP) and yield components…	[El-Zeadani, H.; Puteh, A. B.; Mondal, M. M. A.; Selamat, A.] Univ Putra Malaysia, Fac Agr, Dept Crop Sci, Selangor Darul Ehsan, Malaysia; [El-Zeadani, H.; Shalgam, M. M.] Sabha Univ, Fac Agr, Dept Plant Prod, Sabha, Libya; [Mondal, M. M. A.] Bangladesh Inst Nucl Agr, Crop Physiol Div, Mymensingh, Bangladesh; [Ahmad, Z. A.] Univ Putra Malaysia, Fac Agr, Dept Plant Protect, Selangor Darul Ehsan, M…	Universiti Putra Malaysia; Bangladesh Institute of Nuclear Agriculture (BINA); Universiti Putra Malaysia	Puteh, AB (corresponding author), Univ Putra Malaysia, Fac Agr, Dept Crop Sci, Selangor Darul Ehsan, Malaysia.	adam@upm.edu.my	Selamat, Ali/E-9645-2011	Ahmad, Zuraini/0009-0008-3363-7127					27	10	13	1	18	FRIENDS SCIENCE PUBL	FAISALABAD	399-B, PEOPLES COLONY NO 1, FAISALABAD, 38090, PAKISTAN	1560-8530	1814-9596		INT J AGRIC BIOL	Int. J. Agric. Biol.		2014	16	5
J	Yang, G; Ding, GH; Zhang, HJ; Li, CH; Gao, DX; Shao, WL; Zhao, Q; Yao, XD; Xie, FT				Yang, Guang; Ding, Guohua; Zhang, Huijun; Li, Chunhong; Gao, Dexue; Shao, Wenling; Zhao, Qiu; Yao, Xingdong; Xie, Futi			EFFECTS OF NITROGEN FERTILIZER ON PHOTOSYNTHETIC AND ANTIOXEDATIVE TRAITS OF SUPER-HIGH-YIELD SOYBEAN	BANGLADESH JOURNAL OF BOTANY			English	Article						Soybean; Nitrogen fertilizer; Photosynthetic rate; Antioxidant enzyme; Yield	NORTHEAST CHINA; RICE	Soybean is an important cash crop in China which provides a key protein source for Chinese, In order to study the effect of N fertilizer application (0, 75, 150, 225 and 300 kg/ha) on photosynthetic rate,. diurnal variation of photosynthetic rate, superoxide dismutase (SOD) activity, peroxidase (POD) activity, malondialdehyde (MDA) content and yield of three super-high-yield soybean genotypes and…	[Yang, Guang; Ding, Guohua; Zhang, Huijun; Li, Chunhong; Gao, Dexue; Shao, Wenling; Zhao, Qiu; Yao, Xingdong; Xie, Futi] Shenyang Agr Univ, Soybean Res Inst, Shenyang 110866, Peoples R China	Shenyang Agricultural University	Xie, FT (corresponding author), Shenyang Agr Univ, Soybean Res Inst, Shenyang 110866, Peoples R China.	snsoybean@sohu.com			Major State Research Development Program of China [2016YFD0300203--2]; Soybean Research Institute, Shenyang Agricultural University	Major State Research Development Program of China; Soybean Research Institute, Shenyang Agricultural University	This work was supported by the Major State Research Development Program of China (2016YFD0300203--2). The authors gratefully acknowledge the support provided by the Soybean Research Institute, Shenyang Agricultural University.		16	0	1	0	24	BANGLADESH BOTANICAL SOC	DHAKA	UNIV DACCA DEPT BOTANY, 2 DHAKA, BANGLADESH	0253-5416	2079-9926		BANGL J BOT	Bangladesh J. Bot.	DEC	2016	45	5
J	Ali, SA				Ali, SA			Evaluation of different sources of lipid and lipid levels in the diet of pearlspot Etroplus suratensis (Teleostei: Perciformes)	INDIAN JOURNAL OF MARINE SCIENCES			English	Article						Lipid; diet; pearlspot; growth; feed gain ratio; Etroplus suratensis; fatty acids	FATTY-ACID-COMPOSITION; GROWTH; OIL	Seven different oils namely, coconut oil, cod liver oil, gingely (sesame seed) oil, groundnut oil, sunflower oil, soybean oil and sardine oil were evaluated in the diet of pearlspot (Etroplus suratensis). These oils were individually incorporated at 7% level in an iso-nitrogenous diet consisting of a protein base, other ingredients and binder. In the second experiment, a mixture of coconut oil an…	Cent Inst Brackishwater Aquaculture, Madras 600028, Tamil Nadu, India	Indian Council of Agricultural Research (ICAR); ICAR - Central Institute Brackishwater Aquaculture	Ali, SA (corresponding author), Cent Inst Brackishwater Aquaculture, Madras 600028, Tamil Nadu, India.	ciba@tn.nic.in							16	4	5	0	3	NATL INST SCIENCE COMMUNICATION-NISCAIR	NEW DELHI	DR K S KRISHNAN MARG, PUSA CAMPUS, NEW DELHI 110 012, INDIA	0379-5136	0975-1033		INDIAN J MAR SCI	Indian J. Mar. Sci.	SEP	2004	33	3
J	Wan, JJ; Xia, AJ; Shen, MF; Ding, ZF; Xue, H; Huang, HB; Geng, XB; Hao, C; Wu, PQ; Liu, HY				Wan, Jin-juan; Xia, Ai-jun; Shen, Mei-fang; Ding, Zheng-feng; Xue, Hui; Huang, Hong-bing; Geng, Xue-bing; Hao, Chen; Wu, Pei-qi; Liu, Hong-yan			Growth Performance and Apparent Digestibility Coefficients of Selected Feed Ingredients for Red Swamp Crayfish Procambarus clarkia.	ISRAELI JOURNAL OF AQUACULTURE-BAMIDGEH			English	Article						Procambarus clarkii; apparent digestibility coefficient; fish meal; plant protein sources	SHRIMP LITOPENAEUS-VANNAMEI; WHITE SHRIMP; PARTIAL REPLACEMENT; FISH-MEAL; PRACTICAL DIETS; JUVENILE; PROTEIN; FEEDSTUFFS; NUTRIENTS; TILAPIA	In this study, the growth performance and apparent digestibility coefficients (ADCs) of dry matter (DM), crude protein (CP), crude lipid (EE), gross energy (GE), phosphorus (P), essential amino acids (EAA), and nonessential amino acids (NEAA) for fish meal (local) (FM), soybean meal (SBM), rapeseed meal (RM), cottonseed meal (CM), peanut meal (PM), and extruded soybean (ESB) were determined for r…	[Wan, Jin-juan; Xia, Ai-jun; Shen, Mei-fang; Ding, Zheng-feng; Xue, Hui; Huang, Hong-bing; Geng, Xue-bing; Hao, Chen; Wu, Pei-qi; Liu, Hong-yan] Freshwater Fisheries Res Inst Jiangsu Prov, Nanjing 210017, Jiangsu, Peoples R China		Shen, MF (corresponding author), Freshwater Fisheries Res Inst Jiangsu Prov, Nanjing 210017, Jiangsu, Peoples R China.	mfshen2005@aliyun.com			Chinese Special Fund for Agro-scientific Research in the Public Interest [201003070]; Jiangsu Science and Technology support plan (Agriculture) project [BE2013446]	Chinese Special Fund for Agro-scientific Research in the Public Interest; Jiangsu Science and Technology support plan (Agriculture) project	This research was supported by funding from the Chinese Special Fund for Agro-scientific Research in the Public Interest (201003070) and Jiangsu Science and Technology support plan (Agriculture) project (BE2013446). The authors would like to thank Wuxi Freshwater Fisheries Research Center for their help in diet production. The authors are also grateful to A.M. Yu and X.N. Yu for their assistance …		30	0	0	1	8	ISRAELI JOURNAL OF AQUACULTURE-BAMIDGEH	ASHRAT	KIBBUTZ EIN HAMIFRATZ, D N, ASHRAT, 25210, ISRAEL	0792-156X			ISR J AQUACULT-BAMID	Isr. J. Aquac.-Bamidgeh		2015	67
J	Sun, P; Jin, M; Ding, LY; Lu, Y; Yuan, Y; Ma, HN; Zhou, QC				Sun, Peng; Jin, Min; Ding, Liyun; Lu, You; Yuan, Ye; Ma, Hongna; Zhou, Qicun			Effect of Dietary Soybean Lecithin and Cholesterol on Growth, Antioxidant Status and Fatty Acid Composition of Juvenile Swimming Crab, Portunus trituberculatus	ISRAELI JOURNAL OF AQUACULTURE-BAMIDGEH			English	Article						Portunus trituberculatus; soybean lecithin; cholesterol; growth performance; enzyme activities; fatty acids	MUD CRAB; PHOSPHOLIPIDS; REQUIREMENTS; PERFORMANCE; PHOSPHATIDYLCHOLINE; NUTRITION; SURVIVAL; SHRIMP; PRAWN; FISH	An 8-week feeding trial was conducted to evaluate the effects of dietary soybean lecithin and cholesterol levels on the growth, antioxidant status and fatty acid composition in the tissues of swimming crab (Portunus trituberculatus). Eight experimental diets were formulated to contain four levels of soybean lecithin (0, 10, 20 and 40 g kg(-1) of diet) and two cholesterol levels (0 and 6 g kg(-1) …	[Sun, Peng; Jin, Min; Ding, Liyun; Lu, You; Yuan, Ye; Ma, Hongna; Zhou, Qicun] Ningbo Univ, Sch Marine Sci, Lab Fish Nutr, Ningbo 315211, Zhejiang, Peoples R China; [Sun, Peng; Zhou, Qicun] Ningbo Univ, Collaborat Innovat Ctr Zhejiang Marine High Effic, Ningbo, Zhejiang, Peoples R China	Ningbo University; Ningbo University	Zhou, QC (corresponding author), Ningbo Univ, Sch Marine Sci, Lab Fish Nutr, Ningbo 315211, Zhejiang, Peoples R China.;Zhou, QC (corresponding author), Ningbo Univ, Collaborat Innovat Ctr Zhejiang Marine High Effic, Ningbo, Zhejiang, Peoples R China.	zhouqicun@nbu.edu.cn	Ding, Liyun/KHT-2984-2024; Jin, Min/KFT-2653-2024; Sun, Peng/KDO-4243-2024; Yuan, Ye/MTA-2695-2025	Yuan, Ye/0000-0002-8576-9016	China Agriculture Research System-46 [CARS-46]; National Natural Science Foundation of China [41476125]; Nature Science Foundation of Zhejiang Province [LY17C190002]; Science and Technology Innovative Research Team Program of Ningbo [2011B81003]; K. C. Wong Magna Fund; K. C. Wong Education Foundation at Ningbo University	China Agriculture Research System-46; National Natural Science Foundation of China(National Natural Science Foundation of China (NSFC)); Nature Science Foundation of Zhejiang Province(Natural Science Foundation of Zhejiang Province); Science and Technology Innovative Research Team Program of Ningbo; K. C. Wong Magna Fund; K. C. Wong Education Foundation at Ningbo University	This study was supported by China Agriculture Research System-46 (CARS-46), the National Natural Science Foundation of China (41476125), and the Nature Science Foundation of Zhejiang Province (LY17C190002), and the Science and Technology Innovative Research Team Program of Ningbo (2011B81003). This research was also sponsored by the K. C. Wong Magna Fund and K. C. Wong Education Foundation at Nin…		27	13	15	0	12	ISRAELI JOURNAL OF AQUACULTURE-BAMIDGEH	ASHRAT	KIBBUTZ EIN HAMIFRATZ, D N, ASHRAT, 25210, ISRAEL	0792-156X			ISR J AQUACULT-BAMID	Isr. J. Aquac.-Bamidgeh		2017	69
J	Peñaflorida, VD				Peñaflorida, VD			Evaluation of plant proteins as partial replacement for animal proteins in diets for Penaeus indicus and P-merguiensis juveniles	ISRAELI JOURNAL OF AQUACULTURE-BAMIDGEH			English	Article						animal protein substitues; feeds; Penaeus indicus; Penaeus merguiensis; plant proteins	GROWTH	The growth rate and survival of two white shrimps, Penaeus indicus and P. merguiensis, fed diets in which fishmeal was partially replaced with plant protein sources were investigated in three trials. In trial 1 with P. indicus, soybean, yeast and leaf meals of kangkong, papaya and Cassia tora L. were screened as partial substitutes for fishmeal. The total biomass of shrimp fed 20% yeast (20yeast)…	SE Asian Fisheries Dev Ctr, Dept Aquaculture, Iloilo, Philippines	Southeast Asian Fisheries Development Center	Peñaflorida, VD (corresponding author), SE Asian Fisheries Dev Ctr, Dept Aquaculture, POB 256, Iloilo, Philippines.								11	3	4	0	2	LAB RESEARCH FISH DISEASES	NIR-DAVID	BAMIDGEH EDITORIAL OFFICE, NIR-DAVID 19150, ISRAEL	0792-156X			ISR J AQUACULT-BAMID	Isr. J. Aquac.-Bamidgeh	SEP	2002	54	3
J	Rath, SC; Nayak, KC; Mohanta, KN; Pradhan, C; Rangacharyulu, PV; Sarkar, S; Giri, SS				Rath, S. C.; Nayak, K. C.; Mohanta, K. N.; Pradhan, C.; Rangacharyulu, P. V.; Sarkar, S.; Giri, S. S.			Nutritional evaluation of rain tree (Samanea saman) pod and its incorporation in the diet of rohu (Labeo rohita Hamilton) larvae as a non-conventional feed ingredient	INDIAN JOURNAL OF FISHERIES			English	Article						Labeo rohita; Rain tree pod; Samanea saman; Safe level incorporation	COMMON CARP; GROWTH; SAPONINS; MEAL; SEED	Rain tree (Samanea saman) pod (RTP) is identified as a good source of protein (25.2%) and energy (20.4 kJ g(-1)) for carp feed. In the present study. RTP as a non-conventional feed ingredient was tested for the first time in carp feeds. Five iso-nitrogenous (25% crude protein) feeds were formulated by incorporating RTP at 0 (F1), 100 (F2), 200 (F3), 300 (F4) and 400 (F5) g kg(-1) as co-ingredient…	[Rath, S. C.; Nayak, K. C.; Mohanta, K. N.; Pradhan, C.; Rangacharyulu, P. V.; Sarkar, S.; Giri, S. S.] Cent Inst Freshwater Aquaculture, Fish Nutr & Physiol Div, Bhubaneswar 751002, Orissa, India	Indian Council of Agricultural Research (ICAR); ICAR - Central Institute of Freshwater Aquaculture	Rath, SC (corresponding author), Cent Inst Freshwater Aquaculture, Fish Nutr & Physiol Div, Bhubaneswar 751002, Orissa, India.	scrathcifa@yahoo.com	Mohanta, Dr Kedar/AAZ-1086-2021						39	8	13	0	3	CENTRAL MARINE FISHERIES RESEARCH INST	KOCHI	INDIAN COUNCIL AGRICULTURAL RES, KOCHI, INDIA	0970-6011			INDIAN J FISH	Indian J. Fish.	OCT-DEC	2014	61	4
J	Patnaik, D; Sahu, NP; Chaudhari, A				Patnaik, D; Sahu, NP; Chaudhari, A			Effects of feeding raw soybean meal to fry of Indian major carp, Catla catla, on growth, survival, and protein digestibility	ISRAELI JOURNAL OF AQUACULTURE-BAMIDGEH			English	Article						Catla catla; growth; soybean meal; trypsin; trypsin inhibitor	CYPRINUS-CARPIO; RAINBOW-TROUT; DIETS; COEFFICIENTS; PERFORMANCE; FEEDSTUFFS; INCLUSION	Effect of feeding raw soybean meal on growth, nutrient utilization, and amylase and protease activity of Indian major carp (Catla catla) fry was studied in a 70-day feeding trial. Five isocaloric (1568 kJ/100 g diet) and isonitrogenous (45 g crude protein/100 g diet) semi-purified diets had varying levels of soybean meal (0, 5, 10, 20 or 30%). Ninety C. catla fry (0.94 +/- 0.02 g) were distribute…	Cent Inst Fisheries Educ, Div Fish Nutr & Biochem, Bombay, Maharashtra, India	Indian Council of Agricultural Research (ICAR); ICAR - Central Institute of Fisheries Education	Sahu, NP (corresponding author), Cent Inst Fisheries Educ, Div Fish Nutr & Biochem, Bombay, Maharashtra, India.	npsahu1@rediffmail.com							32	4	4	0	3	AquacultureHub Inc	Austin	9204 Brown Ln Ste D, Austin, Texas, UNITED STATES	0792-156X			ISR J AQUACULT-BAMID	Isr. J. Aquac.-Bamidgeh	SEP	2005	57	3
J	CraftsBrandner, SJ; Klein, RR; Klein, P; Holzer, R; Feller, U				CraftsBrandner, SJ; Klein, RR; Klein, P; Holzer, R; Feller, U			Coordination of protein and mRNA abundances of stromal enzymes and mRNA abundances of the Clp protease subunits during senescence of Phaseolus vulgaris (L) leaves	PLANTA			English	Article						Clp (protease); gene expression; leaf senescence; Phaseolus (senescence); stromal enzymes	RIBULOSE-1,5-BISPHOSPHATE CARBOXYLASE OXYGENASE; ADP-GLUCOSE PYROPHOSPHORYLASE; SUCROSE-PHOSPHATE-SYNTHASE; ATP-DEPENDENT PROTEASE; LEAF SENESCENCE; RIBULOSE 1,5-BISPHOSPHATE; ESCHERICHIA-COLI; GENE-EXPRESSION; RICE LEAVES; PHOTOSYNTHESIS	Our objective was to determine the coordination of transcript and/or protein abundances of stromal enzymes during leaf senescence. First trifoliate leaves of Phaseolus vulgaris is L. plants were sampled beginning at the time of full leaf expansion; at this same time, half of the plants were switched to a nutrient solution lacking N. Total RNA and soluble protein abundances decreased after full le…	USDA ARS,EASTERN REG RES LAB,PHILADELPHIA,PA 19118; UNIV BERN,INST PLANT PHYSIOL,CH-3013 BERN,SWITZERLAND	United States Department of Agriculture (USDA); University of Bern	CraftsBrandner, SJ (corresponding author), USDA ARS,WESTERN COTTON RES LAB,4135 E BROADWAY RD,PHOENIX,AZ 85040, USA.		; Feller, Urs/A-1807-2008	Feller, Urs/0000-0001-7858-5721;					31	39	46	0	13	SPRINGER VERLAG	NEW YORK	175 FIFTH AVE, NEW YORK, NY 10010	0032-0935			PLANTA	Planta	NOV	1996	200	3
J	Penaflorida, VD; Virtanen, E				Penaflorida, VD; Virtanen, E			Growth, survival and feed conversion of juvenile shrimp (Penaeus monodon) fed a betaine/amino acid additive	ISRAELI JOURNAL OF AQUACULTURE-BAMIDGEH			English	Article							PALAEMONETES-PUGIO; AMINO-ACIDS; PRAWN	Diets low in animal but high in plant protein were enhanced with a chemoattractant FinnStim (FS), a betaine/amino additive. These were fed to juvenile shrimp, Penaeus monodon, in three tank experiments. All diets were formulated to be isonitrogenous (35% protein) and isocaloric. In run 1, where soybean meal was used as the plant protein source (33%), graded levels of FS (0 to 2.0%) were added to …	CULTOR LTD,FINNSUGAR BIOPROD,SF-00241 HELSINKI,FINLAND		Penaflorida, VD (corresponding author), SE ASIAN FISHERIES DEV CTR,DEPT AQUACULTURE,TIGBAUAN 5021,ILOILO,PHILIPPINES.								15	29	31	0	3	LAB RESEARCH FISH DISEASES	NIR-DAVID	BAMIDGEH EDITORIAL OFFICE, NIR-DAVID 19150, ISRAEL	0792-156X			ISR J AQUACULT-BAMID	Isr. J. Aquac.-Bamidgeh	MAR	1996	48	1
J	Mazlum, Y; Gunduz, MN; Gurlek, OG; Yazici, M				Mazlum, Yavuz; Gunduz, Mehmet N.; Gurlek, Ozlem Guner; Yazici, Metin			EFFECTS OF SOYBEAN OIL SUPPLEMENTATION ON THE GROWTH AND SURVIVAL PERFORMANCE OF RED CLAW CRAYFISH CHERAX QUADRICARINATUS IN CULTURE CONDITION	FRESENIUS ENVIRONMENTAL BULLETIN			English	Article						Crayfish; Cherax quadricarinatus; soybean oil; growth; survival	ASTACUS-LEPTODACTYLUS ESCHSCHOLTZ; FATTY-ACID-COMPOSITION; DIETARY-LIPID LEVELS; FISH-OIL; REDCLAW CRAYFISH; BODY-COMPOSITION; ATLANTIC SALMON; WHITE SHRIMP; VON-MARTENS; MUD CRAB	The current study investigated the effects of soybean oil on the growth and survival of red claw crayfish (Cherax quadricarinatus) under culture conditions. An experiment consisting of four dietary soybean oil concentrations (0%, 4%, 8%, and 12%) in commercial trout larvae feed was carried out on a 90-day duration with three replications. Juvenile crayfish (mean SD: 25.0 0.6 mm length and 0.51 0.…	[Mazlum, Yavuz; Gunduz, Mehmet N.; Gurlek, Ozlem Guner; Yazici, Metin] Iskenderun Tech Univ, Fac Marine Sci & Technol, TR-31200 Iskenderun, Hatay, Turkey	Iskenderun Technical University	Mazlum, Y (corresponding author), Iskenderun Tech Univ, Fac Marine Sci & Technol, TR-31200 Iskenderun, Hatay, Turkey.	yavuz.mazlum@iste.edu.tr	MAZLUM, Yavuz/AAT-6749-2021; yazici, metin/HPE-6449-2023; Yazici, Metin/HPE-6449-2023	yazici, metin/0000-0002-7011-886X; MAZLUM, Yavuz/0000-0002-9547-0966					51	2	2	0	4	PARLAR SCIENTIFIC PUBLICATIONS (P S P)	FREISING	ANGERSTR. 12, 85354 FREISING, GERMANY	1018-4619	1610-2304		FRESEN ENVIRON BULL	Fresenius Environ. Bull.		2019	28	4
J	Cabanero, PC; Tumbokon, BLM; Serrano, AE				Cabanero, Paulo C.; Tumbokon, Barry Leonard M.; Serrano, Augusto E., Jr.			Nutritional Evaluation of Rhizoclonium riparium var implexum Meal to Replace Soybean in the Diet of Nile Tilapia Fry	ISRAELI JOURNAL OF AQUACULTURE-BAMIDGEH			English	Article						crinkle grass; seaweed meal; substitute ingredient; sex-reversed tilapia	OREOCHROMIS-NILOTICUS; BODY-COMPOSITION; CHEMICAL-COMPOSITION; FEED-UTILIZATION; ULVA; SEAWEED; GROWTH	A study was conducted to evaluate the potential of crinkle grass Rhizoclonium riparium var implexum meal (RM) as a substitute for soybean in the diet of sex-reversed Nile tilapia Oreochromis niloticus fry. Four experimental diets were prepared containing various inclusion rates of RM at 0% (Diet 1), 4.2% (Diet 2), 8.4% RM (Diet 3) and 12.6% (Diet 4) equivalent to 0%, 15%, 30% and 45% replacement …	[Cabanero, Paulo C.; Serrano, Augusto E., Jr.] Univ Philippines, Inst Aquaculture, Coll Fisheries & Ocean Sci, Iloilo 5023, Philippines; [Tumbokon, Barry Leonard M.; Serrano, Augusto E., Jr.] Univ Philippines Visayas, Natl Inst Mol Biol & Biotechnol, Iloilo 5023, Philippines	University of the Philippines System; University of the Philippines Visayas; University of the Philippines System; University of the Philippines Visayas	Serrano, AE (corresponding author), Univ Philippines, Inst Aquaculture, Coll Fisheries & Ocean Sci, Iloilo 5023, Philippines.;Serrano, AE (corresponding author), Univ Philippines Visayas, Natl Inst Mol Biol & Biotechnol, Iloilo 5023, Philippines.	serrano.gus@gmail.com	Serrano, Augusto/AFS-3755-2022; Cabanero, Paulo/JLM-4904-2023		Philippine Department of Science and Technology (DOST)-Accelerated Science and Technology Human Resource Development Program (ASTHRDP); DOST-PCAARD (Philippine Council for Agriculture, Aquatic and Natural Resources Development); Office of the Vice Chancellor for Research and Extension of the University of the Philippines Visayas	Philippine Department of Science and Technology (DOST)-Accelerated Science and Technology Human Resource Development Program (ASTHRDP); DOST-PCAARD (Philippine Council for Agriculture, Aquatic and Natural Resources Development); Office of the Vice Chancellor for Research and Extension of the University of the Philippines Visayas	The authors are grateful to the Philippine Department of Science and Technology (DOST)-Accelerated Science and Technology Human Resource Development Program (ASTHRDP) for providing a scholarship to Mr. Paulo C. Cabanero, and additional publication support. Appreciation also to the DOST-PCAARD (Philippine Council for Agriculture, Aquatic and Natural Resources Development) for research funding, and…		25	1	1	0	8	ISRAELI JOURNAL OF AQUACULTURE-BAMIDGEH	ASHRAT	KIBBUTZ EIN HAMIFRATZ, D N, ASHRAT, 25210, ISRAEL	0792-156X			ISR J AQUACULT-BAMID	Isr. J. Aquac.-Bamidgeh		2016	68
J	Zhang, BL; He, G; Wang, X; Pi, XG; Mai, KS; Zhou, HH				Zhang, Beili; He, Gen; Wang, Xin; Pi, Xionge; Mai, Kangsen; Zhou, Huihui			Effects of Replacing Fish Meal with Soybean Meal or Fermented and Phytase-Treated Soybean Meal Respectively, on Growth Performance, Feed Utilization, and Apparent Digestibility in Juvenile Turbot (Scophthalmus maximus L.)	ISRAELI JOURNAL OF AQUACULTURE-BAMIDGEH			English	Article						ferment; phytase; soybean meal; growth; apparent digestibility; turbot	GILTHEAD SEA BREAM; LABEO-ROHITA HAMILTON; SPARUS-AURATA L.; PARTIAL REPLACEMENT; FORMULATED DIETS; PROTEIN-SOURCE; SUPPLEMENTATION; INGREDIENTS; PRETREATMENT; FINGERLINGS	The objective of this study was to evaluate the effect of fish meal (FM) substitution with gradient soybean meal (SBM) or fermented and phytase-treated soybean meal (PHSBM) in the diets of turbot (Scophthalmus maximus). A 9 week feeding trial was conducted using juvenile turbots (Scophthalmus maxima) fed seven experimental diets. The seven isonitrogenous (approximately 50% crude protein) and isoe…	[Zhang, Beili; He, Gen; Mai, Kangsen; Zhou, Huihui] Ocean Univ China, Minist Agr, Key Lab Aquaculture Nutr & Feed, Qingdao 266003, Peoples R China; [Zhang, Beili; He, Gen; Mai, Kangsen; Zhou, Huihui] Ocean Univ China, Minist Educ, Key Lab Mariculture, Qingdao 266003, Peoples R China; [Wang, Xin; Pi, Xionge] Zhejiang Acad Agr Sci, Inst Plant Protect & Microbiol, Hangzhou 310021, Zhejiang, Peoples …	Ocean University of China; Ocean University of China; Zhejiang Academy of Agricultural Sciences	He, G (corresponding author), Ocean Univ China, Minist Agr, Key Lab Aquaculture Nutr & Feed, Qingdao 266003, Peoples R China.;He, G (corresponding author), Ocean Univ China, Minist Educ, Key Lab Mariculture, Qingdao 266003, Peoples R China.;Pi, XG (corresponding author), Zhejiang Acad Agr Sci, Inst Plant Protect & Microbiol, Hangzhou 310021, Zhejiang, Peoples R China.	1335434506@qq.com			Special Fund for Agro-Scientific Research in the Public Interest [201303053]; Public Welfare Projects of Zhejiang Province [2014R17A52D02]	Special Fund for Agro-Scientific Research in the Public Interest; Public Welfare Projects of Zhejiang Province	This study was supported by the Special Fund for Agro-Scientific Research in the Public Interest (201303053) and the Public Welfare Projects of Zhejiang Province (2014R17A52D02).		31	5	5	0	17	ISRAELI JOURNAL OF AQUACULTURE-BAMIDGEH	ASHRAT	KIBBUTZ EIN HAMIFRATZ, D N, ASHRAT, 25210, ISRAEL	0792-156X			ISR J AQUACULT-BAMID	Isr. J. Aquac.-Bamidgeh		2016	68
J	Murthy, HS; Naik, ATR; Tejpal, CS; Sujatha, HR				Murthy, H. Shivananda; Naik, A. T. Ramachandra; Tejpal, C. S.; Sujatha, H. R.			Dietary administration of marine oil on growth and enzymatic activity of Macrobrachium rosenbergii	INDIAN JOURNAL OF ANIMAL SCIENCES			English	Article						Diet; Enzymes; Growth; Macrobrachium rosenbergii; Nucleic acids; Sardine oil	FRESH-WATER PRAWN; DIGESTIVE ENZYMES; CARP	Feeding trial was conducted to study the efficiency of the dietary administration of marine oil on survival, growth and enzymatic activity of freshwater prawn, Macrobrachium rosenbergi for 112 days. Five test diets were formulated using the locally available feed ingredients namely, fish meal, groundnut cake, rice bran, tapioca flour and vitamin mineral premix. Diets contained 35% crude protein w…	[Murthy, H. Shivananda] Karnataka Vet Anim & Fisheries Sci Univ, Dept Aquaculture, Mangalore 575002, India		Murthy, HS (corresponding author), Karnataka Vet Anim & Fisheries Sci Univ, Dept Aquaculture, Mangalore 575002, India.	hsmurthy05@yahoo.com; fishcoramach@rediffmail.com; tejpal.arun@gmail.com; hrsujatha@yahoo.com		C S, Tejpal/0000-0002-5540-6521					44	0	0	0	4	INDIAN COUNC AGRICULTURAL RES	NEW DELHI	KAB-1, NEW DELHI 110012, INDIA	0367-8318			INDIAN J ANIM SCI	Indian J. Anim. Sci.	JUN	2012	82	6
J	Bozaoglu, SA; Bilguven, M				Bozaoglu, Sezai A.; Bilguven, Murat			The Effects of Different Oils Sources on the Growth Performance and Body Composition of Juvenile Nile Tilapia (Oreochromis niloticus, L.)	JOURNAL OF ANIMAL AND VETERINARY ADVANCES			English	Article						Tilapia; oil sources; feeding performance; feed consumption; carcass composition; soybean oil	ESSENTIAL FATTY-ACIDS; HYBRID TILAPIA; DIETARY; REQUIREMENTS; CATFISH	A total of 600 juvenile fish with average initial weight of 2.54+/-0.07 g were enrolled to this study to investigate the effects of different oil sources (fish oil, soybean oil, linseed oil and beef tallow) on the growth performance and body composition of Nile tilapia (Oreochromis niloticus, L.) during 14 weeks. Experimental diets were prepared as isonitrogenous (30.76% CP) and isocaloric (13.09…	[Bilguven, Murat] Mersin Univ, Dept Aquaculture, Fac Aquaculhire & Fisheries, TR-33169 Mersin, Turkey; [Bozaoglu, Sezai A.] Mersin Univ, Dept Fisheris, Fac Aquaculhire & Fisheries, TR-33169 Mersin, Turkey	Mersin University; Mersin University	Bilguven, M (corresponding author), Mersin Univ, Dept Aquaculture, Fac Aquaculhire & Fisheries, Yenisehir Campus, TR-33169 Mersin, Turkey.			Bilgüven, Murat/0000-0002-4909-2212					19	5	6	0	9	MEDWELL ONLINE	FAISALABAD	ANSINET BUILDING, 308-LASANI TOWN, SARGODHA RD, FAISALABAD, 38090, PAKISTAN	1680-5593			J ANIM VET ADV	J. Anim. Vet. Adv.		2012	11	6
J	Vaghei, RG; Abolhasani, MH; Ghorbani, R; Matinfar, A				Vaghei, Ghorbani R.; Abolhasani, M. H.; Ghorbani, R.; Matinfar, A.			Production of soybean meal-based feed and its effect on growth performance of western white shrimp (Litopenaeus vannamei) in earthen pond	IRANIAN JOURNAL OF FISHERIES SCIENCES			English	Article						Plant protein; Western white shrimp; Earthen pond; Growth performance		The effects of two diets, a control diet (commercial feed with 39% crude protein) and an experimental diet (prepared based on 42% soybean meal with 38% crude protein), on growth performance of western white shrimp (Litopenaeus vannamei) in six 0.4-ha earthen ponds (three replications per treatment) with 25 per m(2) density, were investigated. There was no significant difference in final weight (m…	[Vaghei, Ghorbani R.] AREEO, IFSRI, Shrimp Res Ctr, Bushehr, Iran; [Abolhasani, M. H.] Islamic Azad Univ Esfehan, Waste & Wastewater Res Ctr, Khorasgan, Iran; [Ghorbani, R.] Gorgan Univ Agr & Nat Resources, Dept Nat Resources, Gorgan, Iran; [Matinfar, A.] AREEO, Iranian Fisheries Sci Res Inst, Tehran, Iran		Vaghei, RG (corresponding author), AREEO, IFSRI, Shrimp Res Ctr, Bushehr, Iran.	ghorbani-v2@yahoo.com	Vaghei, Reza/A-7832-2017; abolhasani, mohammad/AAO-2695-2021						23	1	2	0	2	IRANIAN FISHERIES SCIENCE RESEARCH INST-IFSRI	TEHRAN	IRANIAN FISH SCI RES INST,TEHRAN-KARAJ HWY, EXIT PAYKAN SHAHR, SARVENAZ AVE, SARVE AZAD AVE, W 8 ST, TEHRAN, 00000, IRAN	1562-2916			IRAN J FISH SCI	Iran. J. Fish. Sci.		2017	16	2
J	PONS, TL; PEARCY, RW				PONS, TL; PEARCY, RW			NITROGEN REALLOCATION AND PHOTOSYNTHETIC ACCLIMATION IN RESPONSE TO PARTIAL SHADING IN SOYBEAN PLANTS	PHYSIOLOGIA PLANTARUM			English	Article						GLYCINE MAX; NITROGEN REALLOCATION; PARTIAL SHADING; PHOTOSYNTHETIC NITROGEN USE EFFICIENCY; SHADE ACCLIMATION; SOYBEAN	LEAF NITROGEN; USE EFFICIENCY; CANOPY PHOTOSYNTHESIS; DIFFERENT IRRADIANCES; ALOCASIA-MACRORRHIZA; INDUCTION STATE; LUCERNE CANOPY; VULGARIS L; LEAVES; LIGHT	The first trifoliate of soybean was shaded when fully expanded, while the plant remained in high light; a situation representative for plants growing in a closed crop. Leaf mass and respiration rate per unit area declined sharply in the first few days upon shading and remained rather constant during the further 12 days of the shading treatment. Leaf nitrogen per unit area decreased gradually unti…	UNIV UTRECHT, DEPT PLANT ECOL & EVOLUT BIOL, 3508 TB UTRECHT, NETHERLANDS	Utrecht University	PONS, TL (corresponding author), LAWRENCE LIVERMORE NATL LAB, DEPT BOT, DAVIS, CA 95616 USA.								33	96	110	1	24	WILEY	HOBOKEN	111 RIVER ST, HOBOKEN 07030-5774, NJ USA	0031-9317	1399-3054		PHYSIOL PLANTARUM	Physiol. Plant.	DEC	1994	92	4
J	Nwanna, LC				Nwanna, L. C.			Growth and mineral deposition in Nile tilapia (Oreochromis niloticus) fed untreated soybean meal supplemented with phytase	JOURNAL OF FOOD AGRICULTURE & ENVIRONMENT			English	Article						Untreated soybean meal; phytase supplementation; Nile tilapia	MICROBIAL PHYTASE; PHOSPHORUS; DIETS; PROTEIN; DIGESTIBILITY	A 63 day feeding trial was conducted to assess the growth and mineral deposition in Nile tilapia fed untreated soybean meal supplemented with phytase. Six isoproteic diets (30% crude protein) were formulated to contain 0; 2,000; 4,000; 6,000; 8,000 and 10,000 units of phytase per kg (Diets 1-6). The fishes (16.4 +/- 0.63 g) were cultured in glass tanks (70 cm x 45 cm x 40 cm) in triplicates where…	Fed Univ Technol Akure, Dept Fisheries & Wildlife, Akure, Nigeria		Nwanna, LC (corresponding author), Fed Univ Technol Akure, Dept Fisheries & Wildlife, PMB 704, Akure, Nigeria.	drlu2001@yahoo.com							26	0	0	0	4	WFL PUBL	HELSINKI	MERI-RASTILANTIE 3 C, HELSINKI, FI-00980, FINLAND	1459-0255	1459-0263		J FOOD AGRIC ENVIRON	J. Food Agric. Environ.	AUG-DEC	2004	2	3-4
J	Tayyab, R; Khan, N; Mughal, MS; Qureshi, NA; Khan, MN; Rasool, F				Tayyab, Rafia; Khan, Noor; Mughal, Muhammad Sharif; Qureshi, Naureen Aziz; Khan, Muhammad Naeem; Rasool, Fayyaz			Evaluation of Locally Available Plant Meals as a Replacement of Soybean Meal as Dietary Protein Source for Catla catla Fingerlings	PAKISTAN JOURNAL OF ZOOLOGY			English	Article						Plant source meals; Catla catla; growth; proximate composition	GROWTH; RAW	The possibility of locally available plant meals as a replacement of soybean meal as dietary protein source for Catla catla fingerlings was evaluated under intensive rearing condition in glass aquarium for 60 days. Three iso-nitrogenous (24% crude protein) diets (D1, D2 and D3) were prepared and fed to fish at 3% wet body weight per day. Each treatment group had two replicates. The data was analy…	[Tayyab, Rafia; Khan, Noor; Mughal, Muhammad Sharif; Rasool, Fayyaz] Univ Vet & Anim Sci, Dept Fisheries & Aquaculture, Lahore, Pakistan; [Qureshi, Naureen Aziz] Govt Coll Univ, Dept Wildlife & Fisheries, Faisalabad, Pakistan; [Khan, Muhammad Naeem] Univ Punjab, Dept Zool, Lahore, Pakistan	University of Veterinary & Animal Science - Pakistan; Government College University Faisalabad; University of Punjab	Khan, N (corresponding author), Univ Vet & Anim Sci, Dept Fisheries & Aquaculture, POB 54000, Lahore, Pakistan.	noorkhanuvas@yahoo.com	Rasool, Fayyaz/LFS-5181-2024; Khan, Muhammad/AAJ-9522-2021	Rasool, Fayyaz/0000-0003-3439-870X;					19	2	2	0	0	ZOOLOGICAL SOC PAKISTAN	LAHORE	UNIV PUNJAB, NEW CAMPUS, C/O DEPT ZOOLOGY, LAHORE, PAKISTAN	0030-9923			PAK J ZOOL	Pak. J. Zool.	FEB	2014	46	1
J	Serrano, AE; Declarador, RS; Sedanza, MGC; Tumbokon, BLM				Serrano, Augusto E., Jr.; Declarador, Ritche S.; Sedanza, Mary Grace C.; Tumbokon, Barry Leonard M.			Replacement of Soybean Meal with Rhizoclonium riparium Protein Concentrate in the Diet of Pacific White Shrimp Litopenaeus vannamei Postlarvae	ISRAELI JOURNAL OF AQUACULTURE-BAMIDGEH			English	Article						chlorophyte; seaweed growth promoting effect; body composition effects of seaweed	AMINO-ACIDS	The biological value of incorporating Rhizoclonium riparium var. implexum protein concentrate (RPC) meal in the diet of Pacific white shrimp Litopenaeus vannamei, postlarvae was evaluated for 60 days. Four diets were prepared: no seaweed inclusion (0%, control diet), 5.25% seaweed inclusion, 10.5% seaweed inclusion, and 15.75% seaweed inclusion with equivalent replacement rates of soybean meal at…	[Serrano, Augusto E., Jr.; Tumbokon, Barry Leonard M.] Univ Philippines Visayas, Natl Inst Mol Biol & Biotechnol, Iloilo, Philippines; [Declarador, Ritche S.; Sedanza, Mary Grace C.] Univ Philippines Visayas, Inst Aquaculture, Coll Fisheries & Ocean Sci, Iloilo, Philippines	University of the Philippines System; University of the Philippines Visayas; University of the Philippines System; University of the Philippines Visayas	Serrano, AE (corresponding author), Univ Philippines Visayas, Natl Inst Mol Biol & Biotechnol, Iloilo, Philippines.	aeserrano@up.edu.ph	Serrano, Augusto/AFS-3755-2022; Sedanza, Mary Grace/GRO-4822-2022		UPV Office of the Research and Extension	UPV Office of the Research and Extension	The authors wish to express their gratitude to the Philippine Department of Science and Technology (DOST)-Philippine Council for Agriculture, Aquatic and Natural Resources Development (PCAARRD) and DOST-Accelerated Science and Technology Human Resource Development Program (ASTHRDP). They also wish to thank the UPV Office of the Research and Extension for the partial research funding and publicati…		18	0	0	0	2	ISRAELI JOURNAL OF AQUACULTURE-BAMIDGEH	ASHRAT	KIBBUTZ EIN HAMIFRATZ, D N, ASHRAT, 25210, ISRAEL	0792-156X			ISR J AQUACULT-BAMID	Isr. J. Aquac.-Bamidgeh		2017	69
J	Dubey, MK; Anita; Chauhan, RS				Dubey, Maneesh Kumar; Anita; Chauhan, R. S.			Study of growth promoting and immunostimulatory effect of phytobiotic Glycyrrhiza glabra on fingerlings of Cyprinus carpio haematopterus	INDIAN JOURNAL OF GEO-MARINE SCIENCES			English	Article						Cyprinus carpio haematopterus; Glycyrrhiza glabra; growth; survival; biochemical parameters		In the experimental setup the fingerlings were divided into 4 treatment groups T-1, T-2, T-3 and T-4 and experimental diets for corresponding treatment groups were prepared by mixing rice bran, de-oiled mustard cake, soybean meal and vitamin mineral mixture. Rate of incorporation of powdered root of Glycyrrhiza glabra (GB) was 0.25 % in T-2, 0.5% in T-3 and 0.75% in T-4, while there was no incorp…	[Dubey, Maneesh Kumar; Anita; Chauhan, R. S.] GB Pant Univ Agr & Technol, Coll Fisheries, Dept Aquaculture, Pantnagar Udham Singh Na 263145, Uttarakhand, India	Govind Ballabh Pant University of Agriculture Technology	Dubey, MK (corresponding author), GB Pant Univ Agr & Technol, Coll Fisheries, Dept Aquaculture, Pantnagar Udham Singh Na 263145, Uttarakhand, India.	manishndau4310@gmail.com	Chauhan, abhimanyu/A-1743-2015						20	1	2	0	1	NATL INST SCIENCE COMMUNICATION-NISCAIR	NEW DELHI	DR K S KRISHNAN MARG, PUSA CAMPUS, NEW DELHI 110 012, INDIA	0379-5136	0975-1033		INDIAN J GEO-MAR SCI	Indian J. Geo-Mar. Sci.	JUN	2018	47	6
J	Yesilayer, N; Oz, M; Karsli, Z; Aral, O; Karacuha, A; Oz, U				Yesilayer, Nihat; Oz, Meryem; Karsli, Zafer; Aral, Orhan; Karacuha, Ali; Oz, Unal			Growth Performance and Feed Utilization of koi Carp (Cyprinus carpio L., 1758) Fed Partial or Total Replacement of Fish Meal with Hazelnut Meal and Soybean Meal	JOURNAL OF ANIMAL AND VETERINARY ADVANCES			English	Article						Koi; hazelnut meal; soybean meal; fish meal; growth performance	TROUT ONCORHYNCHUS-MYKISS; TOTAL NITROGEN-EXCRETION; BLACK-SEA; PLANT-PROTEINS; DIETS; REDUCTION; CULTURE; SALMON	The effects of soybean and hazelnut meals as partial and total replacements of fish meal were studied on the growth performance and feed utilization of Koi carp juvenile (Cyprinus carpio L., 1758). Juvenile fish (mean initial weights 0.12 g) were fed five isonitrogenously (350 g kg(-1)) and isocalorically (4.20 kcal g(-1)) diets with 50 or 100% of the fish meal protein replaced by soybean and haz…	[Yesilayer, Nihat] Gaziosmanpasa Univ, Fac Agr, Dept Aquaculture, Tokat, Turkey; [Oz, Meryem; Karsli, Zafer; Aral, Orhan; Karacuha, Ali; Oz, Unal] Univ Sinop, Sinop Fac Fisheries, Dept Aquaculture, Sinop, Turkey	Tokat Gaziosmanpasa University; Sinop University	Yesilayer, N (corresponding author), Gaziosmanpasa Univ, Fac Agr, Dept Aquaculture, Tokat, Turkey.		oz, unal/AAR-1008-2020; Aral, Orhan/ABB-3664-2020; Oz, Meryem/AFU-7032-2022; KARAÇUHA, Ali/AAS-3607-2020; ARAL, Mustafa Orhan/ABB-3664-2020; Öz, Meryem/AFU-7032-2022; karslı, zafer/JVP-0393-2024; KARAÇUHA, ALI/AAS-3607-2020	Aral, Orhan/0000-0001-8550-9970; Öz, Ünal/0000-0003-1918-3284; Öz, Meryem/0000-0002-7803-8207; Karslı, Zafer/0000-0003-1164-5149; KARAÇUHA, ALI/0000-0002-0419-9964					23	6	7	0	21	MEDWELL ONLINE	FAISALABAD	ANSINET BUILDING, 308-LASANI TOWN, SARGODHA RD, FAISALABAD, 38090, PAKISTAN	1680-5593			J ANIM VET ADV	J. Anim. Vet. Adv.		2011	10	15
J	Sener, E; Yildiz, M; Savas, E				Sener, E; Yildiz, M; Savas, E			Effects of dietary lipids on growth and fatty acid composition in Russian sturgeon (Acipenser gueldenstaedtii) juveniles	TURKISH JOURNAL OF VETERINARY & ANIMAL SCIENCES			English	Article						Acipenser gueldenstaedtii; dietary lipids; fatty acid composition	TRANSMONTANUS; TISSUE	Juvenile Russian sturgeon (Acipenser gueldenstaedtii) fed feeds including fish oil, soybean oil and sunflower oil were researched and the effects of the feeds on the growth performance and fatty acid composition of the fish were studied. In the Sapanca Inland Waters Research and Experiment Department of istanbul University's Faculty of Fisheries, sturgeon juveniles having an approximate initial w…	Istanbul Univ, Fac Fisheries, TR-34470 Istanbul, Turkey	Istanbul University	Sener, E (corresponding author), Istanbul Univ, Fac Fisheries, Ordu Cad 200, TR-34470 Istanbul, Turkey.	sener@istanbul.edu.tr							19	52	60	0	4	Tubitak Scientific & Technological Research Council Turkey	ANKARA	ATATURK BULVARI NO 221, KAVAKLIDERE, TR-06100 ANKARA, TURKIYE	1300-0128			TURK J VET ANIM SCI	Turk. J. Vet. Anim. Sci.		2005	29	5
J	Hasanuzzaman, AFM; Siddiqui, MN; Chisty, MAH				Hasanuzzaman, Abul Farah Md.; Siddiqui, Md. Noman; Chisty, Md. Ayaz Hasan			Optimum Replacement of Fishmeal with Soybean Meal in Diet for Macrobrachium rosenbergii (De Man 1879) Cultured in Low Saline Water	TURKISH JOURNAL OF FISHERIES AND AQUATIC SCIENCES			English	Article						growth; survival %; FCR; PER; giant freshwater prawn	RAINBOW-TROUT; PRAWN; GROWTH; JUVENILE; TILAPIA; PLANT	A feeding trial of substituting soybean meal (SBM) for fish meal (FM) for the giant freshwater prawn (Macrobrachium rosenbergii) was conducted in low Saline water ponds. Four different iso-nitrogenous diets (Control, Diet-1, Diet-2, Diet-3) were fed to the juveniles stocked at a rate of 2/m(2) in each pond. The control diet had 36% FM as a sole source of protein, and Diet-1, Diet-2, Diet-3 were p…	[Hasanuzzaman, Abul Farah Md.; Siddiqui, Md. Noman; Chisty, Md. Ayaz Hasan] Khulna Univ, Fisheries & Marine Resource Technol Discipline, Khulna 9208, Bangladesh	Khulna University	Hasanuzzaman, AFM (corresponding author), Khulna Univ, Fisheries & Marine Resource Technol Discipline, Khulna 9208, Bangladesh.	mhzaman.bd@gmail.com		Hasanuzzaman, Abul Farah/0000-0002-5439-2180	University Grant Commission (UGC); Department for International Development (DFID)	University Grant Commission (UGC)(University Grants Commission, India); Department for International Development (DFID)	The authors highly acknowledge the research grant and support by University Grant Commission (UGC) and Department for International Development (DFID).		35	19	24	0	13	CENTRAL FISHERIES RESEARCH INST	TRABZON	PO BOX 129, TRABZON, 61001, TURKEY	1303-2712	2149-181X		TURK J FISH AQUAT SC	Turk. J. Fish. Quat. Sci.	APR	2009	9	1
J	Iqbal, KJ; Ashraf, M; Abbas, F; Javid, A; Hafeez-ur-Rehman, M; Abbas, S; Rasool, F; Khan, N; Khan, SA; Altaf, M				Iqbal, Khalid Javed; Ashraf, Muhammad; Abbas, Farzana; Javid, Arshad; Hafeez-ur-Rehman, Muhammad; Abbas, Sumaira; Rasool, Fayyaz; Khan, Noor; Khan, Saeed Akram; Altaf, Muhammad			Effect of Plant-Fishmeal and Plant By-Product Based Feed on Growth, Body Composition and Organoleptic Flesh Qualities of Labeo rohita	PAKISTAN JOURNAL OF ZOOLOGY			English	Article						Indian major carps; selected feed ingredients; chemical evaluation; Sensory evaluation	CIRRHINUS-MRIGALA; ATLANTIC SALMON; RAINBOW-TROUT; SOYBEAN-MEAL; FINGERLINGS; SURVIVAL; DIET; POLYCULTURE; SUBSTITUTE; EFFICACY	Present study was aimed at evaluating the effect of plant-fishmeal feed and/or plant by-product based feed on growth, body composition and flesh quality of Labeo rohita. Fish fed on rice polish alone served as control (T-0). Fish feed ingredients were grouped together with two ingredients in each test diet i.e. guar meal and canola meal (T-1), soybean meal and cotton seed meal (T-2), guar meal an…	[Iqbal, Khalid Javed; Ashraf, Muhammad; Abbas, Farzana; Hafeez-ur-Rehman, Muhammad; Abbas, Sumaira; Rasool, Fayyaz; Khan, Noor; Khan, Saeed Akram] Univ Vet & Anim Sci, Dept Fisheries & Aquaculture, Lahore, Pakistan; [Javid, Arshad; Altaf, Muhammad] Univ Vet & Anim Sci, Dept Wildlife & Ecol, Lahore, Pakistan	University of Veterinary & Animal Science - Pakistan; University of Veterinary & Animal Science - Pakistan	Iqbal, KJ (corresponding author), Univ Vet & Anim Sci, Dept Fisheries & Aquaculture, Lahore, Pakistan.	khaliduvas@yahoo.com	Altaf, Muhammad/T-8161-2019; Hafeez-ur-Rehman, Muhammad/ONK-0251-2025; Iqbal, Javed/KLE-0407-2024; Khan, Saeed/KEI-4168-2024; Javid, Arshad/AAT-2423-2020; Rasool, Fayyaz/LFS-5181-2024	Javid, Arshad/0000-0002-2620-1447; Rasool, Fayyaz/0000-0003-3439-870X	Higher Education Commission (HEC), Pakistan	Higher Education Commission (HEC), Pakistan(Higher Education Commission of Pakistan)	Financial support provided by the Higher Education Commission (HEC), Pakistan for the compilation of present work is highly acknowledged.		52	9	14	0	1	ZOOLOGICAL SOC PAKISTAN	LAHORE	UNIV PUNJAB, NEW CAMPUS, C/O DEPT ZOOLOGY, LAHORE, PAKISTAN	0030-9923			PAK J ZOOL	Pak. J. Zool.	FEB	2014	46	1
J	Vesal, SE; Vosooghi, AR				Vesal, S. E.; Vosooghi, A. R.			Evaluating the effect of dietary soybean oil on growth performances of juvenile severum (Heros severus)	IRANIAN JOURNAL OF FISHERIES SCIENCES			English	Article						Soybean oil; Lipid; Growth performances; Diet formulation; Severum (Heros Severus)	FISH-OIL; TOTAL REPLACEMENT; BODY-COMPOSITION; LIPID LEVEL; FEED-UTILIZATION; VEGETABLE-OILS; SEABREAM; TURBOT; SUPPLEMENTATION; METABOLISM	Evaluating the effect of dietary soybean oil (S.O) on growth performances of juvenile ornamental fish Severum (Heros severus) was the main objective of this study. To achieve this objective, 462 fish were considered which were divided into 7 test groups including 6 groups of fishes (with an initial average weight of 0.6 +/- 0.05 g and length of 2.3 +/- 0.35 cm) fed diets containing 6 levels of S.…	[Vesal, S. E.] Islamic Azad Univ, North Tehran Branch, Sch Marine Sci & Technol, Shahid Fallahi Zaferaniyeh Ave, Tehran 1987973133, Iran; [Vosooghi, A. R.] Islamic Azad Univ, North Tehran Branch, Fac Fisheries, Dept Aquaculture, Shahid Fallahi Zaferaniyeh Ave, Tehran 1987973133, Iran	Islamic Azad University; Islamic Azad University	Vesal, SE (corresponding author), Islamic Azad Univ, North Tehran Branch, Sch Marine Sci & Technol, Shahid Fallahi Zaferaniyeh Ave, Tehran 1987973133, Iran.	Ehsan.Vesal.64@gmail.com	VESAL, SEYED EHSAN/GSI-9761-2022						42	0	0	0	1	IRANIAN FISHERIES SCIENCE RESEARCH INST-IFSRI	TEHRAN	IRANIAN FISH SCI RES INST,TEHRAN-KARAJ HWY, EXIT PAYKAN SHAHR, SARVENAZ AVE, SARVE AZAD AVE, W 8 ST, TEHRAN, 00000, IRAN	1562-2916			IRAN J FISH SCI	Iran. J. Fish. Sci.		2017	16	3
J	Balito-Liboon, JS; Traifalgar, RFM; Pagapulan, MJBB; Mameloco, EJG; Temario, EE; Corre, VL				Balito-Liboon, Julnafe S.; Traifalgar, Rex Ferdinand M.; Pagapulan, Mary Jessa Bell B.; Mameloco, Emelyn Joy G.; Temario, Efren E.; Corre, Valeriano L., Jr.			Dietary Soybean Lecithin Enhances Growth Performance, Feed Utilization Efficiency and Body Composition of Early Juvenile Milkfish, Chanos chanos	ISRAELI JOURNAL OF AQUACULTURE-BAMIDGEH			English	Article						lecithin; phospholipids; soya bean; Chanos chanos; juveniles	FATTY-ACID-COMPOSITION; SPARUS-AURATA LARVAE; SEA-BASS; PHOSPHOLIPID LEVEL; LATES-CALCARIFER; SOY LECITHIN; SURVIVAL; CHOLINE; FISH; FRY	The study was conducted to evaluate the influence of dietary soybean lecithin (SBL) on the growth performance, feed utilization, and survival of early juvenile milkfish. Five experimental diets containing increasing levels of SBL (0 g, 0.75 g, 1.5 g, 3.0 g and 6.0 g/100 g diet) were formulated and fed to triplicate groups of early juvenile milkfish (approximate to 9.0 mg) for 50 days. Results sho…	[Balito-Liboon, Julnafe S.; Traifalgar, Rex Ferdinand M.; Pagapulan, Mary Jessa Bell B.; Mameloco, Emelyn Joy G.; Temario, Efren E.; Corre, Valeriano L., Jr.] Univ Philippines Visayas, Coll Fisheries & Ocean Sci, Inst Aquaculture, Iloilo 5023, Philippines	University of the Philippines System; University of the Philippines Visayas	Traifalgar, RFM (corresponding author), Univ Philippines Visayas, Coll Fisheries & Ocean Sci, Inst Aquaculture, Iloilo 5023, Philippines.	sepiazamboanga@gmail.com			UPV OVCRE; Philippines DOST-ASTHRDP; DOST-PCAARRD	UPV OVCRE; Philippines DOST-ASTHRDP; DOST-PCAARRD	The authors are grateful to the UPV OVCRE and the Philippines DOST-ASTHRDP for the scholarship grant and the support for the completion of this project. Sincere gratitude is expressed for DOST-PCAARRD for the funding of this research under the research program on Milkfish Program A, Project 2, Improvement of milkfish hatchery technology through food enrichment and bioencapsulation.		33	6	7	0	6	ISRAELI JOURNAL OF AQUACULTURE-BAMIDGEH	ASHRAT	KIBBUTZ EIN HAMIFRATZ, D N, ASHRAT, 25210, ISRAEL	0792-156X			ISR J AQUACULT-BAMID	Isr. J. Aquac.-Bamidgeh		2018	70
J	Sedanza, MG; Serrano, AE				Sedanza, Mary Grace; Serrano, Augusto E., Jr.			Evaluation of Crinkle Grass Rhizoclonium riparium in a Diet for Pacific White Shrimp Penaeus vannamei Post Larvae	ISRAELI JOURNAL OF AQUACULTURE-BAMIDGEH			English	Article						green seaweed meal; mineral replacement; white shrimp post-larvae; feeding trial; soybean replacement	MONODON	A feeding experiment to evaluate the inclusion of Rhizoclonium raw meal (RM) in diets for growth and feed efficiency in Pacific white shrimp, Penaeus vannamei was conducted. Five diets were formulated containing increasing levels of RM inclusion: 0%, (control), 5.25%, 10.50%, 15.75%, and a diet with 15.75% RM totally replacing the mineral mix. The diets were fed to shrimp post larvae for 60 days …	[Sedanza, Mary Grace; Serrano, Augusto E., Jr.] Univ Philippines Visayas, Inst Aquaculture, Coll Fisheries & Ocean Sci, Iloilo, Philippines; [Serrano, Augusto E., Jr.] Univ Philippines Visayas, Natl Inst Mol Biol & Biotechnol, Iloilo, Philippines	University of the Philippines System; University of the Philippines Visayas; University of the Philippines System; University of the Philippines Visayas	Serrano, AE (corresponding author), Univ Philippines Visayas, Inst Aquaculture, Coll Fisheries & Ocean Sci, Iloilo, Philippines.;Serrano, AE (corresponding author), Univ Philippines Visayas, Natl Inst Mol Biol & Biotechnol, Iloilo, Philippines.	aeserrano@up.edu.ph	; Sedanza, Mary Grace/GRO-4822-2022; Serrano, Augusto/AFS-3755-2022	Serrano, Augusto/0000-0003-2529-233X; Sedanza, Mary Grace/0000-0003-3037-4823;	Philippine Department of Science and Technology (DOST) Accelerated Science and Technology Human Resource Development Program (ASTHRDP); DOST-Philippine Council for Agriculture, Aquatic and Natural Resources Development (PCAARD); UPV Office of the Research and Extension	Philippine Department of Science and Technology (DOST) Accelerated Science and Technology Human Resource Development Program (ASTHRDP); DOST-Philippine Council for Agriculture, Aquatic and Natural Resources Development (PCAARD); UPV Office of the Research and Extension	The authors wish to express their gratitude to the Philippine Department of Science and Technology (DOST) Accelerated Science and Technology Human Resource Development Program (ASTHRDP) for the scholarship provided to Ms. Mary Grace C. Sedanza and for additional publication support. They are also grateful to the DOST-Philippine Council for Agriculture, Aquatic and Natural Resources Development (P…		11	1	1	1	2	ISRAELI JOURNAL OF AQUACULTURE-BAMIDGEH	ASHRAT	KIBBUTZ EIN HAMIFRATZ, D N, ASHRAT, 25210, ISRAEL	0792-156X			ISR J AQUACULT-BAMID	Isr. J. Aquac.-Bamidgeh		2016	68
J	Zhang, HJ; Sun, JW; Liu, HY; Zhao, WQ; Yang, ZC				Zhang, Hongjuan; Sun, Jingwu; Liu, Haiyan; Zhao, Wenqing; Yang, Zhencai			The Effect of Dietary Lipid Levels on Growth Performance, Lipid Deposition, and Antioxidant Status of Juvenile Turbot, Scophthalmus maximus, Fed Isonitrogenous and Isoenergetics Diets	ISRAELI JOURNAL OF AQUACULTURE-BAMIDGEH			English	Article						turbot; feed; lipid level; antioxidant status	PSETTA-MAXIMA; BODY-COMPOSITION; FEED-INTAKE; PROTEIN; QUALITY; STRESS; SALMON	The purpose of this study was to investigate the effects of different lipid (fish oil/soybean oil=1:1, w/w) levels in diets with 45% crude protein on growth performance, body composition, and antioxidant status of turbot (Scophthalmus maximus L.). 2040 turbot (39 +/- 0.2g) were randomly divided into 4 groups with 3 replicates and fed isonitrogenous and isoenergetic diets with lipid levels of 6.0%…	[Zhang, Hongjuan; Liu, Haiyan; Zhao, Wenqing; Yang, Zhencai] Hebei Normal Univ, Coll Life Sci, Lab Aquat Nutr & Ecol, Shijiazhuang 050024, Hebei, Peoples R China; [Sun, Jingwu] Shijiazhuang Univ, Shijiazhuang 050035, Hebei, Peoples R China	Hebei Normal University; Shijiazhuang University	Liu, HY (corresponding author), Hebei Normal Univ, Coll Life Sci, Lab Aquat Nutr & Ecol, Shijiazhuang 050024, Hebei, Peoples R China.	liuhaiyan@hebtu.edu.cn			Hebei Science and Technology [12220501D, C2013205016]; special Fund for Hebei Characteristics of Seafood Innovation Team of Modern Agro-industry Technology Research System; National Natural Science Foundation of China [31272315]	Hebei Science and Technology; special Fund for Hebei Characteristics of Seafood Innovation Team of Modern Agro-industry Technology Research System; National Natural Science Foundation of China(National Natural Science Foundation of China (NSFC))	This study was supported by the Hebei Science and Technology (12220501D, C2013205016) project; the special Fund for Hebei Characteristics of Seafood Innovation Team of Modern Agro-industry Technology Research System; National Natural Science Foundation of China Project No. 31272315.		29	6	6	1	13	ISRAELI JOURNAL OF AQUACULTURE-BAMIDGEH	ASHRAT	KIBBUTZ EIN HAMIFRATZ, D N, ASHRAT, 25210, ISRAEL	0792-156X			ISR J AQUACULT-BAMID	Isr. J. Aquac.-Bamidgeh		2015	67
J	Haider, MS; Ashraf, M; Azmat, H; Khalique, A; Javid, A; Mustafa, G; Ashraf, S; Irfan; Altaf, M; Ali, Z; Bashir, F				Haider, M. S.; Ashraf, M.; Azmat, H.; Khalique, A.; Javid, A.; Mustafa, G.; Ashraf, S.; Irfan; Altaf, M.; Ali, Z.; Bashir, F.			NUTRITIONAL EFFICACY OF ACID FISH SILAGE IN LABEO ROHITA AT GROW OUT STAGE	JOURNAL OF ANIMAL AND PLANT SCIENCES-JAPS			English	Article						Proximate analysis; Fish body viscera; Growth; Labeorohita; Blood analysis	FERMENTED SILAGE; CRUDE PROTEIN; TILAPIA; DIETS; MEAL	Fish acid silage was prepared by minced fish body viscera and formic acid and its efficacy was studied in Labeorohita at grow out stage. Three iso-nitrogenous diets (treatments), containing 32% crude protein (CP) was prepared using this silage. In the treatment-1(T-1) diet, only fish acid silage was used, treatment-2(T-2) dietwere prepared by using 75% fish silage and 25% soybean meal and rice br…	[Haider, M. S.; Ashraf, M.; Azmat, H.; Bashir, F.] Univ Vet & Anim Sci, Dept Fisheries & Aquaculture, Lahore, Pakistan; [Khalique, A.] Univ Vet & Anim Sci, Dept Anim Nutr, Lahore, Pakistan; [Javid, A.; Ashraf, S.; Irfan; Altaf, M.] Univ Vet & Anim Sci, Dept Wildlife & Ecol, Lahore, Pakistan; [Mustafa, G.] Univ Vet & Anim Sci, Dept Pathol, Lahore, Pakistan; [Ali, Z.] Univ Punjab, Dept Zool, Lahore…	University of Veterinary & Animal Science - Pakistan; University of Veterinary & Animal Science - Pakistan; University of Veterinary & Animal Science - Pakistan; University of Veterinary & Animal Science - Pakistan; University of Punjab	Haider, MS (corresponding author), Univ Vet & Anim Sci, Dept Fisheries & Aquaculture, Lahore, Pakistan.	haider1104@yahoo.com	Altaf, Muhammad/T-8161-2019; Javid, Arshad/AAT-2423-2020; Ali, Zulfiqar/O-4878-2016; Azmat, Hamda/OTI-9923-2025	Javid, Arshad/0000-0002-2620-1447; Ali, Zulfiqar/0000-0002-3111-003X	Higher Education Commission	Higher Education Commission(Ministry of Higher Education & Scientific Research (MHESR))	The authors are grateful to Higher Education Commission for their financial support in completion of this study.		49	3	3	0	3	PAKISTAN AGRICULTURAL SCIENTISTS FORUM	LAHORE	UNIV VETERINARY & ANIMAL SCIENCES, LAHORE, 00000, PAKISTAN	1018-7081	2309-8694		J ANIM PLANT SCI-PAK	J. Anim. Plant Sci.-JAPS		2015	25	3
J	Dadgar, S; Bin Saadi, CR; Alimon, AR; Kamarudin, MS; Bahabadi, MN				Dadgar, S.; Bin Saadi, Che Roos; Alimon, Abdul Razak; Kamarudin, Mohd Salleh; Bahabadi, Nafisi M.			Comparison of Soybean meal and Cottonseed meal variety Pak (CSMP) on growth and feed using in rainbow trout (Oncorhynchus mykiss)	IRANIAN JOURNAL OF FISHERIES SCIENCES			English	Article						Rainbow trout; Cottonseed meal (CSMP); Gossypol; Soybean meal (SBM); Growth	CATFISH ICTALURUS-PUCTATUS; SEX STEROID-HORMONES; FED DIETS; APPARENT DIGESTIBILITY; IMMUNE-RESPONSE; FISH-MEAL; GOSSYPOL; REPLACEMENT; PERFORMANCE; FEEDSTUFFS	Apparent digestibility coefficients (ADC) were calculated by using chromic oxide in the diet as an indigestible marker to evaluate the Iranian Cottonseed meal (CSMP). Then, the nutritional value of cottonseed meal (CSM) as soybean meal (SBM) substitute in quality low cost rainbow trout (Oncorhynchus mykiss) ration was investigated. In this study, six formulated feeds consisting different levels o…	[Dadgar, S.; Bin Saadi, Che Roos; Alimon, Abdul Razak; Kamarudin, Mohd Salleh] Iranian Fisheries Res Org, Tehran, Iran; [Dadgar, S.] Univ Putra Malaysia, Fac Agr, Serdang 43400, Selangor, Malaysia; [Bahabadi, Nafisi M.] Univ Persian Gulf, Fac Agr & Nat Resources, Bushehr, Iran	Universiti Putra Malaysia; Persian Gulf University	Dadgar, S (corresponding author), Iranian Fisheries Res Org, POB 14155-6116, Tehran, Iran.	shdadgar@ifro.ir	Nafisi Bahabadi, Mahmoud/F-6933-2017; Dadgar, Shahram/S-5138-2016; Bahabadi, Mahmoud/F-6933-2017	Nafisi Bahabadi, Mahmoud/0000-0002-8607-008X; Dadgar, Shahram/0000-0002-3119-2442; Alimon, Abdul Razak/0000-0001-7235-1406	Iranian Fisheries Research Organization (IFRO)	Iranian Fisheries Research Organization (IFRO)	Partial financial support from Iranian Fisheries Research Organization (IFRO) is gratefully acknowledged. Our heartfelt appreciation also goes to the staffs of Cold Water Fishes Research Center in Tonekabon, Iran. Mr. Bahramian, Mr. Aghaie and Mr. Farzanfar. Acknowledgement is also due to Mr. Akbari for his valuable assistance. The authors would like to thank Dr. Alijanpour, Dr. Alizade, Mr. Sars…		36	8	9	0	13	IRANIAN FISHERIES SCIENCE RESEARCH INST-IFSRI	TEHRAN	IRANIAN FISH SCI RES INST,TEHRAN-KARAJ HWY, EXIT PAYKAN SHAHR, SARVENAZ AVE, SARVE AZAD AVE, W 8 ST, TEHRAN, 00000, IRAN	1562-2916			IRAN J FISH SCI	Iran. J. Fish. Sci.	JAN	2010	9	1
J	Eler, K; Vidrih, M; Batic, F				Eler, K; Vidrih, M; Batic, F			Vegetation characteristics in relation to different management regimes of calcareous grassland: A functional analysis using plant traits	PHYTON-ANNALES REI BOTANICAE			English	Article						functional traits; calcareous grassland; management; multivariate statistics; grazing; C-S-R strategies; species richness	BIODIVERSITY; CONSERVATION; DISTURBANCE; ECOLOGY; HISTORY	Designation of management strategies for preservation of calcareous grasslands demands in-depth understanding of vegetation processes. For this purpose the functional approach using plant functional types and traits has been widely promoted. In this study we focused on the analysis of CS-R established strategies and some simple plant traits to detect general trends in trait responses to abandonme…	Univ Ljubljana, Biotech Fac, Dept Agron, Ljubljana 1000, Slovenia	University of Ljubljana	Eler, K (corresponding author), Univ Ljubljana, Biotech Fac, Dept Agron, Jamnikarjeva 101, Ljubljana 1000, Slovenia.	klemen.eler@bf.uni-lj.si							32	12	12	3	30	FERDINAND BERGER SOEHNE	HORN	WIENER STRASSE 21-23, A-3580 HORN, AUSTRIA	0079-2047			PHYTON-ANN REI BOT A	Phyton-Ann. REI Bot.		2005	45	3
J	Mabrouk, HA; Labib, EMH; Zaki, MA				Mabrouk, H. A.; Labib, Eman M. H.; Zaki, M. A.			Response of Nile Tilapia mono-sex (Oreochromis niloticus) Fingerlings to Different Sources and Levels of Protein Using Garlic and Onion as Feed Phytophytoadditives	ARAB GULF JOURNAL OF SCIENTIFIC RESEARCH			English	Article						Dietary phytoadditives; growth performance; tilapia; chemical composition	ALLIUM-SATIVUM; BODY-COMPOSITION; GROWTH; DIGESTIBILITY; EXTRACT; MEALS; DIETS; FISH	Twelve experimental diets containing 35% crude protein and 434.29 Kcal gross energy 100g(-1) were formulated to process three groups of diets according to protein source and level: group 1 (G(1)) consists of: 25% fish meal (FM) + 75% soybean meal (SBM); group 2 (G(2)): 50% FM + 50% SBM and group 3 (G(3)): 75% FM + 25% SBM. Each group included four treatments according to feed additive source and …	[Mabrouk, H. A.] Natl Inst Oceanog & Fisheries, Alexandria, Egypt; [Labib, Eman M. H.] Agr Res Ctr, Res Inst Anim Prod, Giza, Egypt; [Zaki, M. A.] Univ Alexandria, Fac Agr, Anim & Fish Prod Dept, Alexandria, Egypt	Egyptian Knowledge Bank (EKB); National Institute of Oceanography & Fisheries (NIOF); Egyptian Knowledge Bank (EKB); Agricultural Research Center - Egypt; Egyptian Knowledge Bank (EKB); Alexandria University	Mabrouk, HA (corresponding author), Natl Inst Oceanog & Fisheries, Alexandria, Egypt.	halone52@yahoo.com	Abd Allah Zaki, MOHAMED AHMED/ABF-0825-2022; Zaki, Mohamed/V-4576-2017	Abd Allah Zaki, MOHAMED AHMED/0000-0001-9815-9762; zaki, mohamed/0000-0002-4097-944X; Zaki, Mohamed/0000-0001-9377-8310					56	2	2	0	6	ARABIAN GULF UNIV	MANAMA	PO BOX 26460, MANAMA, 00000, BAHRAIN	1015-4442			ARAB GULF J SCI RES	Arab Gulf J. Sci. Res.	SEP-DEC	2011	29	3-4
J	Guiamet, JJ; Giannibelli, MC				Guiamet, JJ; Giannibelli, MC			Nuclear and cytoplasmic ''stay-green'' mutations of soybean alter the loss of leaf soluble proteins during senescence	PHYSIOLOGIA PLANTARUM			English	Article						chloroplast proteins; Glycine max; Rubisco; senescence mutants; soybean; stay-green mutants	RIBULOSE-1,5-BISPHOSPHATE CARBOXYLASE OXYGENASE; RIBULOSE BISPHOSPHATE CARBOXYLASE; NON-YELLOWING MUTANT; MONOCARPIC SENESCENCE; FESTUCA-PRATENSIS; LEAVES; CHLOROPLASTS; DEGRADATION; PHOTOSYNTHESIS; ULTRASTRUCTURE	In soybean (Glycine max [L.] Merr.) the homozygous combination of the recessive alleles d1 and d2 (i.e., d1d1d2d2) at two different nuclear loci or the cytoplasmic gene cytG inhibit chlorophyll degradation during senescence; i.e. their leaves are green when they are shed. The main objectives of the present work were: (1) to determine whether these ''stay-green'' genes also interfere with the loss…	FAC CIENCIAS AGR & FORESTALES, INST FISIOL VEGETAL, RA-1900 LA PLATA, ARGENTINA; FAC CIENCIAS NAT & MUSEO, RA-1900 LA PLATA, ARGENTINA; FAC CIENC AGR & FORESTALES, CATEDRA CEREALICULTURA, RA-1900 LA PLATA, ARGENTINA	National University of La Plata; Museo La Plata									23	28	34	0	4	WILEY	HOBOKEN	111 RIVER ST, HOBOKEN 07030-5774, NJ USA	0031-9317	1399-3054		PHYSIOL PLANTARUM	Physiol. Plant.	APR	1996	96	4
J	Chen, HJ; Huang, GJ; Chen, WS; Su, CT; Hou, WC; Lin, YH				Chen, Hsien-Jung; Huang, Guan-Jhong; Chen, Wei-Shan; Su, Cheng-Ting; Hou, Wen-Chi; Lin, Yaw-Huei			Molecular cloning and expression of a sweet potato cysteine protease SPCP1 from senescent leaves	BOTANICAL STUDIES			English	Article						Cysteine protease; Ethephon; Leaf senescence; SPCP1; Sweet Potato	CASTOR BEAN ENDOSPERM; CV TAINONG 57; LEAF SENESCENCE; GENE-EXPRESSION; TRYPSIN-INHIBITOR; ASPARAGINYL ENDOPEPTIDASE; IN-VITRO; ANTIOXIDANT ACTIVITIES; BRASSICA-NAPUS; STORAGE ROOTS	In this report a full-length cDNA, SPCP1, was isolated from senescent leaves of sweet potato (Ipomoea batatas (L.) Lam). SPCP1 contained 1020 nucleotides (339 amino acids) in the open reading frame, and exhibited high amino acid sequence homologies (ca. 58% to 74%) with papain-like cysteine proteases of Alnus glutinosa, Arabidopsis thaliana, Astragalus sinicus, Brassica napus, Daucus carota, Goss…	[Chen, Hsien-Jung] Natl Sun Yat Sen Univ, Dept Biol Sci, Kaohsiung 804, Taiwan; [Huang, Guan-Jhong] China Med Univ, Grad Inst Chinese Pharmaceut Sci, Taichung 404, Taiwan; [Chen, Wei-Shan; Su, Cheng-Ting] Chinese Culture Univ, Grad Inst Biotechnol, Taipei 111, Taiwan; [Hou, Wen-Chi] Taipei Med Univ, Grad Inst Pharmacognosy Sci, Taipei 110, Taiwan; [Lin, Yaw-Huei] Acad Sinica, Inst Plant & Microbi…	National Sun Yat Sen University; China Medical University Taiwan; Chinese Culture University; Taipei Medical University; Academia Sinica - Taiwan	Chen, HJ (corresponding author), Natl Sun Yat Sen Univ, Dept Biol Sci, Kaohsiung 804, Taiwan.	hjchen@faculty.nsysu.edu.tw; boyhlin@gate.sinica.edu	; Huang, Guan-Jhong/G-6657-2011	Hou, Wen-Chi/0000-0002-9565-7018; Chen, Hsien-Jung/0000-0002-7823-3272;	National Science Council, Taiwan [NSC95-2313-B-110-006-MY2]	National Science Council, Taiwan(Ministry of Science and Technology, Taiwan)	The authors thank the financial support (NSC95-2313-B-110-006-MY2) from the National Science Council, Taiwan.		40	10	11	0	5	SPRINGEROPEN	LONDON	CAMPUS, 4 CRINAN ST, LONDON, N1 9XW, ENGLAND		1999-3110		BOT STUD	Bot. Stud.	APR	2009	50	2
J	GUIAMET, JJ; GIANNIBELLI, MC				GUIAMET, JJ; GIANNIBELLI, MC			INHIBITION OF THE DEGRADATION OF CHLOROPLAST MEMBRANES DURING SENESCENCE IN NUCLEAR STAY GREEN MUTANTS OF SOYBEAN	PHYSIOLOGIA PLANTARUM			English	Article						CHLOROPLAST ULTRASTRUCTURE; GLYCINE MAX; GROWTH REGULATORS; SENESCENCE MUTANTS; SOYBEAN; THYLAKOID DEGRADATION	NON-YELLOWING MUTANT; FESTUCA-PRATENSIS-HUDS; LEAF SENESCENCE; PHOTOSYSTEM-II; CHLOROPHYLL; LEAVES; POLYPEPTIDES; PROTEINS; GENOTYPE	Near-isogenic lines of soybean (Glycine max [L.] Merr.) cv. Clark carrying nuclear 'stay green' genes were examined to determine the effects of these genes on the breakdown of thylakoid membranes during senescence. In order to accelerate their senescence, mature leaves were excised and incubated in darkness for 7 days. The homozygous combination of the recessive alleles d1 and d2 (at two differen…	FAC CIENCIAS AGRARIAS & FORESTALES,INST FISIOL VEGETAL,RA-1900 LA PLATA,ARGENTINA; FAC CIENCIAS NAT & MUSEO,RA-1900 LA PLATA,ARGENTINA; FAC CIENCIAS AGRARIAS & FORESTALES,CATEDRA CEREALICULTURA,RA-1900 LA PLATA,ARGENTINA	National University of La Plata; Museo La Plata									24	25	27	0	6	MUNKSGAARD INT PUBL LTD	COPENHAGEN	35 NORRE SOGADE, PO BOX 2148, DK-1016 COPENHAGEN, DENMARK	0031-9317			PHYSIOL PLANTARUM	Physiol. Plant.	JUL	1994	91	3
J	Guiamet, JJ; Giannibelli, MC				Guiamet, JJ; Giannibelli, MC			Nuclear and cytoplasmic ''stay-green'' mutations of soybean alter the loss of leaf soluble proteins during senescence	PHYSIOLOGIA PLANTARUM			English	Article						chloroplast proteins; Glycine max; Rubisco; senescence mutants; soybean; stay-green mutants	RIBULOSE-1,5-BISPHOSPHATE CARBOXYLASE OXYGENASE; RIBULOSE BISPHOSPHATE CARBOXYLASE; NON-YELLOWING MUTANT; MONOCARPIC SENESCENCE; FESTUCA-PRATENSIS; LEAVES; CHLOROPLASTS; DEGRADATION; PHOTOSYNTHESIS; ULTRASTRUCTURE	In soybean (Glycine max [L.] Merr.) the homozygous combination of the recessive alleles d1 and d2 (i.e., d1d1d2d2) at two different nuclear loci or the cytoplasmic gene cytG inhibit chlorophyll degradation during senescence; i.e. their leaves are green when they are shed. The main objectives of the present work were: (1) to determine whether these ''stay-green'' genes also interfere with the loss…	FAC CIENCIAS AGR & FORESTALES, INST FISIOL VEGETAL, RA-1900 LA PLATA, ARGENTINA; FAC CIENCIAS NAT & MUSEO, RA-1900 LA PLATA, ARGENTINA; FAC CIENC AGR & FORESTALES, CATEDRA CEREALICULTURA, RA-1900 LA PLATA, ARGENTINA	National University of La Plata; Museo La Plata									23	28	34	0	4	WILEY	HOBOKEN	111 RIVER ST, HOBOKEN 07030-5774, NJ USA	0031-9317	1399-3054		PHYSIOL PLANTARUM	Physiol. Plant.	APR	1996	96	4
J	GUIAMET, JJ; GIANNIBELLI, MC				GUIAMET, JJ; GIANNIBELLI, MC			INHIBITION OF THE DEGRADATION OF CHLOROPLAST MEMBRANES DURING SENESCENCE IN NUCLEAR STAY GREEN MUTANTS OF SOYBEAN	PHYSIOLOGIA PLANTARUM			English	Article						CHLOROPLAST ULTRASTRUCTURE; GLYCINE MAX; GROWTH REGULATORS; SENESCENCE MUTANTS; SOYBEAN; THYLAKOID DEGRADATION	NON-YELLOWING MUTANT; FESTUCA-PRATENSIS-HUDS; LEAF SENESCENCE; PHOTOSYSTEM-II; CHLOROPHYLL; LEAVES; POLYPEPTIDES; PROTEINS; GENOTYPE	Near-isogenic lines of soybean (Glycine max [L.] Merr.) cv. Clark carrying nuclear 'stay green' genes were examined to determine the effects of these genes on the breakdown of thylakoid membranes during senescence. In order to accelerate their senescence, mature leaves were excised and incubated in darkness for 7 days. The homozygous combination of the recessive alleles d1 and d2 (at two differen…	FAC CIENCIAS AGRARIAS & FORESTALES,INST FISIOL VEGETAL,RA-1900 LA PLATA,ARGENTINA; FAC CIENCIAS NAT & MUSEO,RA-1900 LA PLATA,ARGENTINA; FAC CIENCIAS AGRARIAS & FORESTALES,CATEDRA CEREALICULTURA,RA-1900 LA PLATA,ARGENTINA	National University of La Plata; Museo La Plata									24	25	27	0	6	MUNKSGAARD INT PUBL LTD	COPENHAGEN	35 NORRE SOGADE, PO BOX 2148, DK-1016 COPENHAGEN, DENMARK	0031-9317			PHYSIOL PLANTARUM	Physiol. Plant.	JUL	1994	91	3
J	Nisar, M; Ghafoor, A; Ahmad, H; Khan, MR; Qureshi, AS; Ali, H; Islam, M				Nisar, M.; Ghafoor, A.; Ahmad, Habib; Khan, M. R.; Qureshi, A. S.; Ali, Haider; Islam, M.			EVALUATION OF GENETIC DIVERSITY OF PEA GERMPLASM THROUGH PHENOTYPIC TRAIT ANALYSIS	PAKISTAN JOURNAL OF BOTANY			English	Article								Genetic diversity of 246 accessions of Pisum sativum L. collected from various localities of the world was evaluated at vegetative stages to ascertain the extent of genetic diversity and assess geographical heterogenecity among the germplasm. It was concluded that, high degree of allelic variation was present in seed coat color and seed shape. Descriptive statistical analysis revealed that consid…	[Nisar, M.] Univ Technol, Dept Biotechnol, Bannu, Pakistan; [Ghafoor, A.] NARC, Inst Agribiotechnol & Genet Resources, Islamabad, Pakistan; [Khan, M. R.; Qureshi, A. S.] Quaid I Azam Univ, Dept Biol Sci, Islamabad, Pakistan; [Ali, Haider] Univ Karachi, Dept Bot, Karachi 75270, Pakistan; [Ahmad, Habib; Islam, M.] Hazara Univ Mansehra, Dept Genet, Mansehra, Pakistan	University of Science & Technology Bannu; National Agricultural Research Council - Pakistan; Quaid I Azam University; University of Karachi; Hazara University	Nisar, M (corresponding author), Univ Technol, Dept Biotechnol, Bannu, Pakistan.		; Islam, Dr./HTN-9778-2023; GHAFOOR, Abdul/F-9638-2011; Ahmad, Habib/I-1537-2015	Islam, Mohammad/0000-0003-2514-1582; GHAFOOR, Abdul/0000-0002-3079-1021;					10	34	38	0	0	PAKISTAN BOTANICAL SOC	KARACHI	DEPT OF BOTANY UNIV KARACHI, 32 KARACHI, PAKISTAN	0556-3321			PAK J BOT	Pak. J. Bot.	OCT	2008	40	5
J	Sandhu, JS; Sekhon, HS; Singh, G; Bains, TS; Gupta, SK; Kaur, A; Saxena, AK; Sharma, S				Sandhu, J. S.; Sekhon, H. S.; Singh, Guriqbal; Bains, T. S.; Gupta, S. K.; Kaur, Ajinder; Saxena, A. K.; Sharma, S.			Short-duration chickpea (Cicer arietinum) for vegetable purpose	INDIAN JOURNAL OF AGRICULTURAL SCIENCES			English	Article						sowing time; spacing; green grain yield; biomass yield; vegetable purpose; chickpea		Field experiments were conducted during 2000-2003 to the evaluate sowing time and spacing to maximize the green seed yield of 'ICCV 96029' and 'ICCV 96030' chickpea (Cicer arietinum L.). In the: field experiments 'ICCV 96029' and 'ICCV 96030' along with check variety 'PBG 1' were sown on 21 September, I October and 10 October during 2000-2003. Green grain and biomass yields were recorded after 75…	Punjab Agr Univ, Ludhiana 141004, Punjab, India	Punjab Agricultural University	Sandhu, JS (corresponding author), Punjab Agr Univ, Ludhiana 141004, Punjab, India.		; Singh, Guriqbal/AAD-3746-2019; sharma, sanjeev/AGS-0833-2022; Kaur, Ajinder/JOZ-1437-2023; Sandhu, Jeet/AAV-9990-2021	Sharma, Sanjeev Kumar/0000-0002-3273-0708; SINGH, GURIQBAL/0000-0002-2274-2342; Sandhu, Jeet Singh/0000-0001-7826-9710; KAUR, AJINDER/0000-0003-4234-5149					3	2	2	0	1	INDIAN COUNC AGRICULTURAL RES	NEW DELHI	ICAR BHAWAN PUSA, NEW DELHI 110 012, INDIA	0019-5022			INDIAN J AGR SCI	Indian J. Agric. Sci.	OCT	2007	77	10
J	Chavez-Ontiveros, J; Quintero-Soto, MF; Pineda-Hidalgo, K; Lopez-Moreno, HS; Reyes-Moreno, C; Garzon-Tiznado, JA; Lopez-Valenzuela, JA				Chavez-Ontiveros, Jeanett; Quintero-Soto, Maria F.; Pineda-Hidalgo, Karen, V; Lopez-Moreno, Hector S.; Reyes-Moreno, Cuauhtemoc; Garzon-Tiznado, Jose A.; Lopez-Valenzuela, Jose A.			MICROSATELLITE-BASED GENETIC DIVERSITY AND GRAIN QUALITY VARIATION IN CHICKPEA GENOTYPES FROM MEXICO AND INTERNATIONAL COLLECTIONS	AGROCIENCIA			English	Article						Cicer arietinum L; genetic diversity; microsatellites; grain quality traits	ARIETINUM; ASSOCIATION; TRAITS; VARIABILITY; ACCESSIONS; COMPONENTS; SOFTWARE; MARKERS; DESI	Chickpea (Cicer arietinum L.) breeding programs in Northwestern Mexico have focused in developing extra-large-seeded Kabuli cultivars, but additional efforts are required to generate genotypes with better grain quality traits. Information about molecular genetic diversity of Mexican chickpea germplasm and other genotypes from international collections may be valuable sources to improve nutritiona…	[Chavez-Ontiveros, Jeanett; Quintero-Soto, Maria F.; Pineda-Hidalgo, Karen, V; Lopez-Moreno, Hector S.; Reyes-Moreno, Cuauhtemoc; Garzon-Tiznado, Jose A.; Lopez-Valenzuela, Jose A.] Univ Autonoma Sinaloa, Fac Ciencias Quim Biol, Culiacan 80010, Sinaloa, Mexico	Universidad Autonoma de Sinaloa	Lopez-Valenzuela, JA (corresponding author), Univ Autonoma Sinaloa, Fac Ciencias Quim Biol, Culiacan 80010, Sinaloa, Mexico.	jalopezvla@uas.edu.mx	; pineda, karen/AAR-1065-2021; Quintero Soto, Maria Fernanda/LSL-4949-2024; López-Moreno, Héctor/ABG-3501-2020; Lopez-Valenzuela, Jose/AAJ-7653-2020	Quintero Soto, Maria Fernanda/0000-0002-8783-2496; López-Moreno, Héctor Samuel/0000-0001-7391-205X;	Universidad Autonoma de Sinaloa (PROFAPI); Consejo Nacional de Ciencia y Tecnologia (Mexico)	Universidad Autonoma de Sinaloa (PROFAPI); Consejo Nacional de Ciencia y Tecnologia (Mexico)(Consejo Nacional de Ciencia y Tecnologia (CONACyT))	This study was funded by Universidad Autonoma de Sinaloa (PROFAPI). MFQS received a scholarship from Consejo Nacional de Ciencia y Tecnologia (Mexico). We thank Milagros Ramirez and Victor Valenzuela (INIFAP) for their assistance with the field work.		39	2	2	0	1	COLEGIO POSTGRADUADOS	MONTECILLO	CARRETERA MEXICO TEXCOCO KM 36 5, MONTECILLO 56230, ESTADO MEXICO, MEXICO	1405-3195	2521-9766		AGROCIENCIA-MEXICO	Agrociencia	JAN-FEB	2020	54	1
J	Basaran, U; Asci, OO; Mut, H; Acar, Z; Ayan, I				Basaran, Ugur; Asci, Ozlem Onal; Mut, Hanife; Acar, Zeki; Ayan, Ilknur			Some quality traits and neurotoxin β-N-oxalyl-L-α,β-diaminopropionic acid (β-ODAP) contents of Lathyrus sp cultivated in Turkey	AFRICAN JOURNAL OF BIOTECHNOLOGY			English	Article						Lathyrus; landrace; protein; beta-ODAP; Turkey	SATIVUS L.; GRASS PEA; NUTRITIONAL-VALUE; CICERA L.; ALPHA; SEEDS; GRAIN	In this study, 52 landraces accessions belonging to the species of Lathyrus sativus and Lathyrus clymenum collected from different regions of Turkey and one released variety of Lathyrus sativus were evaluated for some quality traits like seed coat color, 1000 seed weight, crude protein and neurotoxin beta-N-oxalyl-L-alpha,beta-diaminopropionic acid (beta-ODAP) content. Among the investigated land…	[Basaran, Ugur; Mut, Hanife] Bozok Univ, Fac Agr, Dept Field Crops, TR-66200 Yozgat, Turkey; [Asci, Ozlem Onal] Ordu Univ, Fac Agr, Dept Field Crops, TR-52200 Ordu, Turkey; [Acar, Zeki; Ayan, Ilknur] Ondokuz Mayis Univ, Fac Agr, Dept Field Crops, TR-55139 Kurupelit, Turkey	Bozok University; Ordu University; Ondokuz Mayis University	Basaran, U (corresponding author), Bozok Univ, Fac Agr, Dept Field Crops, Sivas St, TR-66200 Yozgat, Turkey.	ugurb@omu.edu.tr	Başaran, Uğur/AAL-5670-2021						43	8	10	0	9	ACADEMIC JOURNALS	VICTORIA ISLAND	P O BOX 5170-00200 NAIROBI, VICTORIA ISLAND, LAGOS 73023, NIGERIA	1684-5315			AFR J BIOTECHNOL	Afr. J. Biotechnol.	MAY 16	2011	10	20
J	Singh, AK; Bhakta, N; Manibhushan				Singh, Anil Kumar; Bhakta, N.; Manibhushan			DIVERSITY ANALYSIS OF FABA BEAN (VICIA FABA L.) GERMPLASM OF BIHAR USING AGRO-MORPHOLOGICAL CHARACTERISTICS	BANGLADESH JOURNAL OF BOTANY			English	Article						Agro-morphology; Diversity; Exploration; Evaluation; Faba bean; Germplasm		Investigation was carried out to know the extent and pattern of the genetic variability present in faba bean (Vicia faba L.) germplasm collected from Bihar. In order to understand and establishing the relationship among 71 accessions, agronomical and morphological characterization and evaluation was carried out. A set of 20 traits (13 quantitative and seven qualitative) were undertaken to determi…	[Singh, Anil Kumar; Bhakta, N.; Manibhushan] ICAR Res Complex Eastern Reg, Patna 800014, Bihar, India	Indian Council of Agricultural Research (ICAR); ICAR - ICAR Research Complex for Eastern Region	Singh, AK (corresponding author), ICAR Res Complex Eastern Reg, Patna 800014, Bihar, India.	anil.icarpat@gmail.com	Singh, Anil/JUU-2219-2023						16	2	2	0	5	BANGLADESH BOTANICAL SOC	DHAKA	UNIV DACCA DEPT BOTANY, 2 DHAKA, BANGLADESH	0253-5416	2079-9926		BANGL J BOT	Bangladesh J. Bot.	DEC	2017	46	4
J	Guiamet, JJ; Giannibelli, MC				Guiamet, JJ; Giannibelli, MC			Nuclear and cytoplasmic ''stay-green'' mutations of soybean alter the loss of leaf soluble proteins during senescence	PHYSIOLOGIA PLANTARUM			English	Article						chloroplast proteins; Glycine max; Rubisco; senescence mutants; soybean; stay-green mutants	RIBULOSE-1,5-BISPHOSPHATE CARBOXYLASE OXYGENASE; RIBULOSE BISPHOSPHATE CARBOXYLASE; NON-YELLOWING MUTANT; MONOCARPIC SENESCENCE; FESTUCA-PRATENSIS; LEAVES; CHLOROPLASTS; DEGRADATION; PHOTOSYNTHESIS; ULTRASTRUCTURE	In soybean (Glycine max [L.] Merr.) the homozygous combination of the recessive alleles d1 and d2 (i.e., d1d1d2d2) at two different nuclear loci or the cytoplasmic gene cytG inhibit chlorophyll degradation during senescence; i.e. their leaves are green when they are shed. The main objectives of the present work were: (1) to determine whether these ''stay-green'' genes also interfere with the loss…	FAC CIENCIAS AGR & FORESTALES, INST FISIOL VEGETAL, RA-1900 LA PLATA, ARGENTINA; FAC CIENCIAS NAT & MUSEO, RA-1900 LA PLATA, ARGENTINA; FAC CIENC AGR & FORESTALES, CATEDRA CEREALICULTURA, RA-1900 LA PLATA, ARGENTINA	National University of La Plata; Museo La Plata									23	28	34	0	4	WILEY	HOBOKEN	111 RIVER ST, HOBOKEN 07030-5774, NJ USA	0031-9317	1399-3054		PHYSIOL PLANTARUM	Physiol. Plant.	APR	1996	96	4
J	Vieira, GS; Goulart, LR; Penna, JCV; Fernandes, JJ				Vieira, GS; Goulart, LR; Penna, JCV; Fernandes, JJ			Modification of morphological traits of common beans through gamma-ray irradiation: Analysis of three consecutive generations	BRAZILIAN JOURNAL OF GENETICS			English	Article								The objectives of this investigation were to study the effects of different levels of gamma-rays on some morphological characteristics of a nearly-white seed coat color bean (Phaseolus vulgaris L.) cultivar, and to determine the radiation level which would generate the greatest genetic variability. Breeder seeds of EMGOPA 201 - ''Ouro'' cv, a beige seed coat color cultivar, were submitted to gamm…	UNIV FED UBERLANDIA,CTR CIENCIAS BIOMED,DEPT AGRON,BR-38400902 UBERLANDIA,MG,BRAZIL	Universidade Federal de Uberlandia			Goulart, Luiz/G-7357-2012; Goulart, Luiz/G-7357-2012	Goulart, Luiz/0000-0002-1803-4861; Goulart, Luiz/0000-0002-1803-4861					15	1	1	0	1	SOC BRASIL GENETICA	RIBEIRAO PRET	DEPT GENETICA FAC MEDICINA RIBEIRAO PRETO, 14049-900 RIBEIRAO PRET, BRAZIL	0100-8455			BRAZ J GENET	Braz. J. Genet.	DEC	1995	18	4
J	Jannat, S; Shah, AH; Shah, KN; Kabir, S; Ghafoor, A				Jannat, S.; Shah, A. H.; Shah, K. N.; Kabir, S.; Ghafoor, A.			GENETIC AND NUTRITIONAL PROFILING OF COMMON BEAN (PHASEOLUS VULGARIS L) GERMPLASM FROM AZAD JAMMU AND KASHMIR AND EXOTIC ACCESSIONS	JOURNAL OF ANIMAL AND PLANT SCIENCES-JAPS			English	Article						Biochemical Profiling; Exotic; Germplasm; Indigenous; Genetic Diversity; SDS-PAGE; Significant	DIVERSITY; SEEDS	Common bean (Phaseolus vulgaris L.) is an important legume around the globe and major crop in Jammu and Kashmir after maize and wheat. Despite of its consumption and importance, the farmers are deprived of any improved cultivar and very little attention has been given to the crop for genetic improvement in Pakistan. The exploitation, utilization and conservation of indigenous gene pool and its co…	[Jannat, S.; Shah, A. H.] Univ Kotli, Dept Biotechnol, Azad, Jammu & Kashmir, India; [Shah, K. N.; Kabir, S.] Pir Mehr Ali Shah Arid Agr Univ, Dept Plant Breeding & Genet, Rawalpindi, Pakistan; [Ghafoor, A.] Natl Agr Res Ctr, Plant Genet Resources Inst, Islamabad, Pakistan	Arid Agriculture University; National Agricultural Research Council - Pakistan; National Agricultural Research Center Pakistan	Jannat, S (corresponding author), Univ Kotli, Dept Biotechnol, Azad, Jammu & Kashmir, India.	samayakhan10@gmail.com	; GHAFOOR, Abdul/F-9638-2011	Shah, Asad Hussain/0000-0002-5165-2864; GHAFOOR, Abdul/0000-0002-3079-1021; JANNAT, SAMMYIA/0000-0001-8672-0655					36	6	6	0	0	PAKISTAN AGRICULTURAL SCIENTISTS FORUM	LAHORE	UNIV VETERINARY & ANIMAL SCIENCES, LAHORE, 00000, PAKISTAN	1018-7081	2309-8694		J ANIM PLANT SCI-PAK	J. Anim. Plant Sci.-JAPS	FEB	2019	29	1
J	Warkentin, T; Vandenberg, A; Banniza, S; Slinkard, A				Warkentin, T; Vandenberg, A; Banniza, S; Slinkard, A			CDC striker field pea	CANADIAN JOURNAL OF PLANT SCIENCE			English	Article						field pea; Pisum sativum L.; cultivar description		CDC Striker, a green cotyledon field pea (Pisum sativum L.) cultivar, was released in 2002 by the Crop Development Centre, University of Saskatchewan, for distribution to Select seed growers in Saskatchewan and Alberta through the Variety Release Committee of the Saskatchewan Pulse Growers. CDC Striker has a semileafless leaf type, good lodging resistance, medium-sized, round seeds, and good yiel…	Univ Saskatchewan, Ctr Crop Dev, Saskatoon, SK S7N 5A8, Canada	University of Saskatchewan	Warkentin, T (corresponding author), Univ Saskatchewan, Ctr Crop Dev, 51 Campus Dr, Saskatoon, SK S7N 5A8, Canada.	tom.warkentin@usask.ca		Slinkard, Al/0000-0003-4265-4136; Vandenberg, Albert/0000-0001-6177-1392; Warkentin, Thomas/0000-0003-3059-0606					1	18	20	0	0	AGRICULTURAL INST CANADA	OTTAWA	STE 1112, 141 LAURIER AVE WEST, OTTAWA, ONTARIO K1P 5J3, CANADA	0008-4220			CAN J PLANT SCI	Can. J. Plant Sci.	JAN	2004	84	1
J	Naeem-Ud-Din; Mahmood, A; Khattak, GSS; Saeed, I; Hassan, MF				Naeem-Ud-Din; Mahmood, Abid; Khattak, Gul Sanat Shah; Saeed, Iqbal; Hassan, Muhammad Fida			HIGH YIELDING GROUNDNUT (ARACHIS HYPOGEA L.) VARIETY GOLDEN	PAKISTAN JOURNAL OF BOTANY			English	Article								Kernels of a groundnut variety No. 334 were irradiated at 0.2, 0.4 and 0.6 KGys doses of gamma rays using Co-60 gamma cell at Nuclear Institute for Agriculture and Biology (NIAB), Faisalabd in 1990. Raised M-1 to M-7 generations followed by consecutive selection for high yield and good plant type at Barani Agricultural Research Institute (BARI), Chakwal from 1990 to 1996. Mutant 96CG010 was selec…	[Khattak, Gul Sanat Shah; Saeed, Iqbal] NIFA, Peshawar, NWFP, Pakistan; [Naeem-Ud-Din; Mahmood, Abid; Hassan, Muhammad Fida] Barani Agr Res Inst, Chakwal, Pakistan	Agricultural University Peshawar; Nuclear Institute for Food & Agriculture - Pakistan	Khattak, GSS (corresponding author), NIFA, POB 446, Peshawar, NWFP, Pakistan.	gssktt@yahoo.com	Mahmood, Abid/KVA-4320-2024						15	11	12	0	0	PAKISTAN BOTANICAL SOC	KARACHI	DEPT OF BOTANY UNIV KARACHI, 32 KARACHI, PAKISTAN	0556-3321	2070-3368		PAK J BOT	Pak. J. Bot.	OCT	2009	41	5
J	Anjorin, TS; Salako, AE				Anjorin, Toba Samuel; Salako, Adebayo Ezekiel			Germinability and seedling vigour of some arable crops treated with Albit® bioregulator and superhormai® fungicide	AFRICAN JOURNAL OF MICROBIOLOGY RESEARCH			English	Article						Albit (R) bioregulator; arable crops; germinability; shoot biomass; root biomass; seedling vigour; superhormai (R) fungicide	GROWTH	This study assessed the germination and vigour of seeds of four arable crops (Arachis hypogea, Digitaria exilis, Vigna unguiculata and Zea mays) treated with Albit (R) bioregulator and also with superhormai (R) fungicide. Completely randomized laboratory trials showed that presoaking of seeds of A. hypogea, D. exilis V. unguiculata and Z. mays with 0.2 ml Albit (R) L-1 H2O produced significantly …	[Anjorin, Toba Samuel; Salako, Adebayo Ezekiel] Univ Abuja, Dept Crop Sci, Fac Agr, Abuja, Nigeria		Anjorin, TS (corresponding author), Univ Abuja, Dept Crop Sci, Fac Agr, PMB 117, Abuja, Nigeria.	oyindamola35@yahoo.com			FALPAS Ventures Ltd.	FALPAS Ventures Ltd.	We are grateful to FALPAS Ventures Ltd., an official representative of Albit (R) Biotechnology LLC in Nigeria and Africa for their financial assistance towards screening of Albit (R) efficacy on some Nigerian arable crops.		20	0	2	0	5	ACADEMIC JOURNALS	VICTORIA ISLAND	P O BOX 5170-00200 NAIROBI, VICTORIA ISLAND, LAGOS 73023, NIGERIA	1996-0808			AFR J MICROBIOL RES	Afr. J. Microbiol. Res.	OCT 4	2010	4	19
J	Pan, RS; Singh, AK; Kumar, S; Rai, M				Pan, R. S.; Singh, A. K.; Kumar, S.; Rai, Mathura			Stability of yield and its components in vegetable soybean (Glycine max)	INDIAN JOURNAL OF AGRICULTURAL SCIENCES			English	Article						vegetable soybean; yield components; stability analysis		An experiment was conducted during rainy (kharif) seasons (June-September) of 2000, 2001 and 2002 at Horticulture and Agro-forestry Research Programme, Ranchi to study the stability parameters, viz regression coefficient (bi) and mean square deviations (s(2)di) from linear regression along with per-se performance of 11 lines of vegetable soybean [Glycine max (L.) Merr] for 11 yield related charac…	ICAR Res Complex, Res Complex Eastern Reg, Hort & Agroforestry Res Programme, Ranchi 834010, Jharkhand, India	Indian Council of Agricultural Research (ICAR); ICAR - ICAR Research Complex for Eastern Region	Pan, RS (corresponding author), ICAR Res Complex, Res Complex Eastern Reg, Hort & Agroforestry Res Programme, Ranchi 834010, Jharkhand, India.			Singh, Arun Kumar/0000-0003-4757-8646					6	2	3	0	1	INDIAN COUNC AGRICULTURAL RES	NEW DELHI	KAB-1, NEW DELHI 110012, INDIA	0019-5022	2394-3319		INDIAN J AGR SCI	Indian J. Agric. Sci.	JAN	2007	77	1
J	Pan, RS; Prasad, VSRK; Rai, M				Pan, RS; Prasad, VSRK; Rai, M			Stability of yield and its components in garden pea (Pisum sativum)	INDIAN JOURNAL OF AGRICULTURAL SCIENCES			English	Article						pea; Pisum sativum; stability analysis		An experiment was conducted during the winter season of 1994, 1995 and 1996 to study the stability parameters, viz regression coefficient (bi) and mean square deviations (S(2)di) from linear regression, along with per-se performance of 9 varieties or lines of mid-season pea (Pisum sativum L., s.l.) for 7 yield-related characters. Linear and non-linear components of genotype x environment (G x E) …	Indian Inst Hort Res, Cent Hort Expt Stn, Ranchi 834010, Bihar, India	Indian Council of Agricultural Research (ICAR); ICAR - Indian Institute of Horticultural Research; ICAR - ICAR Research Complex for Eastern Region	Pan, RS (corresponding author), Indian Inst Hort Res, Cent Hort Expt Stn, Ranchi 834010, Bihar, India.		Rai, Monika/K-5367-2012						6	5	5	0	3	INDIAN COUNC AGRICULTURAL RES	NEW DELHI	ICAR BHAWAN PUSA, NEW DELHI 110 012, INDIA	0019-5022			INDIAN J AGR SCI	Indian J. Agric. Sci.	NOV	2001	71	11
J	Rodríguez-Miranda, J; Reyes-Jáquez, D; Delgado, E; Ramirez-Wong, B; Esparza-Rivera, JR; Solís-Soto, A; Vivar-Vera, MA; Medrano-Roldán, H				Rodriguez-Miranda, J.; Reyes-Jaquez, D.; Delgado, E.; Ramirez-Wong, B.; Esparza-Rivera, J. R.; Solis-Soto, A.; Vivar-Vera, M. A.; Medrano-Roldan, H.			Partial substitution of bean (Phaseolus vulgaris) flour for fishmeal in extruded diets for rainbow trout (Oncorhynchus mykiss): Effects on yield parameters	IRANIAN JOURNAL OF FISHERIES SCIENCES			English	Article						Extruded diets; Fishmeal; Oncorhynchus mykiss; Specific growth rate	DISTILLERS DRIED GRAINS; GROWTH-PERFORMANCE; BODY-COMPOSITION; FEED CONVERSION; PROTEIN-SOURCES; WALBAUM; DIGESTIBILITY; ENERGY; REQUIREMENTS; CARBOHYDRATE	The objective of this research was to evaluate yield parameters (gained weight, weight percentage, survival, feed conversion factor (FCR), feed conversion efficiency (FCE), condition factor (K), specific growth rate (SGR) and hepatosomatic index (HSI) of trouts fed with experimental diets elaborated with bean (Phaseolus vulgaris L.) flour instead of fishmeal with 15, 30 and 45% (BF15, BF30 and BF…	[Rodriguez-Miranda, J.; Vivar-Vera, M. A.] Inst Tecnol Tuxtepec, Av Dr Victor Bravo Ahuja S-N Col 5 Mayo, Tuxtepec 68360, Oaxaca, Mexico; [Reyes-Jaquez, D.; Solis-Soto, A.; Medrano-Roldan, H.] Inst Tecnol Durango, Blvd Felipe Pescador 1830 Ote, Durango 34080, Durango, Mexico; [Delgado, E.] New Mexico State Univ, Dept Family & Consumer Sci, NMSU Gerald Thomas Hall Room 308 POB 30003, Las Cruces, N…	New Mexico State University; Universidad de Sonora	Delgado, E (corresponding author), New Mexico State Univ, Dept Family & Consumer Sci, NMSU Gerald Thomas Hall Room 308 POB 30003, Las Cruces, NM 88003 USA.	edelgad@ad.nmsu.edu	Rodríguez-Miranda, Jesús/D-2949-2015; Reyes-Jáquez, Damián/AAE-2968-2021; Rodriguez-Miranda, Jesus/D-2949-2015; MEANO-ROLDAN, HIRAM/JAX-4586-2023; Medrano-Roldan, Hiram/JAX-4586-2023; Reyes Jáquez, Damián/AAE-2968-2021	Rodríguez-Miranda, Jesús/0000-0002-1290-5670; MEANO-ROLDAN, HIRAM/0000-0003-1088-8958; Reyes Jáquez, Damián/0000-0002-6033-8965					61	1	2	0	9	IRANIAN FISHERIES SCIENCE RESEARCH INST-IFSRI	TEHRAN	IRANIAN FISH SCI RES INST,TEHRAN-KARAJ HWY, EXIT PAYKAN SHAHR, SARVENAZ AVE, SARVE AZAD AVE, W 8 ST, TEHRAN, 00000, IRAN	1562-2916			IRAN J FISH SCI	Iran. J. Fish. Sci.	JAN	2016	15	1
J	Babalola, TO; Apata, DF				Babalola, Theophilus Olayiwola; Apata, David Friday			Effects of dietary lipid source on growth, digestibility and tissue fatty acid composition of Heterobranchus longifilis fingerlings	JOURNAL OF AGRICULTURE AND RURAL DEVELOPMENT IN THE TROPICS AND SUBTROPICS			English	Article						digestibility; growth performance; fatty acids; fish oil; Heterobranchus longifilis; vegetable oil	SALMON SALMO-SALAR; SALVELINUS-ALPINUS L.; LONG-TERM GROWTH; FRESH-WATER FISH; ATLANTIC SALMON; VEGETABLE-OILS; FLESH QUALITY; RAINBOW-TROUT; LINSEED OIL; NUTRIENT UTILIZATION	One of the major problems facing aquaculture is the inadequate supply of fish oil mostly used for fish feed manufacturing. The continued growth in aquaculture production cannot depend on this finite feed resources, therefore, it is imperative that cheap and readily available substitutes that do not compromise fish growth and fillet quality be found. To achieve this, a 12-week feeding trial with H…	[Babalola, Theophilus Olayiwola] Landmark Univ, Dept Anim Sci, Omu Aran, Nigeria; [Apata, David Friday] Univ Ilorin, Dept Anim Prod, Ilorin, Nigeria	Landmark University; University of Ilorin	Babalola, TO (corresponding author), Landmark Univ, Dept Anim Sci, Omu Aran, Nigeria.	tobabalola@yahoo.com	Babalola, Theophilus Olayiwola/I-3574-2014; Babalola, Theophilus/I-3574-2014	Babalola, Theophilus Olayiwola/0000-0002-8160-2366;					55	8	9	0	10	KASSEL UNIV PRESS GMBH	KASSEL	DIAGONALE 10, D-34127 KASSEL, GERMANY	1612-9830			J AGR RURAL DEV TROP	J. Agric. Rural Dev. Trop. Subtrop.		2012	113	1
J	El-Zeadani, H; Puteh, AB; Mondal, MMA; Selamat, A; Ahmad, ZA; Shalgam, MM				El-Zeadani, H.; Puteh, A. B.; Mondal, M. M. A.; Selamat, A.; Ahmad, Z. A.; Shalgam, M. M.			Seed Growth Rate, Seed Filling Period and Yield Responses of Soybean (Glycine max) to Plant Densities at Specific Reproductive Growth Stages	INTERNATIONAL JOURNAL OF AGRICULTURE AND BIOLOGY			English	Article						Reproductive growth stage; Seed growth rate; Seed filling period; Plant density; Soybean	LIGHT INTERCEPTION; POPULATIONS; LIMITATIONS; SYSTEM	There is limited information on the seed growth parameters to different plant densities and their effect on plant yield. The purpose of this study was to investigate the effect of plant population density on changes of rate and duration of seed growth at specific reproductive growth stages, and to examine relationships between seed growth rate (SGR), seed filling period (SFP) and yield components…	[El-Zeadani, H.; Puteh, A. B.; Mondal, M. M. A.; Selamat, A.] Univ Putra Malaysia, Fac Agr, Dept Crop Sci, Selangor Darul Ehsan, Malaysia; [El-Zeadani, H.; Shalgam, M. M.] Sabha Univ, Fac Agr, Dept Plant Prod, Sabha, Libya; [Mondal, M. M. A.] Bangladesh Inst Nucl Agr, Crop Physiol Div, Mymensingh, Bangladesh; [Ahmad, Z. A.] Univ Putra Malaysia, Fac Agr, Dept Plant Protect, Selangor Darul Ehsan, M…	Universiti Putra Malaysia; Bangladesh Institute of Nuclear Agriculture (BINA); Universiti Putra Malaysia	Puteh, AB (corresponding author), Univ Putra Malaysia, Fac Agr, Dept Crop Sci, Selangor Darul Ehsan, Malaysia.	adam@upm.edu.my	Selamat, Ali/E-9645-2011	Ahmad, Zuraini/0009-0008-3363-7127					27	10	13	1	18	FRIENDS SCIENCE PUBL	FAISALABAD	399-B, PEOPLES COLONY NO 1, FAISALABAD, 38090, PAKISTAN	1560-8530	1814-9596		INT J AGRIC BIOL	Int. J. Agric. Biol.		2014	16	5
J	Sethuramalingam, TA; Gideon, KJ				Sethuramalingam, TA; Gideon, KJ			Evaluation of some animal and plant protein, sources in the diets of juvenile freshwater prawn Macrobrachium idae (Heller)	JOURNAL OF ADVANCED ZOOLOGY			English	Article						animal and plant protein; macrobranchium idae	PENAEUS-MONODON; EFFICIENCY; CRAYFISH; TISSUES; GROWTH	The locally available animal protein ingredients (AP) viz., Chicken intestine waste (CW), Prawn head waste (PW), Squid waste (SQW) and Plant protein ingredient (PP) viz., Cabbage waste (CAB), Cauliflower waste (CAU), Dolicos lab lab (broad beans) meal (DILL), Groundnut leaf meal (GNL), Papaya leaf meal (PLM) and Soybean meal (SBM) were evaluated as protein sources for juvenile Macrobrachium idae.…	St Xaviers Coll Autonomous, CAFeN, Res Dept Zool, Palayankottai 627002, India		Sethuramalingam, TA (corresponding author), St Xaviers Coll Autonomous, CAFeN, Res Dept Zool, Palayankottai 627002, India.								37	0	1	0	3	ASSOC ADVANCEMENT ZOOLOGY	GORAKHPUR	AZADANAGAR COLONY RUSTAMPUR, GORAKHPUR 273001, INDIA	0253-7214			J ADV ZOOL	J. Adv. Zool.	DEC	2003	24	1-2
J	Kim, YJ; Lee, SJ; Lee, HM; Lee, BW; Ha, TJ; Bae, DW; Son, BY; Kim, YH; Baek, SB; Kim, YC; Kim, SG; Kim, ST				Kim, Yu Ji; Lee, Su-ji; Lee, Hye Min; Lee, Byong Won; Ha, Tae Joung; Bae, Dong Won; Son, Beom-Young; Kim, Yul Ho; Baek, Seong-Bum; Kim, Yong Chul; Kim, Sang Gon; Kim, Sun Tae			Comparative proteomics analysis of seed coat from two black colored soybean cultivars during seed development	PLANT OMICS			English	Article						Anthocyanin; Isoflavone; MALDI-TOF/TOF; Seed coat; Soybean (Glycine max); Two-DE	GLYCINE-MAX L.; FORMATE DEHYDROGENASE; ISOFLAVONE REDUCTASE; PROTEIN; LEAVES; STRESS; IDENTIFICATION; FRACTIONATION; ANTHOCYANINS; MITOCHONDRIA	The seed coat plays an important role in the life cycle of soybean by controlling embryo development and determining seed dormancy and germination. In the present study, comparative proteomics analysis of the seed-coat from two black-colored soybean cultivars, Seonheuk and Geomjeong 2 which have different anthocyanin and isoflavone contents, was conducted. Two-dimensional gel electrophoresis (2-D…	[Kim, Yu Ji; Lee, Su-ji; Lee, Hye Min; Kim, Yong Chul; Kim, Sun Tae] Pusan Natl Univ, Dept Plant Biosci, Miryang 627707, South Korea; [Lee, Byong Won; Ha, Tae Joung] RDA, NICS, Dept Funct Crops, Miryang 627803, South Korea; [Bae, Dong Won] Gyeongsang Natl Univ, Ctr Res Facil, Jinju 660701, South Korea; [Son, Beom-Young; Kim, Yul Ho; Baek, Seong-Bum; Kim, Sang Gon] Rural Dev Adm, Natl Inst Crop Sc…	Pusan National University; Rural Development Administration (RDA), Republic of Korea; National Institute of Crop Science; Gyeongsang National University; Rural Development Administration (RDA), Republic of Korea; National Institute of Crop Science	Kim, SG (corresponding author), Rural Dev Adm, Natl Inst Crop Sci, Suwon 441857, South Korea.	sen600@korea.kr; stkim71@pusan.ac.kr		김, 선태/0000-0001-9705-6868	Next-Generation BioGreen 21 Program (SSAC) [PJ009571]; National Agenda Programs for Agricultural R&D of Rural Development Administration (RDA), Republic of Korea [PJ007155]; National Institute of Crop Science, Rural Development Administration (RDA), Republic of Korea	Next-Generation BioGreen 21 Program (SSAC)(Rural Development Administration (RDA), Republic of Korea); National Agenda Programs for Agricultural R&D of Rural Development Administration (RDA), Republic of Korea; National Institute of Crop Science, Rural Development Administration (RDA), Republic of Korea(Rural Development Administration (RDA), Republic of Korea)	This study was supported by a grant from the Next-Generation BioGreen 21 Program (SSAC, grant#: PJ009571) and National Agenda Programs for Agricultural R&D (PJ007155) of Rural Development Administration (RDA), Republic of Korea and supported by 2013 Postdoctoral Fellowship of National Institute of Crop Science, Rural Development Administration (RDA), Republic of Korea.		38	15	19	2	27	SOUTHERN CROSS PUBL	LISMORE	8 91-93 MCKENZIE ST, LISMORE, NSW 2480, AUSTRALIA	1836-0661	1836-3644		PLANT OMICS	Plant Omics	NOV	2013	6	6
J	Iqbal, KJ; Ashraf, M; Abbas, F; Javid, A; Hafeez-ur-Rehman, M; Abbas, S; Rasool, F; Khan, N; Khan, SA; Altaf, M				Iqbal, Khalid Javed; Ashraf, Muhammad; Abbas, Farzana; Javid, Arshad; Hafeez-ur-Rehman, Muhammad; Abbas, Sumaira; Rasool, Fayyaz; Khan, Noor; Khan, Saeed Akram; Altaf, Muhammad			Effect of Plant-Fishmeal and Plant By-Product Based Feed on Growth, Body Composition and Organoleptic Flesh Qualities of Labeo rohita	PAKISTAN JOURNAL OF ZOOLOGY			English	Article						Indian major carps; selected feed ingredients; chemical evaluation; Sensory evaluation	CIRRHINUS-MRIGALA; ATLANTIC SALMON; RAINBOW-TROUT; SOYBEAN-MEAL; FINGERLINGS; SURVIVAL; DIET; POLYCULTURE; SUBSTITUTE; EFFICACY	Present study was aimed at evaluating the effect of plant-fishmeal feed and/or plant by-product based feed on growth, body composition and flesh quality of Labeo rohita. Fish fed on rice polish alone served as control (T-0). Fish feed ingredients were grouped together with two ingredients in each test diet i.e. guar meal and canola meal (T-1), soybean meal and cotton seed meal (T-2), guar meal an…	[Iqbal, Khalid Javed; Ashraf, Muhammad; Abbas, Farzana; Hafeez-ur-Rehman, Muhammad; Abbas, Sumaira; Rasool, Fayyaz; Khan, Noor; Khan, Saeed Akram] Univ Vet & Anim Sci, Dept Fisheries & Aquaculture, Lahore, Pakistan; [Javid, Arshad; Altaf, Muhammad] Univ Vet & Anim Sci, Dept Wildlife & Ecol, Lahore, Pakistan	University of Veterinary & Animal Science - Pakistan; University of Veterinary & Animal Science - Pakistan	Iqbal, KJ (corresponding author), Univ Vet & Anim Sci, Dept Fisheries & Aquaculture, Lahore, Pakistan.	khaliduvas@yahoo.com	Altaf, Muhammad/T-8161-2019; Hafeez-ur-Rehman, Muhammad/ONK-0251-2025; Iqbal, Javed/KLE-0407-2024; Khan, Saeed/KEI-4168-2024; Javid, Arshad/AAT-2423-2020; Rasool, Fayyaz/LFS-5181-2024	Javid, Arshad/0000-0002-2620-1447; Rasool, Fayyaz/0000-0003-3439-870X	Higher Education Commission (HEC), Pakistan	Higher Education Commission (HEC), Pakistan(Higher Education Commission of Pakistan)	Financial support provided by the Higher Education Commission (HEC), Pakistan for the compilation of present work is highly acknowledged.		52	9	14	0	1	ZOOLOGICAL SOC PAKISTAN	LAHORE	UNIV PUNJAB, NEW CAMPUS, C/O DEPT ZOOLOGY, LAHORE, PAKISTAN	0030-9923			PAK J ZOOL	Pak. J. Zool.	FEB	2014	46	1
J	Zhang, HJ; Sun, JW; Liu, HY; Zhao, WQ; Yang, ZC				Zhang, Hongjuan; Sun, Jingwu; Liu, Haiyan; Zhao, Wenqing; Yang, Zhencai			The Effect of Dietary Lipid Levels on Growth Performance, Lipid Deposition, and Antioxidant Status of Juvenile Turbot, Scophthalmus maximus, Fed Isonitrogenous and Isoenergetics Diets	ISRAELI JOURNAL OF AQUACULTURE-BAMIDGEH			English	Article						turbot; feed; lipid level; antioxidant status	PSETTA-MAXIMA; BODY-COMPOSITION; FEED-INTAKE; PROTEIN; QUALITY; STRESS; SALMON	The purpose of this study was to investigate the effects of different lipid (fish oil/soybean oil=1:1, w/w) levels in diets with 45% crude protein on growth performance, body composition, and antioxidant status of turbot (Scophthalmus maximus L.). 2040 turbot (39 +/- 0.2g) were randomly divided into 4 groups with 3 replicates and fed isonitrogenous and isoenergetic diets with lipid levels of 6.0%…	[Zhang, Hongjuan; Liu, Haiyan; Zhao, Wenqing; Yang, Zhencai] Hebei Normal Univ, Coll Life Sci, Lab Aquat Nutr & Ecol, Shijiazhuang 050024, Hebei, Peoples R China; [Sun, Jingwu] Shijiazhuang Univ, Shijiazhuang 050035, Hebei, Peoples R China	Hebei Normal University; Shijiazhuang University	Liu, HY (corresponding author), Hebei Normal Univ, Coll Life Sci, Lab Aquat Nutr & Ecol, Shijiazhuang 050024, Hebei, Peoples R China.	liuhaiyan@hebtu.edu.cn			Hebei Science and Technology [12220501D, C2013205016]; special Fund for Hebei Characteristics of Seafood Innovation Team of Modern Agro-industry Technology Research System; National Natural Science Foundation of China [31272315]	Hebei Science and Technology; special Fund for Hebei Characteristics of Seafood Innovation Team of Modern Agro-industry Technology Research System; National Natural Science Foundation of China(National Natural Science Foundation of China (NSFC))	This study was supported by the Hebei Science and Technology (12220501D, C2013205016) project; the special Fund for Hebei Characteristics of Seafood Innovation Team of Modern Agro-industry Technology Research System; National Natural Science Foundation of China Project No. 31272315.		29	6	6	1	13	ISRAELI JOURNAL OF AQUACULTURE-BAMIDGEH	ASHRAT	KIBBUTZ EIN HAMIFRATZ, D N, ASHRAT, 25210, ISRAEL	0792-156X			ISR J AQUACULT-BAMID	Isr. J. Aquac.-Bamidgeh		2015	67
J	Dadgar, S; Bin Saadi, CR; Alimon, AR; Kamarudin, MS; Bahabadi, MN				Dadgar, S.; Bin Saadi, Che Roos; Alimon, Abdul Razak; Kamarudin, Mohd Salleh; Bahabadi, Nafisi M.			Comparison of Soybean meal and Cottonseed meal variety Pak (CSMP) on growth and feed using in rainbow trout (Oncorhynchus mykiss)	IRANIAN JOURNAL OF FISHERIES SCIENCES			English	Article						Rainbow trout; Cottonseed meal (CSMP); Gossypol; Soybean meal (SBM); Growth	CATFISH ICTALURUS-PUCTATUS; SEX STEROID-HORMONES; FED DIETS; APPARENT DIGESTIBILITY; IMMUNE-RESPONSE; FISH-MEAL; GOSSYPOL; REPLACEMENT; PERFORMANCE; FEEDSTUFFS	Apparent digestibility coefficients (ADC) were calculated by using chromic oxide in the diet as an indigestible marker to evaluate the Iranian Cottonseed meal (CSMP). Then, the nutritional value of cottonseed meal (CSM) as soybean meal (SBM) substitute in quality low cost rainbow trout (Oncorhynchus mykiss) ration was investigated. In this study, six formulated feeds consisting different levels o…	[Dadgar, S.; Bin Saadi, Che Roos; Alimon, Abdul Razak; Kamarudin, Mohd Salleh] Iranian Fisheries Res Org, Tehran, Iran; [Dadgar, S.] Univ Putra Malaysia, Fac Agr, Serdang 43400, Selangor, Malaysia; [Bahabadi, Nafisi M.] Univ Persian Gulf, Fac Agr & Nat Resources, Bushehr, Iran	Universiti Putra Malaysia; Persian Gulf University	Dadgar, S (corresponding author), Iranian Fisheries Res Org, POB 14155-6116, Tehran, Iran.	shdadgar@ifro.ir	Nafisi Bahabadi, Mahmoud/F-6933-2017; Dadgar, Shahram/S-5138-2016; Bahabadi, Mahmoud/F-6933-2017	Nafisi Bahabadi, Mahmoud/0000-0002-8607-008X; Dadgar, Shahram/0000-0002-3119-2442; Alimon, Abdul Razak/0000-0001-7235-1406	Iranian Fisheries Research Organization (IFRO)	Iranian Fisheries Research Organization (IFRO)	Partial financial support from Iranian Fisheries Research Organization (IFRO) is gratefully acknowledged. Our heartfelt appreciation also goes to the staffs of Cold Water Fishes Research Center in Tonekabon, Iran. Mr. Bahramian, Mr. Aghaie and Mr. Farzanfar. Acknowledgement is also due to Mr. Akbari for his valuable assistance. The authors would like to thank Dr. Alijanpour, Dr. Alizade, Mr. Sars…		36	8	9	0	13	IRANIAN FISHERIES SCIENCE RESEARCH INST-IFSRI	TEHRAN	IRANIAN FISH SCI RES INST,TEHRAN-KARAJ HWY, EXIT PAYKAN SHAHR, SARVENAZ AVE, SARVE AZAD AVE, W 8 ST, TEHRAN, 00000, IRAN	1562-2916			IRAN J FISH SCI	Iran. J. Fish. Sci.	JAN	2010	9	1
J	Eler, K; Vidrih, M; Batic, F				Eler, K; Vidrih, M; Batic, F			Vegetation characteristics in relation to different management regimes of calcareous grassland: A functional analysis using plant traits	PHYTON-ANNALES REI BOTANICAE			English	Article						functional traits; calcareous grassland; management; multivariate statistics; grazing; C-S-R strategies; species richness	BIODIVERSITY; CONSERVATION; DISTURBANCE; ECOLOGY; HISTORY	Designation of management strategies for preservation of calcareous grasslands demands in-depth understanding of vegetation processes. For this purpose the functional approach using plant functional types and traits has been widely promoted. In this study we focused on the analysis of CS-R established strategies and some simple plant traits to detect general trends in trait responses to abandonme…	Univ Ljubljana, Biotech Fac, Dept Agron, Ljubljana 1000, Slovenia	University of Ljubljana	Eler, K (corresponding author), Univ Ljubljana, Biotech Fac, Dept Agron, Jamnikarjeva 101, Ljubljana 1000, Slovenia.	klemen.eler@bf.uni-lj.si							32	12	12	3	30	FERDINAND BERGER SOEHNE	HORN	WIENER STRASSE 21-23, A-3580 HORN, AUSTRIA	0079-2047			PHYTON-ANN REI BOT A	Phyton-Ann. REI Bot.		2005	45	3
J	Guiamet, JJ; Giannibelli, MC				Guiamet, JJ; Giannibelli, MC			Nuclear and cytoplasmic ''stay-green'' mutations of soybean alter the loss of leaf soluble proteins during senescence	PHYSIOLOGIA PLANTARUM			English	Article						chloroplast proteins; Glycine max; Rubisco; senescence mutants; soybean; stay-green mutants	RIBULOSE-1,5-BISPHOSPHATE CARBOXYLASE OXYGENASE; RIBULOSE BISPHOSPHATE CARBOXYLASE; NON-YELLOWING MUTANT; MONOCARPIC SENESCENCE; FESTUCA-PRATENSIS; LEAVES; CHLOROPLASTS; DEGRADATION; PHOTOSYNTHESIS; ULTRASTRUCTURE	In soybean (Glycine max [L.] Merr.) the homozygous combination of the recessive alleles d1 and d2 (i.e., d1d1d2d2) at two different nuclear loci or the cytoplasmic gene cytG inhibit chlorophyll degradation during senescence; i.e. their leaves are green when they are shed. The main objectives of the present work were: (1) to determine whether these ''stay-green'' genes also interfere with the loss…	FAC CIENCIAS AGR & FORESTALES, INST FISIOL VEGETAL, RA-1900 LA PLATA, ARGENTINA; FAC CIENCIAS NAT & MUSEO, RA-1900 LA PLATA, ARGENTINA; FAC CIENC AGR & FORESTALES, CATEDRA CEREALICULTURA, RA-1900 LA PLATA, ARGENTINA	National University of La Plata; Museo La Plata									23	28	34	0	4	WILEY	HOBOKEN	111 RIVER ST, HOBOKEN 07030-5774, NJ USA	0031-9317	1399-3054		PHYSIOL PLANTARUM	Physiol. Plant.	APR	1996	96	4
J	Wang, MC; Jiang, L; Mei, RX; Shi, HB; Xu, Y; Su, ZJ; Ding, GF; Zang, FH				Wang, Mengcheng; Jiang, Li; Mei, Ruoxin; Shi, Hongbing; Xu, Yi; Su, Zhijuan; Ding, Guifu; Zang, Faheng			Tunable Gold-on-SiO2 Nanopillar Arrays with Functionalized Nanoporous Layer for Enhanced Fluorescence Immunoassays	ADVANCED OPTICAL MATERIALS			English	Article						enhanced fluorescence; nanopillars array; plasmon resonance; porous gold	GOLD; RANGE	Porous metal plasmonic resonators demonstrate large on-chip resonance areas and expanded light-absorption bandwidth, which are favorable in sensitive plasmonic-based biosensors. However, the conventional fabrication methods can only provide porous metal resonators less degree-of-freedom in morphology, significantly limiting their optical properties. This work proposes a porous bimetallic nanopill…	[Wang, Mengcheng; Jiang, Li; Shi, Hongbing; Su, Zhijuan; Ding, Guifu; Zang, Faheng] Shanghai Jiao Tong Univ, State Key Lab Micronano Engn Sci, Shanghai 200240, Peoples R China; [Wang, Mengcheng; Jiang, Li; Shi, Hongbing] Shanghai Jiao Tong Univ, Sch Integrated Circuits, Sch Informat & Elect Engn, Shanghai 200240, Peoples R China; [Mei, Ruoxin; Xu, Yi] Nanjing Agr Univ, State Key Lab Agr & Forestr…	Shanghai Jiao Tong University; Shanghai Jiao Tong University; Nanjing Agricultural University; Shanghai Jiao Tong University	Zang, FH (corresponding author), Shanghai Jiao Tong Univ, State Key Lab Micronano Engn Sci, Shanghai 200240, Peoples R China.	zangfh@sjtu.edu.cn	Jiang, Li/LZF-3168-2025; Zang, Faheng/H-2621-2017		Oceanic Interdisciplinary Program of Shanghai Jiao Tong University	Oceanic Interdisciplinary Program of Shanghai Jiao Tong University	The authors acknowledge the funding provided by the National Key R&D Program of China (2022YFC2602000), the National Natural Science Foundation of China (No. 62274108), the Outstanding Youth Fund of Jiangsu Province (BK20231534), the National Key Laboratory of Infrared Detection Technologies (Grant No. IRDT-23-10), and the Oceanic Interdisciplinary Program of Shanghai Jiao Tong University (Grant …		34	0	0	10	10	WILEY-V C H VERLAG GMBH	WEINHEIM	POSTFACH 101161, 69451 WEINHEIM, GERMANY	2195-1071			ADV OPT MATER	Adv. Opt. Mater.	OCT 1	2025	13	29
J	Hu, LL; Wang, XL; Zhang, YZ; Garg, V; Yuan, XX; Xue, RF; Zhou, HM; Chen, YH; Hu, WL; Barmukh, R; Cao, R; Chen, TX; Song, QN; Gao, D; Luo, GL; Zhu, X; Jing, X; Wang, SH; Li, CJ; Wei, YS; Ge, WD; Chen, X; Wang, LX; Varshney, RK; Jiao, CZ; Cheng, XZ; Chen, HL				Hu, Liangliang; Wang, Xiaolei; Zhang, Yazhou; Garg, Vanika; Yuan, Xingxing; Xue, Renfeng; Zhou, Hongmei; Chen, Yanhua; Hu, Weili; Barmukh, Rutwik; Cao, Rong; Chen, Tianxiao; Song, Qiannan; Gao, Dan; Luo, Gaoling; Zhu, Xu; Jing, Xin; Wang, Suhua; Li, Caiju; Wei, Yunshan; Ge, Weide; Chen, Xin; Wang, Lixia; Varshney, Rajeev K.; Jiao, Chengzhi; Cheng, Xuzhen; Chen, Honglin			High-Resolution Genomic Resources for Trait Mapping and Precision Breeding for Adzuki Bean (Vigna angularis)	ADVANCED SCIENCE			English	Article; Early Access						adzuki bean; domestication; genetic improvement; genomics; precision breeding	GENETIC DIVERSITY; PLANT ARCHITECTURE; SEQUENCE; PREDICTION; ALIGNMENT; YIELD; SELECTION; PROGRAM; MAXIMUM; PACKAGE	Adzuki bean (Vigna angularis), a globally important legume crop, faces breeding bottlenecks due to limited genomic resources and an insufficient understanding of its genetic basis for key traits, which constrains the efficient utilization of its genetic diversity in breeding programs. To address this, a high-quality genome assembly is developed for the elite cultivar ZH20 and a comprehensive gene…	[Hu, Liangliang; Cao, Rong; Chen, Tianxiao; Song, Qiannan; Wang, Suhua; Wang, Lixia; Cheng, Xuzhen; Chen, Honglin] Chinese Acad Agr Sci, Inst Crop Sci, State Key Lab Crop Gene Resources & Breeding, Beijing 100081, Peoples R China; [Wang, Xiaolei; Wei, Yunshan] Chifeng Acad Agr & Anim Husb Sci, Chifeng 024031, Peoples R China; [Zhang, Yazhou; Gao, Dan; Jing, Xin; Jiao, Chengzhi] Smartgen Technol I…	Chinese Academy of Agricultural Sciences; Institute of Crop Sciences, CAAS; Murdoch University; Jiangsu Academy of Agricultural Sciences; Liaoning Academy of Agricultural Sciences; Guangxi Academy of Agricultural Sciences	Cheng, XZ; Chen, HL (corresponding author), Chinese Acad Agr Sci, Inst Crop Sci, State Key Lab Crop Gene Resources & Breeding, Beijing 100081, Peoples R China.;Jiao, CZ (corresponding author), Smartgen Technol Inst, Tianjin 301799, Peoples R China.;Varshney, RK (corresponding author), Murdoch Univ, Food Futures Inst, WA State Agr Biotechnol Ctr, Ctr Crop & Food Innovat, Murdoch, WA 6150, Australi…	Rajeev.Varshney@murdoch.edu.au; jiaochengzhi@smartgenomics.cn; chengxuzhen@caas.cn; chenhonglin@caas.cn	Barmukh, Rutwik/JAN-8401-2023; Li, Caiju/GLU-7452-2022; jiao, chengzhi/MDT-3091-2025; Varshney, Rajeev/C-5295-2014; Garg, Vanika/AFE-2782-2022		National Key R&D Program of China [2021YFD1200105, 2018YFD1000703]; National Natural Science Foundation of China [332572308, 31401442]; Agriculture Research System of China [CARS-08-G04]; Technology Innovation Program of CAAS	National Key R&D Program of China; National Natural Science Foundation of China(National Natural Science Foundation of China (NSFC)); Agriculture Research System of China; Technology Innovation Program of CAAS	This research was supported by the National Key R&D Program of China (grant number 2021YFD1200105 and 2018YFD1000703), National Natural Science Foundation of China (332572308 and 31401442), China Agricultural Research System (CARS-08-G04), and Technology Innovation Program of CAAS.		99	0	0	3	3	WILEY	HOBOKEN	111 RIVER ST, HOBOKEN 07030-5774, NJ USA		2198-3844		ADV SCI	Adv. Sci.	2025 NOV 19	2025
J	Guo, J; Rahman, A; Mulvaney, MJ; Hossain, MM; Basso, K; Fethiere, R; Babar, MA				Guo, Jia; Rahman, Atikur; Mulvaney, Michael J.; Hossain, Mohammad Maksud; Basso, Kari; Fethiere, Richard; Babar, Md Ali			Evaluation of edamame genotypes suitable for growing in florida	AGRONOMY JOURNAL			English	Article							YIELD COMPONENTS; CULTIVAR EVALUATION; SEED NUMBER; SOYBEANS; TRAITS; PHOTOPERIOD; TEMPERATURE; TOLERANCE; SELECTION; GENETICS	Edamame, or vegetable soybean, has gained popularity in the United States, likely due to its nutritional quality, purported human health benefits, and flavor. Little information is available about the performance of current edamame cultivars in Florida areas. The objective of this study was to evaluate yield and production potential of edamame genotypes in northern Florida. Nineteen genotypes (ba…	[Guo, Jia; Rahman, Atikur; Hossain, Mohammad Maksud; Babar, Md Ali] Univ Florida, Agron Dept, Gainesville, FL 32611 USA; [Mulvaney, Michael J.] Univ Florida, West Florida Res & Educ Ctr, Jay, FL USA; [Basso, Kari] Univ Florida, Dept Chem, Mass Spectrometry Res & Educ Ctr, Gainesville, FL 32611 USA; [Fethiere, Richard] Univ Florida, Forage Lab, Agron Dept, Gainesville, FL USA	State University System of Florida; University of Florida; State University System of Florida; University of Florida; State University System of Florida; University of Florida; State University System of Florida; University of Florida	Babar, MA (corresponding author), Univ Florida, Agron Dept, Gainesville, FL 32611 USA.	mababar@ufl.edu	Mulvaney, Michael/AAJ-7077-2020	babar, Ali/0000-0001-9951-6856; Rahman, Mohammad Atikur/0000-0002-6065-3738; Mulvaney, Michael/0000-0002-7947-1467	Florida Department of Agriculture and Consumer Service [USADA-AMS-SCBGP-2015]; USDA National Institute of Food and Agriculture Hatch [FLA-JAY-005475]; Mass Spectrometry Research and Education Center, University of Florida [NIH S10 OD021758-01A1]	Florida Department of Agriculture and Consumer Service; USDA National Institute of Food and Agriculture Hatch; Mass Spectrometry Research and Education Center, University of Florida	Florida Department of Agriculture and Consumer Service, Grant/Award Number: #USADA-AMS-SCBGP-2015; USDA National Institute of Food and Agriculture Hatch, Grant/Award Number: FLA-JAY-005475; Mass Spectrometry Research and Education Center, University of Florida, Grant/Award Number: NIH S10 OD021758-01A1		56	9	13	0	7	WILEY	HOBOKEN	111 RIVER ST, HOBOKEN 07030-5774, NJ USA	0002-1962	1435-0645		AGRON J	Agron. J.	MAR-APR	2020	112	2
J	Ploschuk, RA; Miralles, DJ; Striker, GG				Ploschuk, Rocio Antonella; Miralles, Daniel Julio; Striker, Gustavo Gabriel			Waterlogging tolerance of winter crops: Root mass density and canopy dynamics	AGRONOMY JOURNAL			English	Article							SEASON GRAIN LEGUMES; CRITICAL PERIOD; PHYSIOLOGICAL-CHARACTERISTICS; LENGTH DENSITY; YIELD; WHEAT; GROWTH; DROUGHT; BARLEY; RAPE	Waterlogging has become an increasingly important abiotic stress. To develop strategies for mitigating its effects, it is crucial to identify traits that confer tolerance. Root mass density (RMD) is a pivotal trait for waterlogging tolerance; however, the behavior of this trait during waterlogging is not well understood. Therefore, two experimental years were conducted to study the effects of ear…	[Ploschuk, Rocio Antonella; Miralles, Daniel Julio; Striker, Gustavo Gabriel] Univ Buenos Aires, Fac Agron, IFEVA, CONICET, Ave San Martin 4453, RA-1417 Buenos Aires, Argentina; [Striker, Gustavo Gabriel] Univ Western Australia, Fac Sci, Sch Agr & Environm, Perth, Australia	University of Buenos Aires; Consejo Nacional de Investigaciones Cientificas y Tecnicas (CONICET); University of Western Australia	Ploschuk, RA (corresponding author), Univ Buenos Aires, Fac Agron, IFEVA, CONICET, Ave San Martin 4453, RA-1417 Buenos Aires, Argentina.	rploschuk@agro.uba.ar		Ploschuk, Rocio/0000-0002-2717-5885; Miralles, Daniel/0000-0001-6762-2902; Striker, Gustavo/0000-0002-6395-6734					56	7	7	2	26	WILEY	HOBOKEN	111 RIVER ST, HOBOKEN 07030-5774, NJ USA	0002-1962	1435-0645		AGRON J	Agron. J.	SEP-OCT	2023	115	5
J	Lindsey, AJ; Craft, JC; Barker, DJ				Lindsey, Alexander J.; Craft, John C.; Barker, David J.			Modeling canopy senescence to calculate soybean maturity date using NDVI	CROP SCIENCE			English	Article							LEAF SENESCENCE; WATER-STRESS; VEGETATION; INDEX; YIELD	Soybeans [Glycinemax (L.) Merr.] are the second largest crop in the United States, and cultivar development is important to improve productivity on existing farms. High-throughput phenotyping can assist breeders in characterizing new lines particularly for phenotypic traits of interest such as crop canopy color, leaf distribution, and seed yield. However, current methods for characterizing the ma…	[Lindsey, Alexander J.; Craft, John C.; Barker, David J.] Ohio State Univ, Dept Hort & Crop Sci, 2021 Coffey Rd, Columbus, OH 43210 USA	University System of Ohio; Ohio State University	Lindsey, AJ (corresponding author), Ohio State Univ, Dept Hort & Crop Sci, 2021 Coffey Rd, Columbus, OH 43210 USA.	lindsey.227@osu.edu	Lindsey, Alexander/ADH-8342-2022	Lindsey, Alexander/0000-0002-3216-1496	OARDC; Ohio State University [HCS19-09]	OARDC; Ohio State University(Ohio State University)	OARDC; Ohio State University, Grant/Award Number: HCS19-09		26	11	13	3	15	WILEY	HOBOKEN	111 RIVER ST, HOBOKEN 07030-5774, NJ USA	0011-183X	1435-0653		CROP SCI	Crop Sci.	JAN-FEB	2020	60	1
J	Erfatpour, M; Duizer, L; Pauls, KP				Erfatpour, Mohammad; Duizer, Lisa; Pauls, K. Peter			Investigations of the effects of the non-darkening seed coat trait coded by the recessive jj alleles on agronomic, sensory, and cooking characteristics in pinto beans	CROP SCIENCE			English	Article							HARD-TO-COOK; PHASEOLUS-VULGARIS L.; PHYSICOCHEMICAL PROPERTIES; BLACK BEANS; DIFFERENTIAL ACCUMULATION; PHENOTYPIC CORRELATIONS; ANTIOXIDANT PROPERTIES; STORAGE-CONDITIONS; COMMON BEANS; HERITABILITY	The beige background of the conventional pinto bean (Phaseolus vulgaris L.) seed coat turns brown over time due to oxidation of its proanthocyanidins. Pinto beans that have slow-darkening (SD) or non-darkening (ND) seed coats are more desired in the market because they are perceived to be fresh, high-quality beans. However, correlations between the ND seed coat trait and agronomic performance hav…	[Erfatpour, Mohammad; Pauls, K. Peter] Univ Guelph, Dept Plant Agr, Guelph, ON N1G 2W1, Canada; [Duizer, Lisa] Univ Guelph, Dept Food Sci, Guelph, ON N1G 2W1, Canada	University of Guelph; University of Guelph	Pauls, KP (corresponding author), Univ Guelph, Dept Plant Agr, Guelph, ON N1G 2W1, Canada.	ppauls@uoguelph.ca	; Erfatpour, Mohammad/JTV-7235-2023	Duizer, Lisa/0000-0003-3429-6818;	Ontario Bean Growers; Ontario Ministry of Research and Innovation; Agriculture and Agri-Food Canada	Ontario Bean Growers; Ontario Ministry of Research and Innovation(Ministere de la Recherche et de l'Innovation (MRI)); Agriculture and Agri-Food Canada(Agriculture & Agri Food Canada)	The authors wish to acknowledge the financial support of the Ontario Bean Growers, Agriculture and Agri-Food Canada, and the Ontario Ministry of Research and Innovation. We also want to thank Tom Smith, Lindsay Schram, and Melinda Drummond for technical assistance with field cultivation of the pinto bean populations. We also acknowledge the technical support provided by Richard Park and Patti Agu…		95	3	3	0	7	WILEY	HOBOKEN	111 RIVER ST, HOBOKEN 07030-5774, NJ USA	0011-183X	1435-0653		CROP SCI	Crop Sci.	MAY	2021	61	3
J	Wang, ML; Tonnis, BD; Chen, CRL; Li, XR; Pinnow, DL; Tallury, S; Stigura, N; Pederson, GA; Harrison, M				Wang, Ming Li; Tonnis, Brandon D.; Chen, Charles Y.; Li, Xianran; Pinnow, David L.; Tallury, Shyam; Stigura, Nick; Pederson, Gary A.; Harrison, Melanie			Evaluation of variability in seed coat color, weight, oil content, and fatty acid composition within the entire USDA-cultivated peanut germplasm collection	CROP SCIENCE			English	Article							INHERITANCE; POLYPHENOL; LINES	Natural genetic diversity in plant germplasm collections provides the genetic variability for crop improvement. To explore this natural genetic variability, over 8,800 accessions within the USDA cultivated peanut (Arachis hypogaea L.) germplasm collection were evaluated for several seed quality traits including seed coat color, 100-seed weight, oil content, and fatty acid composition. After remov…	[Wang, Ming Li; Tonnis, Brandon D.; Pinnow, David L.; Tallury, Shyam; Stigura, Nick; Pederson, Gary A.; Harrison, Melanie] ARS, USDA, Plant Genet Resources Conservat Unit, 1109 Expt St, Griffin, GA 30223 USA; [Chen, Charles Y.] Auburn Univ, Dept Crop Soil & Environm Sci, 258 Funchess Hall, Auburn, AL 36849 USA; [Li, Xianran] ARS, USDA, Wheat Hlth Genet & Qual Res Unit, 291 Clark Hall, Pullman, WA…	United States Department of Agriculture (USDA); Auburn University System; Auburn University; United States Department of Agriculture (USDA)	Wang, ML (corresponding author), ARS, USDA, Plant Genet Resources Conservat Unit, 1109 Expt St, Griffin, GA 30223 USA.	mingli.wang@usda.gov	; Li, Xianran/AAH-1070-2019	Wang, Ming Li/0000-0002-7139-1016; Chen, Charles/0000-0001-6677-7187					29	2	2	2	8	WILEY	HOBOKEN	111 RIVER ST, HOBOKEN 07030-5774, NJ USA	0011-183X	1435-0653		CROP SCI	Crop Sci.	NOV	2022	62	6
J	Baloyi, NH; Voster, AA; Swanepoel, P				Baloyi, Nsovo H.; Voster, Alvera A.; Swanepoel, Pieter			Bambara groundnut [Vigna subterranea (L.) Verdc.] genetic diversity and population structure assessed through next-generation sequencing technologies: Restriction-site-associated DNA sequencing	CROP SCIENCE			English	Article							LANDRACES	The importance of underutilized crops in the diversification of diets for both humans and animals, among other uses, has been highlighted in literature in recent times. Underutilized crops are especially important because of their potential to provide nutrient-packed, climate-resilient, and sustainable farming practices. One such crop is Bambara groundnut [Vigna subterranea (L.) Verdc], whose gen…	[Baloyi, Nsovo H.; Swanepoel, Pieter] Stellenbosch Univ, Dept Agron, Matieland, South Africa; [Voster, Alvera A.] Stellenbosch Univ, CAF DNA Sequencing Unit, Lab B102, B Block,Jc Smuts Bldg,Van Der Byl Rd, ZA-7600 Stellenbosch, South Africa	Stellenbosch University; Stellenbosch University	Voster, AA (corresponding author), Stellenbosch Univ, CAF DNA Sequencing Unit, Lab B102, B Block,Jc Smuts Bldg,Van Der Byl Rd, ZA-7600 Stellenbosch, South Africa.	vorster@sun.ac.za	Swanepoel, Pieter/L-2536-2015	Swanepoel, Pieter/0000-0002-6481-0673	NRF South Africa	NRF South Africa(National Research Foundation - South Africa)	The authors would like to acknowledge Dr Ethel Phiri for their part in the development of the concept.		37	0	0	1	2	WILEY	HOBOKEN	111 RIVER ST, HOBOKEN 07030-5774, NJ USA	0011-183X	1435-0653		CROP SCI	Crop Sci.	JAN	2025	65	1
J	Yahoueian, SH; Bihamta, MR; Babaei, HR; Bazargani, MM				Yahoueian, Seyed Hamid; Bihamta, Mohammad Reza; Babaei, Hamid Reza; Bazargani, Mitra Mohammadi			Proteomic analysis of drought stress response mechanism in soybean (Glycine max L.) leaves	FOOD SCIENCE & NUTRITION			English	Article						2-DE; drought tolerance; leaf proteome; nano-LC-MS/MS; soybean		Knowledge of the physiological and molecular mechanisms of drought responses is fundamental for developing genetically drought tolerant and high yielding crops. To understand molecular mechanism of drought tolerance of soybean (Glycine max L.), we compared leaf proteome patterns of in two genotypes GN-3074 (drought tolerant) and GN-2032 (drought-sensitive) under drought stress during vegetative s…	[Yahoueian, Seyed Hamid] Islamic Azad Univ, Sci & Res Branch, Dept Plant Breeding & Biotechnol, Tehran, Iran; [Bihamta, Mohammad Reza] Univ Tehran, Tehran, Iran; [Babaei, Hamid Reza] AREEO, Hort Crops Res Dept, Khorasan Razavi Agr & Nat Resources Res & Educ Ct, Mashhad, Razavi Khorasan, Iran; [Bazargani, Mitra Mohammadi] Iranian Res Org Sci & Technol, Agr Inst, Tehran, Iran	Islamic Azad University; University of Tehran	Bihamta, MR (corresponding author), Univ Tehran, Tehran, Iran.	mrghanad@ut.ac.ir	Mohammadi Bazargani, Mitra/ABD-6155-2021	Bihamta, Mohammad Reza/0000-0003-0614-0963					40	12	12	2	21	WILEY	HOBOKEN	111 RIVER ST, HOBOKEN 07030-5774, NJ USA	2048-7177			FOOD SCI NUTR	Food Sci. Nutr.	APR	2021	9	4
J	Yahoueian, SH; Bihamta, MR; Babaei, HR; Bazargani, MM				Yahoueian, Seyed Hamid; Bihamta, Mohammad Reza; Babaei, Hamid Reza; Bazargani, Mitra Mohammadi			Proteomic analysis of drought stress response mechanism in soybean (Glycine max L.) leaves	FOOD SCIENCE & NUTRITION			English	Article						2-DE; drought tolerance; leaf proteome; nano-LC-MS/MS; soybean		Knowledge of the physiological and molecular mechanisms of drought responses is fundamental for developing genetically drought tolerant and high yielding crops. To understand molecular mechanism of drought tolerance of soybean (Glycine max L.), we compared leaf proteome patterns of in two genotypes GN-3074 (drought tolerant) and GN-2032 (drought-sensitive) under drought stress during vegetative s…	[Yahoueian, Seyed Hamid] Islamic Azad Univ, Sci & Res Branch, Dept Plant Breeding & Biotechnol, Tehran, Iran; [Bihamta, Mohammad Reza] Univ Tehran, Tehran, Iran; [Babaei, Hamid Reza] AREEO, Hort Crops Res Dept, Khorasan Razavi Agr & Nat Resources Res & Educ Ct, Mashhad, Razavi Khorasan, Iran; [Bazargani, Mitra Mohammadi] Iranian Res Org Sci & Technol, Agr Inst, Tehran, Iran	Islamic Azad University; University of Tehran	Bihamta, MR (corresponding author), Univ Tehran, Tehran, Iran.	mrghanad@ut.ac.ir	Mohammadi Bazargani, Mitra/ABD-6155-2021	Bihamta, Mohammad Reza/0000-0003-0614-0963					40	12	12	2	21	WILEY	HOBOKEN	111 RIVER ST, HOBOKEN 07030-5774, NJ USA	2048-7177			FOOD SCI NUTR	Food Sci. Nutr.	APR	2021	9	4
J	Yahoueian, SH; Bihamta, MR; Babaei, HR; Bazargani, MM				Yahoueian, Seyed Hamid; Bihamta, Mohammad Reza; Babaei, Hamid Reza; Bazargani, Mitra Mohammadi			Proteomic analysis of drought stress response mechanism in soybean (Glycine max L.) leaves	FOOD SCIENCE & NUTRITION			English	Article						2-DE; drought tolerance; leaf proteome; nano-LC-MS/MS; soybean		Knowledge of the physiological and molecular mechanisms of drought responses is fundamental for developing genetically drought tolerant and high yielding crops. To understand molecular mechanism of drought tolerance of soybean (Glycine max L.), we compared leaf proteome patterns of in two genotypes GN-3074 (drought tolerant) and GN-2032 (drought-sensitive) under drought stress during vegetative s…	[Yahoueian, Seyed Hamid] Islamic Azad Univ, Sci & Res Branch, Dept Plant Breeding & Biotechnol, Tehran, Iran; [Bihamta, Mohammad Reza] Univ Tehran, Tehran, Iran; [Babaei, Hamid Reza] AREEO, Hort Crops Res Dept, Khorasan Razavi Agr & Nat Resources Res & Educ Ct, Mashhad, Razavi Khorasan, Iran; [Bazargani, Mitra Mohammadi] Iranian Res Org Sci & Technol, Agr Inst, Tehran, Iran	Islamic Azad University; University of Tehran	Bihamta, MR (corresponding author), Univ Tehran, Tehran, Iran.	mrghanad@ut.ac.ir	Mohammadi Bazargani, Mitra/ABD-6155-2021	Bihamta, Mohammad Reza/0000-0003-0614-0963					40	12	12	2	21	WILEY	HOBOKEN	111 RIVER ST, HOBOKEN 07030-5774, NJ USA	2048-7177			FOOD SCI NUTR	Food Sci. Nutr.	APR	2021	9	4
J	Atti, S; Bonnell, R; Prasher, S; Smith, DL				Atti, S; Bonnell, R; Prasher, S; Smith, DL			Response of soybean {Glycine max (L.) Merr.} under chronic water deficit to LCO application during flowering and pod filling	IRRIGATION AND DRAINAGE			English	Article						water stress; lipo-chitooligosaccharide; Nod factor; soybean; spectral reflectance	STRESS; REFLECTANCE; NITROGEN; GROWTH; YIELD	There has been extensive research focused on decreasing yield losses during soybean crop production, by increasing water availability through irrigation technologies. However, these techniques are expensive and labour-intensive. There has also been considerable effort to enhance photosynthetic activity in crop plants under water deficit stress. Lipo-chitooligosaccharides (LCOs) are bacteria-to-pl…	McGill Univ, Dept Agr & Biosyst Engn, Ste Anne De Bellevue, PQ H9X 3V9, Canada	McGill University	Bonnell, R (corresponding author), McGill Univ, Dept Agr & Biosyst Engn, Macdonald Campus,21,111 Lakeshore Rd, Ste Anne De Bellevue, PQ H9X 3V9, Canada.	bonnell@macdonald.mcgill.ca							27	19	27	0	8	WILEY	HOBOKEN	111 RIVER ST, HOBOKEN 07030-5774, NJ USA	1531-0353	1531-0361		IRRIG DRAIN	Irrig. Drain.	FEB	2005	54	1
J	Wang, HB; Qiu, MY; Zhang, BQ; Zhang, L; Wang, D; Sun, YL				Wang, Hanbo; Qiu, Mengyu; Zhang, Bingqi; Zhang, Liang; Wang, Dan; Sun, Yali			Exogenous nitric oxide treatment delays the senescence of postharvest mung bean sprouts by regulating ascorbic acid metabolism	JOURNAL OF THE SCIENCE OF FOOD AND AGRICULTURE			English	Article						mung bean sprouts; nitric oxide; ascorbic acid metabolism; membrane lipid damage	CHILLING INJURY; UV-B; EXPRESSION; PHENOLICS; MELATONIN; QUALITY; STORAGE; ENZYME; FRUITS	BACKGROUND: This study evaluated the effects of nitric oxide (NO) treatment on ascorbic acid (AsA) metabolism and mung bean sprout quality. It examined changes in the AsA content, enzyme activity associated with AsA metabolism, antioxidant capacity, cell membrane composition, and cellular structure to clarify the effects of NO on mung bean sprouts. RESULTS: Nitric oxide treatment preserved mung b…	[Wang, Hanbo; Qiu, Mengyu; Zhang, Bingqi; Zhang, Liang; Wang, Dan; Sun, Yali] Henan Normal Univ, Coll life Sci, Xinxiang 453007, Henan, Peoples R China	Henan Normal University	Sun, YL (corresponding author), Henan Normal Univ, Coll life Sci, Xinxiang 453007, Henan, Peoples R China.	303179387@qq.com		Wang, Hanbo/0009-0004-3745-8645	Key Scientific Research Projects of Colleges and Universities in Henan Province; National Natural Science Foundation of China [32300215]; [23A180012]	Key Scientific Research Projects of Colleges and Universities in Henan Province; National Natural Science Foundation of China(National Natural Science Foundation of China (NSFC));	This work was supported by the National Natural Science Foundation of China (Grant Number: 32300215), and the Key Scientific Research Projects of Colleges and Universities in Henan Province (23A180012).		63	1	1	16	32	WILEY	HOBOKEN	111 RIVER ST, HOBOKEN 07030-5774, NJ USA	0022-5142	1097-0010		J SCI FOOD AGR	J. Sci. Food Agric.	JAN 30	2025	105	2
J	Tian, HL; Wang, JT; Han, T; Yang, M; Xu, HY; Sheng, JH; Zheng, PQ				Tian, Hanlin; Wang, Jiteng; Han, Tao; Yang, Min; Xu, Hanying; Sheng, Jianhai; Zheng, Puqiang			Effects of Different Lipid Sources on Growth and Fatty Acid Composition of Juvenile Triangular Bream Megalobrama terminalis	NORTH AMERICAN JOURNAL OF AQUACULTURE			English	Article							DIETARY FISH-OIL; MACCULLOCHELLA-PEELII-PEELII; RED HYBRID TILAPIA; OREOCHROMIS-NILOTICUS; GILTHEAD SEABREAM; SANDER-LUCIOPERCA; SPARUS-AURATA; SUNSHINE BASS; MURRAY COD; REPLACEMENT	Five diets containing lipids from different sources, namely fish oil (FO), soybean oil (SO), linseed oil (LO), rapeseed (canola) oil (RO), and palm oil (PO), were fed to juvenile Triangular Bream Megalobrama terminalis (initially weight, 1.20 +/- 0.02g) for 70d. At the end of the feeding trial, weight gain (WG), specific growth rate (SGR), feed conversion ratio (FCR), and daily feed intake (DFI) …	[Tian, Hanlin; Wang, Jiteng; Han, Tao; Yang, Min; Xu, Hanying; Sheng, Jianhai; Zheng, Puqiang] Zhejiang Ocean Univ, Dept Aquaculture, Zhoushan 316022, Peoples R China	Zhejiang Ocean University	Wang, JT (corresponding author), Zhejiang Ocean Univ, Dept Aquaculture, Zhoushan 316022, Peoples R China.	wangjiteng1971@gmail.com	; Xu, Hanying/GZK-4157-2022	Xu, Hanying/0000-0002-5075-7410;					36	5	6	0	8	TAYLOR & FRANCIS INC	PHILADELPHIA	530 WALNUT STREET, STE 850, PHILADELPHIA, PA 19106 USA	1522-2055	1548-8454		N AM J AQUACULT	N. Am. J. Aqualcult.	JUL	2018	80	3
J	Zhu, R; Duan, J; Li, L; Li, M; Yu, Z; Wang, HH; Quan, YN; Wu, LF				Zhu, Rui; Duan, Jing; Li, Liang; Li, Min; Yu, Zhe; Wang, Hong-He; Quan, Ya-Nan; Wu, Li-Fang			Effects of Substituting Fish Meal with Two Types of Soybean Meal on Growth, Enzyme Activities, and Intestinal Morphology in Juvenile Rhynchocypris lagowskii	NORTH AMERICAN JOURNAL OF AQUACULTURE			English	Article							SOY PROTEIN-CONCENTRATE; TURBOT SCOPHTHALMUS-MAXIMUS; JAPANESE SEA-BASS; DIGESTIVE ENZYMES; FEED-INTAKE; DIETS; EXTRUSION; PERFORMANCE; DIGESTIBILITY; REPLACEMENT	This study evaluated the effects of substituting fish meal with common soybean meal (SBM) or extruded soybean meal (ESBM) on growth, digestion, some nonspecific immune markers, and intestinal morphology in juvenile minnow Rhynchocypris lagowskii. In trial 1, five experimental diets were formulated with SBM replacing 0% (fish meal control; SBM0), 12.5% (SBM12.5), 25.0% (SBM25), 37.5% (SBM37.5), an…	[Zhu, Rui; Li, Liang; Yu, Zhe; Wu, Li-Fang] Jilin Agr Univ, Coll Life Sci, Changchun 130118, Peoples R China; [Zhu, Rui; Duan, Jing; Wu, Li-Fang] Jilin Agr Univ, Minist Edu, Lab Anim Prod & Qual Secur, Changchun 130118, Peoples R China; [Zhu, Rui; Duan, Jing; Li, Min; Wang, Hong-He; Quan, Ya-Nan; Wu, Li-Fang] Jilin Agr Univ, Coll Anim Sci & Technol, Changchun 130118, Peoples R China; [Zhu, Rui; D…	Jilin Agricultural University; Jilin Agricultural University; Jilin Agricultural University; Jilin Agricultural University	Wu, LF (corresponding author), Jilin Agr Univ, Coll Life Sci, Changchun 130118, Peoples R China.;Wu, LF (corresponding author), Jilin Agr Univ, Minist Edu, Lab Anim Prod & Qual Secur, Changchun 130118, Peoples R China.;Wu, LF (corresponding author), Jilin Agr Univ, Coll Anim Sci & Technol, Changchun 130118, Peoples R China.;Wu, LF (corresponding author), Jilin Agr Univ, Jilin Prov Key Lab Anim Nu…	wulifang8318@163.com			Key Scientific and Technological Projects of the Department of Science and Technology of Jilin Province, China [20160204019NY]	Key Scientific and Technological Projects of the Department of Science and Technology of Jilin Province, China	This work was supported by the Key Scientific and Technological Projects of the Department of Science and Technology of Jilin Province, China (grant number 20160204019NY). This manuscript is approved by all authors for publication. Rui Zhu and Jing Duan contributed equally to this work. There is no conflict of interest declared in this article.		69	10	10	1	21	OXFORD UNIV PRESS	OXFORD	GREAT CLARENDON ST, OXFORD OX2 6DP, ENGLAND	1522-2055	1548-8454		N AM J AQUACULT	N. Am. J. Aqualcult.	OCT	2021	83	4
J	Martinez, MA; Montechiarini, NH; Gosparini, CO; Oppedijk, B; van Duijn, B				Martinez, M. A.; Montechiarini, N. H.; Gosparini, C. O.; Oppedijk, B.; van Duijn, B.			Chlorophyll Fluorescence, Oxygen Consumption Rates and Germination of Green Soybean Seeds Produced Under Heat-Drought Stress	PLANT DIRECT			English	Article						chlorophyll retention; Glycine max; respiration; seed germination; single seed oxygen consumption	MATURITY; RESPIRATION; TIME	Heat-drought stress during the late development of soybean seeds (Glycine max [L.] Merr.) adversely affects chlorophyll degradation, resulting in green seeds with low physiological quality. This study aimed to relate chlorophyll fluorescence, oxygen consumption rates, and germination characteristics in green and yellow soybean seeds produced under heat-drought stress conditions. Seeds produced un…	[Martinez, M. A.] Inst Nacl Tecnol Agr, Estn Expt Agr Oliveros, Santa Fe, Argentina; [Martinez, M. A.; Montechiarini, N. H.; Gosparini, C. O.] Univ Nacl Rosario, Fac Ciencias Agr, Fisiol Vegetal, Zavalla, Argentina; [Gosparini, C. O.] Inst Invest Ciencias Agr Rosario, Fac Ciencias Agr, Zavalla, Argentina; [Oppedijk, B.; van Duijn, B.] Fytagoras BV, Leiden, Netherlands; [van Duijn, B.] Leiden Univ…	Instituto Nacional de Tecnologia Agropecuaria (INTA); National University of Rosario; Leiden University - Excl LUMC; Leiden University	Martinez, MA (corresponding author), Inst Nacl Tecnol Agr, Estn Expt Agr Oliveros, Santa Fe, Argentina.;Martinez, MA (corresponding author), Univ Nacl Rosario, Fac Ciencias Agr, Fisiol Vegetal, Zavalla, Argentina.;van Duijn, B (corresponding author), Fytagoras BV, Leiden, Netherlands.;van Duijn, B (corresponding author), Leiden Univ, Inst Biol Leiden, Plant Biodynam Lab, Leiden, Netherlands.	mailen.amartinez@gmail.com; a.van.duijn@biology.leidenuniv.nl							40	1	1	6	6	JOHN WILEY & SONS LTD	CHICHESTER	THE ATRIUM, SOUTHERN GATE, CHICHESTER PO19 8SQ, W SUSSEX, ENGLAND		2475-4455		PLANT DIRECT	Plant Direct	AUG 4	2025	9	8
J	Martinez, MA; Montechiarini, NH; Gosparini, CO; Oppedijk, B; van Duijn, B				Martinez, M. A.; Montechiarini, N. H.; Gosparini, C. O.; Oppedijk, B.; van Duijn, B.			Chlorophyll Fluorescence, Oxygen Consumption Rates and Germination of Green Soybean Seeds Produced Under Heat-Drought Stress	PLANT DIRECT			English	Article						chlorophyll retention; Glycine max; respiration; seed germination; single seed oxygen consumption	MATURITY; RESPIRATION; TIME	Heat-drought stress during the late development of soybean seeds (Glycine max [L.] Merr.) adversely affects chlorophyll degradation, resulting in green seeds with low physiological quality. This study aimed to relate chlorophyll fluorescence, oxygen consumption rates, and germination characteristics in green and yellow soybean seeds produced under heat-drought stress conditions. Seeds produced un…	[Martinez, M. A.] Inst Nacl Tecnol Agr, Estn Expt Agr Oliveros, Santa Fe, Argentina; [Martinez, M. A.; Montechiarini, N. H.; Gosparini, C. O.] Univ Nacl Rosario, Fac Ciencias Agr, Fisiol Vegetal, Zavalla, Argentina; [Gosparini, C. O.] Inst Invest Ciencias Agr Rosario, Fac Ciencias Agr, Zavalla, Argentina; [Oppedijk, B.; van Duijn, B.] Fytagoras BV, Leiden, Netherlands; [van Duijn, B.] Leiden Univ…	Instituto Nacional de Tecnologia Agropecuaria (INTA); National University of Rosario; Leiden University - Excl LUMC; Leiden University	Martinez, MA (corresponding author), Inst Nacl Tecnol Agr, Estn Expt Agr Oliveros, Santa Fe, Argentina.;Martinez, MA (corresponding author), Univ Nacl Rosario, Fac Ciencias Agr, Fisiol Vegetal, Zavalla, Argentina.;van Duijn, B (corresponding author), Fytagoras BV, Leiden, Netherlands.;van Duijn, B (corresponding author), Leiden Univ, Inst Biol Leiden, Plant Biodynam Lab, Leiden, Netherlands.	mailen.amartinez@gmail.com; a.van.duijn@biology.leidenuniv.nl							40	1	1	6	6	JOHN WILEY & SONS LTD	CHICHESTER	THE ATRIUM, SOUTHERN GATE, CHICHESTER PO19 8SQ, W SUSSEX, ENGLAND		2475-4455		PLANT DIRECT	Plant Direct	AUG 4	2025	9	8
J	Kelly, JD; Awale, HE; Wiersma, AT; Cichy, KA; Wright, EM				Kelly, James D.; Awale, Halima E.; Wiersma, Andrew T.; Cichy, Karen A.; Wright, Evan M.			Registration of 'Yellowstone' yellow bean	JOURNAL OF PLANT REGISTRATIONS			English	Article								'Yellowstone' yellow bean (Phaseolus vulgaris L.) (Reg. no. CV-340, PI 695270), developed by Michigan State University AgBioResearch, was released in 2020 as a determinate, virus-resistant cultivar with highly desirable vibrant dry seed coat color. Yellowstone was developed using the pedigree breeding method to the F-3 generation followed by pure line selection for disease, agronomic, and quality…	[Kelly, James D.; Awale, Halima E.; Wiersma, Andrew T.; Cichy, Karen A.; Wright, Evan M.] Michigan State Univ, Dept Plant Soil & Microbial Sci, 1066 Bogue St, E Lansing, MI 48824 USA; [Cichy, Karen A.] Michigan State Univ, USDA ARS, E Lansing, MI 48824 USA	Michigan State University; Michigan State University; United States Department of Agriculture (USDA)	Kelly, JD (corresponding author), Michigan State Univ, Dept Plant Soil & Microbial Sci, 1066 Bogue St, E Lansing, MI 48824 USA.	kellyj@msu.edu		kelly, James/0000-0001-5319-4126					16	3	4	0	3	WILEY	HOBOKEN	111 RIVER ST, HOBOKEN 07030-5774, NJ USA	1936-5209	1940-3496		J PLANT REGIST	J. Plant Regist.	MAY	2021	15	2
J	Bandillo, N; Worral, H; Forster, SM; Stefaniak, T; Piche, L; Ross, A; Jain, S; Pasche, JS; Kalil, A; Wunsch, M; Ebert, M; Rao, JJ; Ostlie, MH; Schatz, BG; Rickertsen, JR; Wahlstrom, C; Miller, M; Jacobs, J; Hanson, BK; Martin, GB; Franck, W; Chen, CC; McPhee, K				Bandillo, Nonoy; Worral, Hannah; Forster, Shana M.; Stefaniak, Thomas; Piche, Lisa; Ross, Andrew; Jain, Shalu; Pasche, Julie S.; Kalil, Audrey; Wunsch, Michael; Ebert, Malaika; Rao, Jiajia; Ostlie, Michael H.; Schatz, Blaine G.; Rickertsen, John R.; Wahlstrom, Cameron; Miller, Meridith; Jacobs, Justin; Hanson, Bryan K.; Martin, Glenn B.; Franck, William; Chen, Chengci; McPhee, Kevin			Registration of 'ND Victory' green field pea	JOURNAL OF PLANT REGISTRATIONS			English	Article							ENVIRONMENTAL IMPACTS; PISUM-SATIVUM; LEGUMES	'ND Victory' (Reg. no. CV-31, PI 701908) is the first semi-leafless, green cotyledon field pea cultivar (Pisum sativum L.) developed by the North Dakota State University Pulse Crops Breeding Program and approved for release by the North Dakota Agricultural Experiment Station. It has white flowers, opaque seed coat, and smooth, round seed. It is semi-dwarf, with lodging score of 3.3/9 and canopy h…	[Bandillo, Nonoy; Piche, Lisa; Ross, Andrew; Rao, Jiajia] North Dakota State Univ, Dept Plant Sci, NDSU Dept 7670,POB 6050, Fargo, ND 58108 USA; [Worral, Hannah; Forster, Shana M.] North Dakota State Univ, North Cent Res Extens Ctr, 5400 Highway 83, South Minot, ND 58701 USA; [Stefaniak, Thomas] Univ Minnesota, Dept Hort Sci, 305 Alderman Hall, St Paul, MN 55108 USA; [Jain, Shalu; Pasche, Julie S…	North Dakota State University Fargo; North Dakota State University Fargo; University of Minnesota System; University of Minnesota Twin Cities; North Dakota State University Fargo; Syngenta; North Dakota State University Fargo; North Dakota State University Fargo; North Dakota State University Fargo; North Dakota State University Fargo; North Dakota State University Fargo; Montana State University…	Bandillo, N (corresponding author), North Dakota State Univ, Dept Plant Sci, NDSU Dept 7670,POB 6050, Fargo, ND 58108 USA.	nonoy.bandillo@ndsu.edu	Ebert, Malaika/LSK-0301-2024; Rao, Jiajia/G-5994-2011; Worral, Hannah/JDX-0189-2023	Worral, Hannah/0000-0003-3832-5815; Bandillo, Nonoy/0000-0002-5941-9047; Ebert, Malaika/0000-0002-1891-6063	Northern Pulse Growers Association; USDA-NIFA [ND01513]; USDA Agricultural Marketing Service; North Dakota Department of Agriculture	Northern Pulse Growers Association; USDA-NIFA(United States Department of Agriculture (USDA)); USDA Agricultural Marketing Service; North Dakota Department of Agriculture	We would like to thank all the agronomists, extension specialists, pulse growers, and people involved in conducting breeding nurseries and cultivar yield evaluation trials in North Dakota (Kandel et al., 2019) and Montana (Frank et al., 2019). We also like to thank all graduate students, interns, and summer workers for their assistance with disease screening, data management, and multilocation yi…		37	1	1	1	1	WILEY	HOBOKEN	111 RIVER ST, HOBOKEN 07030-5774, NJ USA	1936-5209	1940-3496		J PLANT REGIST	J. Plant Regist.	MAY	2023	17	2
J	Osorno, JM; Erfatpour, M; Simons, KJ; Maisonneuve, M; Posch, J; Wal, AJV				Osorno, Juan M.; Erfatpour, Mohammad; Simons, Kristin J.; Maisonneuve, Makenson; Posch, John; Wal, Albert J. Vander			Seed yield improvements in slow-darkening pinto bean: Registration of 'ND Rodeo'	JOURNAL OF PLANT REGISTRATIONS			English	Article							PHASEOLUS-VULGARIS; WHITE MOLD; COAT; AVOIDANCE; PROANTHOCYANIDINS; POLYPHENOLS; RESISTANCE; CULTIVARS; DENSITY; LOCUS	'ND Rodeo' (PVP no. 202300270; Reg. no. CV-356, PI 703020) is a new slow-darkening (SD) pinto bean (Phaseolus vulgaris L.) cultivar developed by the Dry Edible Bean Breeding Program at North Dakota State University and released by the North Dakota Agricultural Experiment Station. Pinto bean is the largest market class grown in the United States, representing over 47% of the total US production fo…	[Osorno, Juan M.; Erfatpour, Mohammad; Simons, Kristin J.; Maisonneuve, Makenson; Posch, John; Wal, Albert J. Vander] North Dakota State Univ, Dept Plant Sci, NDSU Dept, 7670,POB6050, Fargo, ND 58108 USA	North Dakota State University Fargo	Osorno, JM (corresponding author), North Dakota State Univ, Dept Plant Sci, NDSU Dept, 7670,POB6050, Fargo, ND 58108 USA.	Juan.osorno@ndsu.edu	; Simons, Kristin/LRC-5204-2024; Osorno, Juan/C-6971-2009	Osorno, Juan M/0000-0003-0905-3523;	National Institute of Food and Agriculture [ND01508]; Northarvest Bean Growers Association [ND01589]; Hatch Multistate Project; USDA-AMS; North Dakota Department of Agriculture through the Specialty Crop Block Grant Program	National Institute of Food and Agriculture(United States Department of Agriculture (USDA)National Institute of Food & Agriculture); Northarvest Bean Growers Association; Hatch Multistate Project; USDA-AMS; North Dakota Department of Agriculture through the Specialty Crop Block Grant Program	We would like to thank the following researchers and institutions: Mary Niehaus (Northern Crops Institute) for canning trials; Rian Lee and Phil McClean for help with sd markers and UVC tests; Dr. James Beaver and Abiezer Gonzalez at Isabela, Puerto Rico; Robbie Bishop, Homestead, FL, and Jeremy Davison at Blenheim, New Zealand, for assisting with the winter nurseries. We want to recognize and ac…		61	2	2	0	1	WILEY	HOBOKEN	111 RIVER ST, HOBOKEN 07030-5774, NJ USA	1936-5209	1940-3496		J PLANT REGIST	J. Plant Regist.	MAY	2024	18	2
J	Kong, WQ; Liu, M; Felker, P; Ewens, M; Bessega, C; Pometti, C; Wang, JP; Xu, P; Teng, J; Wang, JY; Wang, XY; Jiao, YN; Alabady, MS; Thibaud-Nissen, F; Masterson, P; Qiao, X; Paterson, AH				Kong, Wenqian; Liu, Min; Felker, Peter; Ewens, Mauricio; Bessega, Cecilia; Pometti, Carolina; Wang, Jinpeng; Xu, Peng; Teng, Jia; Wang, Jinyu; Wang, Xiyin; Jiao, Yuannian; Alabady, Magdy S.; Thibaud-Nissen, Francoise; Masterson, Patrick; Qiao, Xin; Paterson, Andrew H.			Genome and evolution of Prosopis alba Griseb., a drought and salinity tolerant tree legume crop for arid climates	PLANTS PEOPLE PLANET			English	Article						colinearity; nitrogen fixation; pathways; photosynthesis; stress	FIXATION ACETYLENE-REDUCTION; MESQUITE PROSOPIS; PHYLOGENETIC ANALYSIS; ALIGNMENT; NITROGEN; GROWTH; TOOL; REVEALS; CLONES; CLOCK	Societal Impact Statement Society anticipates a world in which more food and fiber must be produced at warmer temperatures, which, on the contrary, have greater constraints on the use of water and fertilizers. Tree legumes are often the climax vegetation on the semi-arid and arid lands, covering similar to 25% of the planet, but the knowledge of their genomes is limited. A draft genome sequence f…	[Kong, Wenqian; Paterson, Andrew H.] Univ Georgia, Dept Crop & Soil Sci, Athens, GA USA; [Liu, Min; Paterson, Andrew H.] Univ Georgia, Plant Genome Mapping Lab, Athens, GA USA; [Felker, Peter] Altman Plants, Vista, CA USA; [Ewens, Mauricio] Univ Catolica Santiago Estero UCSE, Estac Expt Fernandez, Santiago, Argentina; [Bessega, Cecilia; Pometti, Carolina] Univ Buenos Aires, Fac Ciencias Exactas &…	University System of Georgia; University of Georgia; University System of Georgia; University of Georgia; University of Buenos Aires; Consejo Nacional de Investigaciones Cientificas y Tecnicas (CONICET); University of Buenos Aires; North China University of Science & Technology; Hebei Agricultural University; Chinese Academy of Sciences; Institute of Botany, CAS; Chinese Academy of Sciences; Univ…	Paterson, AH (corresponding author), Univ Georgia, Dept Genet, Athens, GA 30602 USA.	paterson@uga.edu	; Jiao, Yuannian/AAZ-7054-2021; Xu, Peng/GXF-8681-2022; Alabady, Magdy/AGZ-6286-2022; Wang, Jinpeng/LAO-3247-2024	Bessega, Cecilia/0000-0002-8575-1828; Peng, Xu/0000-0003-3471-3511; Alabady, Magdy/0000-0002-1601-682X; Kong, Wenqian/0000-0002-4540-6165	National Center for Biotechnology Information of the National Library of Medicine (NLM), National Institutes of Health	National Center for Biotechnology Information of the National Library of Medicine (NLM), National Institutes of Health	We thank the Georgia Genomics and Bioinformatics Core (GGBC) at the University of Georgia for providing the library preparation and sequencing services. The work of FT-N and PM was supported by the National Center for Biotechnology Information of the National Library of Medicine (NLM), National Institutes of Health.		89	11	13	3	13	WILEY	HOBOKEN	111 RIVER ST, HOBOKEN 07030-5774, NJ USA		2572-2611		PLANTS PEOPLE PLANET	Plants People Planet	NOV	2023	5	6
J	Kong, WQ; Liu, M; Felker, P; Ewens, M; Bessega, C; Pometti, C; Wang, JP; Xu, P; Teng, J; Wang, JY; Wang, XY; Jiao, YN; Alabady, MS; Thibaud-Nissen, F; Masterson, P; Qiao, X; Paterson, AH				Kong, Wenqian; Liu, Min; Felker, Peter; Ewens, Mauricio; Bessega, Cecilia; Pometti, Carolina; Wang, Jinpeng; Xu, Peng; Teng, Jia; Wang, Jinyu; Wang, Xiyin; Jiao, Yuannian; Alabady, Magdy S.; Thibaud-Nissen, Francoise; Masterson, Patrick; Qiao, Xin; Paterson, Andrew H.			Genome and evolution of Prosopis alba Griseb., a drought and salinity tolerant tree legume crop for arid climates	PLANTS PEOPLE PLANET			English	Article						colinearity; nitrogen fixation; pathways; photosynthesis; stress	FIXATION ACETYLENE-REDUCTION; MESQUITE PROSOPIS; PHYLOGENETIC ANALYSIS; ALIGNMENT; NITROGEN; GROWTH; TOOL; REVEALS; CLONES; CLOCK	Societal Impact Statement Society anticipates a world in which more food and fiber must be produced at warmer temperatures, which, on the contrary, have greater constraints on the use of water and fertilizers. Tree legumes are often the climax vegetation on the semi-arid and arid lands, covering similar to 25% of the planet, but the knowledge of their genomes is limited. A draft genome sequence f…	[Kong, Wenqian; Paterson, Andrew H.] Univ Georgia, Dept Crop & Soil Sci, Athens, GA USA; [Liu, Min; Paterson, Andrew H.] Univ Georgia, Plant Genome Mapping Lab, Athens, GA USA; [Felker, Peter] Altman Plants, Vista, CA USA; [Ewens, Mauricio] Univ Catolica Santiago Estero UCSE, Estac Expt Fernandez, Santiago, Argentina; [Bessega, Cecilia; Pometti, Carolina] Univ Buenos Aires, Fac Ciencias Exactas &…	University System of Georgia; University of Georgia; University System of Georgia; University of Georgia; University of Buenos Aires; Consejo Nacional de Investigaciones Cientificas y Tecnicas (CONICET); University of Buenos Aires; North China University of Science & Technology; Hebei Agricultural University; Chinese Academy of Sciences; Institute of Botany, CAS; Chinese Academy of Sciences; Univ…	Paterson, AH (corresponding author), Univ Georgia, Dept Genet, Athens, GA 30602 USA.	paterson@uga.edu	; Jiao, Yuannian/AAZ-7054-2021; Xu, Peng/GXF-8681-2022; Alabady, Magdy/AGZ-6286-2022; Wang, Jinpeng/LAO-3247-2024	Bessega, Cecilia/0000-0002-8575-1828; Peng, Xu/0000-0003-3471-3511; Alabady, Magdy/0000-0002-1601-682X; Kong, Wenqian/0000-0002-4540-6165	National Center for Biotechnology Information of the National Library of Medicine (NLM), National Institutes of Health	National Center for Biotechnology Information of the National Library of Medicine (NLM), National Institutes of Health	We thank the Georgia Genomics and Bioinformatics Core (GGBC) at the University of Georgia for providing the library preparation and sequencing services. The work of FT-N and PM was supported by the National Center for Biotechnology Information of the National Library of Medicine (NLM), National Institutes of Health.		89	11	13	3	13	WILEY	HOBOKEN	111 RIVER ST, HOBOKEN 07030-5774, NJ USA		2572-2611		PLANTS PEOPLE PLANET	Plants People Planet	NOV	2023	5	6
J	Zhang, HF; Wang, Y; Wang, ZB; Ding, WL; Xu, KD; Li, LL; Wang, YY; Li, JB; Yang, MS; Liu, XM; Huang, XZ				Zhang, Hongfei; Wang, Ying; Wang, Zhengbing; Ding, Weili; Xu, Kedong; Li, Lili; Wang, Yueying; Li, Jinbu; Yang, Mingsheng; Liu, Xiaomeng; Huang, Xinzheng			Modelling the current and future potential distribution of the bean bug Riptortus pedestris with increasingly serious damage to soybean	PEST MANAGEMENT SCIENCE			English	Article						Riptortus pedestris; species distribution modelling; Glycine max; MaxEnt; climate change; pest management	SPECIES DISTRIBUTION MODELS; GREEN STEM DISORDER; HEMIPTERA ALYDIDAE; DOMESTICATION; TEMPERATURE; PERFORMANCE; DIVERSITY; ELEVATION; IMPROVE; MAXENT	BACKGROUND The bean bug, Riptortus pedestris, has received intense attention in recent years because of its involvement in increasing outbreaks of staygreen syndrome in soybean (Glycine max (L.)), often causing almost 100% loss of soybean yield in China. However, for this pest of great economic importance, potential current and future distribution patterns and their underlying driving factors rem…	[Zhang, Hongfei; Wang, Zhengbing; Ding, Weili; Li, Lili; Yang, Mingsheng; Liu, Xiaomeng] Zhoukou Normal Univ, Coll Life Sci & Agron, Zhoukou 466001, Henan, Peoples R China; [Wang, Ying; Yang, Mingsheng] Capital Normal Univ, Coll Life Sci, Beijing, Peoples R China; [Xu, Kedong; Li, Lili] Zhoukou Normal Univ, Key Lab Plant Genet & Mol Breeding, Zhoukou, Peoples R China; [Wang, Yueying; Li, Jinbu] S…	Zhoukou Normal University; Capital Normal University; Zhoukou Normal University; Jiangsu Academy of Agricultural Sciences; China Agricultural University	Yang, MS; Liu, XM (corresponding author), Zhoukou Normal Univ, Coll Life Sci & Agron, Zhoukou 466001, Henan, Peoples R China.	yms888@163.com; lxmxm_99@126.com	; xiaomeng, liu/GLN-4189-2022	Wang, Ying/0000-0002-5789-2850; Wang, Zhengbing/0000-0003-4460-0369	Natural Science Foundation of China [31702046, 31701800]; China Postdoctoral Science Foundation [2021M692244]; Young Backbone Teacher Guiding Foundation in Colleges and Universities in Henan Province [2020GGJS211]; Key Scientific Research projects of Colleges and Universities in Henan Province [21A210030]	Natural Science Foundation of China(National Natural Science Foundation of China (NSFC)); China Postdoctoral Science Foundation(China Postdoctoral Science Foundation); Young Backbone Teacher Guiding Foundation in Colleges and Universities in Henan Province; Key Scientific Research projects of Colleges and Universities in Henan Province	This work was supported by the Natural Science Foundation of China (31702046, 31701800), China Postdoctoral Science Foundation (2021M692244), Young Backbone Teacher Guiding Foundation in Colleges and Universities in Henan Province (2020GGJS211), and Key Scientific Research projects of Colleges and Universities in Henan Province (21A210030).		83	32	34	4	99	JOHN WILEY & SONS LTD	CHICHESTER	THE ATRIUM, SOUTHERN GATE, CHICHESTER PO19 8SQ, W SUSSEX, ENGLAND	1526-498X	1526-4998		PEST MANAG SCI	Pest Manag. Sci.	OCT	2022	78	10
J	Zhang, HF; Wang, Y; Wang, ZB; Ding, WL; Xu, KD; Li, LL; Wang, YY; Li, JB; Yang, MS; Liu, XM; Huang, XZ				Zhang, Hongfei; Wang, Ying; Wang, Zhengbing; Ding, Weili; Xu, Kedong; Li, Lili; Wang, Yueying; Li, Jinbu; Yang, Mingsheng; Liu, Xiaomeng; Huang, Xinzheng			Modelling the current and future potential distribution of the bean bug Riptortus pedestris with increasingly serious damage to soybean	PEST MANAGEMENT SCIENCE			English	Article						Riptortus pedestris; species distribution modelling; Glycine max; MaxEnt; climate change; pest management	SPECIES DISTRIBUTION MODELS; GREEN STEM DISORDER; HEMIPTERA ALYDIDAE; DOMESTICATION; TEMPERATURE; PERFORMANCE; DIVERSITY; ELEVATION; IMPROVE; MAXENT	BACKGROUND The bean bug, Riptortus pedestris, has received intense attention in recent years because of its involvement in increasing outbreaks of staygreen syndrome in soybean (Glycine max (L.)), often causing almost 100% loss of soybean yield in China. However, for this pest of great economic importance, potential current and future distribution patterns and their underlying driving factors rem…	[Zhang, Hongfei; Wang, Zhengbing; Ding, Weili; Li, Lili; Yang, Mingsheng; Liu, Xiaomeng] Zhoukou Normal Univ, Coll Life Sci & Agron, Zhoukou 466001, Henan, Peoples R China; [Wang, Ying; Yang, Mingsheng] Capital Normal Univ, Coll Life Sci, Beijing, Peoples R China; [Xu, Kedong; Li, Lili] Zhoukou Normal Univ, Key Lab Plant Genet & Mol Breeding, Zhoukou, Peoples R China; [Wang, Yueying; Li, Jinbu] S…	Zhoukou Normal University; Capital Normal University; Zhoukou Normal University; Jiangsu Academy of Agricultural Sciences; China Agricultural University	Yang, MS; Liu, XM (corresponding author), Zhoukou Normal Univ, Coll Life Sci & Agron, Zhoukou 466001, Henan, Peoples R China.	yms888@163.com; lxmxm_99@126.com	; xiaomeng, liu/GLN-4189-2022	Wang, Ying/0000-0002-5789-2850; Wang, Zhengbing/0000-0003-4460-0369	Natural Science Foundation of China [31702046, 31701800]; China Postdoctoral Science Foundation [2021M692244]; Young Backbone Teacher Guiding Foundation in Colleges and Universities in Henan Province [2020GGJS211]; Key Scientific Research projects of Colleges and Universities in Henan Province [21A210030]	Natural Science Foundation of China(National Natural Science Foundation of China (NSFC)); China Postdoctoral Science Foundation(China Postdoctoral Science Foundation); Young Backbone Teacher Guiding Foundation in Colleges and Universities in Henan Province; Key Scientific Research projects of Colleges and Universities in Henan Province	This work was supported by the Natural Science Foundation of China (31702046, 31701800), China Postdoctoral Science Foundation (2021M692244), Young Backbone Teacher Guiding Foundation in Colleges and Universities in Henan Province (2020GGJS211), and Key Scientific Research projects of Colleges and Universities in Henan Province (21A210030).		83	32	34	4	99	JOHN WILEY & SONS LTD	CHICHESTER	THE ATRIUM, SOUTHERN GATE, CHICHESTER PO19 8SQ, W SUSSEX, ENGLAND	1526-498X	1526-4998		PEST MANAG SCI	Pest Manag. Sci.	OCT	2022	78	10
J	Milán-Noris, AK; de la Rosa-Millán, J; Reyes-Moreno, C; Serna-Saldivar, SO				Keila Milan-Noris, Ada; de la Rosa-Millan, Julian; Reyes-Moreno, Cuauhutemoc; Serna-Saldivar, Sergio O.			Physicochemical, functional properties, and digestion of isolated starches from pigmented chickpea (Cicer arietinum L.) cultivars	STARCH-STARKE			English	Article						Chickpea; Functional characteristics; Starch digestion; Starch isolation	GELATINIZATION; KABULI; PEA; AMYLOPECTIN; LENTIL; CEREAL; CORN; DESI	This research was undertaken to study physicochemical, functional, and in vitro starch digestion properties of wet-milled chickpea starches obtained from an array of ten cultivars differing in seed coat color (black, brown, green, red, and cream). The yield of chickpea starches ranged from 19.22 to 30.06%, in which resulting starches varied in total starch and amylose contents from 87.14 to 96.02…	[Keila Milan-Noris, Ada; Serna-Saldivar, Sergio O.] Tecnol Monterrey, Escuela Ingn & Ciencias, Ctr Biotecnol FEMSA, Monterrey, Nuevo Leon, Mexico; [de la Rosa-Millan, Julian; Serna-Saldivar, Sergio O.] Tecnol Monterrey, Escuela Ingn & Ciencias, Ctr Invest & Desarrollo Prot CIDPRO, Ave Eugenio Garza Sada 2501 Sur, Monterrey 64849, Nuevo Leon, Mexico; [Reyes-Moreno, Cuauhutemoc] Univ Autonoma Sinal…	Tecnologico de Monterrey; Tecnologico de Monterrey; Universidad Autonoma de Sinaloa	Serna-Saldivar, SO (corresponding author), Tecnol Monterrey, Escuela Ingn & Ciencias, Ctr Invest & Desarrollo Prot CIDPRO, Ave Eugenio Garza Sada 2501 Sur, Monterrey 64849, Nuevo Leon, Mexico.	sserna@itesm.mx	; Milan-Noris, Ada/AAE-8458-2021	Milán-Noris, Ada Keila/0000-0002-1000-7498; de la Rosa Millan, Julian/0000-0002-9487-5267	NutriOmics group funds from Tecnologico de Monterrey and Consejo Nacional de Ciencia y Tecnologia (CONACYT); CONACYT [233598]	NutriOmics group funds from Tecnologico de Monterrey and Consejo Nacional de Ciencia y Tecnologia (CONACYT)(Consejo Nacional de Ciencia y Tecnologia (CONACyT)); CONACYT(Consejo Nacional de Ciencia y Tecnologia (CONACyT))	This research was supported by NutriOmics group funds from Tecnologico de Monterrey and Consejo Nacional de Ciencia y Tecnologia (CONACYT). A.K. Milan-Noris acknowledges CONACYT for the scholarship for PhD studies (233598).		31	8	9	0	37	WILEY-V C H VERLAG GMBH	WEINHEIM	POSTFACH 101161, 69451 WEINHEIM, GERMANY	0038-9056	1521-379X		STARCH-STARKE	Starch-Starke	MAY	2017	69	5-6
J	CANFIELD, MR; GUIAMET, JJ; NOODEN, LD				CANFIELD, MR; GUIAMET, JJ; NOODEN, LD			ALTERATION OF SOYBEAN SEEDLING DEVELOPMENT IN DARKNESS AND LIGHT BY THE STAY-GREEN MUTATION CYTG AND GD(1)D(2)	ANNALS OF BOTANY			English	Article						GLYCINE MAX; SOYBEAN; CHLOROPHYLL; CHLOROPHYLL A/B RATIO; COTYLEDONS; ETIOLATION; CYTG; GD(1)D(2); MUTATIONS; SENESCENCE	GENE-EXPRESSION; CHLOROPHYLL; SENESCENCE; ARABIDOPSIS; PHYTOCHROME; DEGRADATION; N,N-DIMETHYLFORMAMIDE; PROTEINS; PIGMENTS; NUCLEAR	The stay-green mutations cytG and Gd(1)d(2) prevent the normal yellowing during senescence of soybean (Glycine max) leaves and cotyledons. Because light plays such an important role in regulating morphogenesis and it promotes the formation of chlorophyll (Chi), we determined the effect of cytG and Gd(1)d(2) (in a cv. Clark background) on the development and some light responses of seedlings. Alth…	UNIV MICHIGAN, DEPT BIOL, ANN ARBOR, MI 48109 USA	University of Michigan System; University of Michigan									33	21	24	0	9	OXFORD UNIV PRESS	OXFORD	GREAT CLARENDON ST, OXFORD OX2 6DP, ENGLAND	0305-7364	1095-8290		ANN BOT-LONDON	Ann. Bot.	FEB	1995	75	2
J	CANFIELD, MR; GUIAMET, JJ; NOODEN, LD				CANFIELD, MR; GUIAMET, JJ; NOODEN, LD			ALTERATION OF SOYBEAN SEEDLING DEVELOPMENT IN DARKNESS AND LIGHT BY THE STAY-GREEN MUTATION CYTG AND GD(1)D(2)	ANNALS OF BOTANY			English	Article						GLYCINE MAX; SOYBEAN; CHLOROPHYLL; CHLOROPHYLL A/B RATIO; COTYLEDONS; ETIOLATION; CYTG; GD(1)D(2); MUTATIONS; SENESCENCE	GENE-EXPRESSION; CHLOROPHYLL; SENESCENCE; ARABIDOPSIS; PHYTOCHROME; DEGRADATION; N,N-DIMETHYLFORMAMIDE; PROTEINS; PIGMENTS; NUCLEAR	The stay-green mutations cytG and Gd(1)d(2) prevent the normal yellowing during senescence of soybean (Glycine max) leaves and cotyledons. Because light plays such an important role in regulating morphogenesis and it promotes the formation of chlorophyll (Chi), we determined the effect of cytG and Gd(1)d(2) (in a cv. Clark background) on the development and some light responses of seedlings. Alth…	UNIV MICHIGAN, DEPT BIOL, ANN ARBOR, MI 48109 USA	University of Michigan System; University of Michigan									33	21	24	0	9	OXFORD UNIV PRESS	OXFORD	GREAT CLARENDON ST, OXFORD OX2 6DP, ENGLAND	0305-7364	1095-8290		ANN BOT-LONDON	Ann. Bot.	FEB	1995	75	2
J	CANFIELD, MR; GUIAMET, JJ; NOODEN, LD				CANFIELD, MR; GUIAMET, JJ; NOODEN, LD			ALTERATION OF SOYBEAN SEEDLING DEVELOPMENT IN DARKNESS AND LIGHT BY THE STAY-GREEN MUTATION CYTG AND GD(1)D(2)	ANNALS OF BOTANY			English	Article						GLYCINE MAX; SOYBEAN; CHLOROPHYLL; CHLOROPHYLL A/B RATIO; COTYLEDONS; ETIOLATION; CYTG; GD(1)D(2); MUTATIONS; SENESCENCE	GENE-EXPRESSION; CHLOROPHYLL; SENESCENCE; ARABIDOPSIS; PHYTOCHROME; DEGRADATION; N,N-DIMETHYLFORMAMIDE; PROTEINS; PIGMENTS; NUCLEAR	The stay-green mutations cytG and Gd(1)d(2) prevent the normal yellowing during senescence of soybean (Glycine max) leaves and cotyledons. Because light plays such an important role in regulating morphogenesis and it promotes the formation of chlorophyll (Chi), we determined the effect of cytG and Gd(1)d(2) (in a cv. Clark background) on the development and some light responses of seedlings. Alth…	UNIV MICHIGAN, DEPT BIOL, ANN ARBOR, MI 48109 USA	University of Michigan System; University of Michigan									33	21	24	0	9	OXFORD UNIV PRESS	OXFORD	GREAT CLARENDON ST, OXFORD OX2 6DP, ENGLAND	0305-7364	1095-8290		ANN BOT-LONDON	Ann. Bot.	FEB	1995	75	2
J	Luquez, VM; Guiamét, JJ				Luquez, VM; Guiamét, JJ			Effects of the 'stay green' genotype GGd1d1d2d2 on leaf gas exchange, dry matter accumulation and seed yield in soybean (Glycine max L. Merr.)	ANNALS OF BOTANY			English	Article						Glycine max L. Merr.; photosynthesis; seed yield; senescence; soybean; stay green; stomatal conductance	GROWTH-CHARACTERISTICS; COWPEA GENOTYPES; CARBON-DIOXIDE; SENESCENCE; NUCLEAR; CHLOROPHYLL; MUTATIONS; PROTEINS; PLANTS; LEAVES	The homozygous combination of the recessive mutations d1 and d2, i.e. d1d1d2d2, causes retention of chlorophyll, chlorophyll-binding proteins and Rubisco in senescing leaves of soybean (Glycine mas L. Merr.). Together with G; (a gene that preserves only chlorophyll in the mature seed coat), d1d1d2d2 prolonged photosynthetic activity and increased seed yield in growth chamber experiments. The obje…	Natl Univ La Plata, Inst Fisiol Vegetal, RA-1900 La Plata, Argentina	National University of La Plata	Guiamét, JJ (corresponding author), Natl Univ La Plata, Inst Fisiol Vegetal, CC 327, RA-1900 La Plata, Argentina.		; LUQUEZ, VIRGINIA/AAJ-7134-2021	LUQUEZ, VIRGINIA/0000-0002-8433-909X;					25	22	31	1	13	ACADEMIC PRESS LTD	LONDON	24-28 OVAL RD, LONDON NW1 7DX, ENGLAND	0305-7364			ANN BOT-LONDON	Ann. Bot.	MAR	2001	87	3
J	Luquez, VM; Guiamét, JJ				Luquez, VM; Guiamét, JJ			Effects of the 'stay green' genotype GGd1d1d2d2 on leaf gas exchange, dry matter accumulation and seed yield in soybean (Glycine max L. Merr.)	ANNALS OF BOTANY			English	Article						Glycine max L. Merr.; photosynthesis; seed yield; senescence; soybean; stay green; stomatal conductance	GROWTH-CHARACTERISTICS; COWPEA GENOTYPES; CARBON-DIOXIDE; SENESCENCE; NUCLEAR; CHLOROPHYLL; MUTATIONS; PROTEINS; PLANTS; LEAVES	The homozygous combination of the recessive mutations d1 and d2, i.e. d1d1d2d2, causes retention of chlorophyll, chlorophyll-binding proteins and Rubisco in senescing leaves of soybean (Glycine mas L. Merr.). Together with G; (a gene that preserves only chlorophyll in the mature seed coat), d1d1d2d2 prolonged photosynthetic activity and increased seed yield in growth chamber experiments. The obje…	Natl Univ La Plata, Inst Fisiol Vegetal, RA-1900 La Plata, Argentina	National University of La Plata	Guiamét, JJ (corresponding author), Natl Univ La Plata, Inst Fisiol Vegetal, CC 327, RA-1900 La Plata, Argentina.		; LUQUEZ, VIRGINIA/AAJ-7134-2021	LUQUEZ, VIRGINIA/0000-0002-8433-909X;					25	22	31	1	13	ACADEMIC PRESS LTD	LONDON	24-28 OVAL RD, LONDON NW1 7DX, ENGLAND	0305-7364			ANN BOT-LONDON	Ann. Bot.	MAR	2001	87	3
J	Luquez, VM; Guiamét, JJ				Luquez, VM; Guiamét, JJ			Effects of the 'stay green' genotype GGd1d1d2d2 on leaf gas exchange, dry matter accumulation and seed yield in soybean (Glycine max L. Merr.)	ANNALS OF BOTANY			English	Article						Glycine max L. Merr.; photosynthesis; seed yield; senescence; soybean; stay green; stomatal conductance	GROWTH-CHARACTERISTICS; COWPEA GENOTYPES; CARBON-DIOXIDE; SENESCENCE; NUCLEAR; CHLOROPHYLL; MUTATIONS; PROTEINS; PLANTS; LEAVES	The homozygous combination of the recessive mutations d1 and d2, i.e. d1d1d2d2, causes retention of chlorophyll, chlorophyll-binding proteins and Rubisco in senescing leaves of soybean (Glycine mas L. Merr.). Together with G; (a gene that preserves only chlorophyll in the mature seed coat), d1d1d2d2 prolonged photosynthetic activity and increased seed yield in growth chamber experiments. The obje…	Natl Univ La Plata, Inst Fisiol Vegetal, RA-1900 La Plata, Argentina	National University of La Plata	Guiamét, JJ (corresponding author), Natl Univ La Plata, Inst Fisiol Vegetal, CC 327, RA-1900 La Plata, Argentina.		; LUQUEZ, VIRGINIA/AAJ-7134-2021	LUQUEZ, VIRGINIA/0000-0002-8433-909X;					25	22	31	1	13	ACADEMIC PRESS LTD	LONDON	24-28 OVAL RD, LONDON NW1 7DX, ENGLAND	0305-7364			ANN BOT-LONDON	Ann. Bot.	MAR	2001	87	3
J	Luquez, VM; Guiamét, JJ				Luquez, VM; Guiamét, JJ			Effects of the 'stay green' genotype GGd1d1d2d2 on leaf gas exchange, dry matter accumulation and seed yield in soybean (Glycine max L. Merr.)	ANNALS OF BOTANY			English	Article						Glycine max L. Merr.; photosynthesis; seed yield; senescence; soybean; stay green; stomatal conductance	GROWTH-CHARACTERISTICS; COWPEA GENOTYPES; CARBON-DIOXIDE; SENESCENCE; NUCLEAR; CHLOROPHYLL; MUTATIONS; PROTEINS; PLANTS; LEAVES	The homozygous combination of the recessive mutations d1 and d2, i.e. d1d1d2d2, causes retention of chlorophyll, chlorophyll-binding proteins and Rubisco in senescing leaves of soybean (Glycine mas L. Merr.). Together with G; (a gene that preserves only chlorophyll in the mature seed coat), d1d1d2d2 prolonged photosynthetic activity and increased seed yield in growth chamber experiments. The obje…	Natl Univ La Plata, Inst Fisiol Vegetal, RA-1900 La Plata, Argentina	National University of La Plata	Guiamét, JJ (corresponding author), Natl Univ La Plata, Inst Fisiol Vegetal, CC 327, RA-1900 La Plata, Argentina.		; LUQUEZ, VIRGINIA/AAJ-7134-2021	LUQUEZ, VIRGINIA/0000-0002-8433-909X;					25	22	31	1	13	ACADEMIC PRESS LTD	LONDON	24-28 OVAL RD, LONDON NW1 7DX, ENGLAND	0305-7364			ANN BOT-LONDON	Ann. Bot.	MAR	2001	87	3
J	Egli, DB; Bruening, WP				Egli, DB; Bruening, WP			Source-sink relationships, seed sucrose levels and seed growth rates in soybean	ANNALS OF BOTANY			English	Article						Glycine max (L.) Merrill; soybean; source-sink ratios; sucrose; starch; depodding; shade; in vitro culture	IN-VITRO CULTURE; YIELD COMPONENTS; STARCH; COTYLEDONS; REMOVAL; PROTEIN; WHEAT; LEAF	Field experiments using two soybean (Glycine max L. Merrill) cultivars ('Elgin 87' and 'Essex') were conducted for 2 years near Lexington, KY, USA to evaluate the effect of source-sink alterations on seed carbohydrate status and growth. Sucrose concentrations in developing cotyledons of control plants were consistently low ( < 50 mM) early in seed development, but they increased to 100-150 mM by …	Univ Kentucky, Dept Agron, Lexington, KY 40546 USA	University of Kentucky	Egli, DB (corresponding author), Univ Kentucky, Dept Agron, Lexington, KY 40546 USA.	degli@pop.uky.edu							32	70	90	0	35	OXFORD UNIV PRESS	OXFORD	GREAT CLARENDON ST, OXFORD OX2 6DP, ENGLAND	0305-7364	1095-8290		ANN BOT-LONDON	Ann. Bot.	AUG	2001	88	2
J	Egli, DB; Bruening, WP				Egli, DB; Bruening, WP			Source-sink relationships, seed sucrose levels and seed growth rates in soybean	ANNALS OF BOTANY			English	Article						Glycine max (L.) Merrill; soybean; source-sink ratios; sucrose; starch; depodding; shade; in vitro culture	IN-VITRO CULTURE; YIELD COMPONENTS; STARCH; COTYLEDONS; REMOVAL; PROTEIN; WHEAT; LEAF	Field experiments using two soybean (Glycine max L. Merrill) cultivars ('Elgin 87' and 'Essex') were conducted for 2 years near Lexington, KY, USA to evaluate the effect of source-sink alterations on seed carbohydrate status and growth. Sucrose concentrations in developing cotyledons of control plants were consistently low ( < 50 mM) early in seed development, but they increased to 100-150 mM by …	Univ Kentucky, Dept Agron, Lexington, KY 40546 USA	University of Kentucky	Egli, DB (corresponding author), Univ Kentucky, Dept Agron, Lexington, KY 40546 USA.	degli@pop.uky.edu							32	70	90	0	35	OXFORD UNIV PRESS	OXFORD	GREAT CLARENDON ST, OXFORD OX2 6DP, ENGLAND	0305-7364	1095-8290		ANN BOT-LONDON	Ann. Bot.	AUG	2001	88	2
J	PASTORI, GM; DELRIO, LA				PASTORI, GM; DELRIO, LA			AN ACTIVATED-OXYGEN-MEDIATED ROLE FOR PEROXISOMES IN THE MECHANISM OF SENESCENCE OF PISUM-SATIVUM L LEAVES	PLANTA			English	Article						ACTIVATED OXYGEN; GLYOXYSOME; PEROXISOME; PEROXISOME PROLIFERATION; PISUM; SENESCENCE (LEAF)	MANGANESE SUPEROXIDE-DISMUTASE; CITRULLUS-VULGARIS; HYDROGEN-PEROXIDE; LEAF PEROXISOMES; FREE-RADICALS; SPINACH LEAF; OAT LEAVES; LOCALIZATION; METABOLISM; PROLIFERATION	The possible involvement of peroxisomes and their activated-oxygen metabolism in the mechanism of leaf senescence was investigated in detached pea (Pisum sativum L.) leaves which were induced to senesce by incubation in complete darkness for up to 11 d. At days 0, 3, 8, and 11 of senescence, peroxisomes were purified from leaves and the activities of different peroxisomal and glyoxysomal enzymes …			PASTORI, GM (corresponding author), CSIC, ESTAC EXPTL ZAIDIN, UNIDAD BIOQUIM VEGETAL, APDO 419, E-18080 GRANADA, SPAIN.								50	63	86	0	6	SPRINGER	NEW YORK	ONE NEW YORK PLAZA, SUITE 4600, NEW YORK, NY, UNITED STATES	0032-0935	1432-2048		PLANTA	Planta	APR	1994	193	3
J	Cowie, AL; Jessop, RS; MacLeod, DA				Cowie, AL; Jessop, RS; MacLeod, DA			Effects of waterlogging on chickpeas .2. Possible causes of decreased tolerance of waterlogging at flowering	PLANT AND SOIL			English	Article						carbohydrate; chickpea; Cicer arietinum; ethylene; flowering; physiological age; starch; waterlogging tolerance	HELIANTHUS-ANNUUS L; PHASEOLUS-VULGARIS; PLANTS; SEEDLINGS; RESPONSES; ETHYLENE; STARCH; ROOTS; DEFICIENCY; GROWTH	Waterlogging tolerance of chickpeas was found, in earlier work, to decrease sharply at flowering. Three experiments were performed to attempt to explain the mechanisms involved in this response. In the first, a range of treatments was imposed to modify the plant's source/sink relationships, as carbohydrate supply and partitioning were considered possible determinants of waterlogging tolerance. Pl…	UNIV NEW ENGLAND,DEPT AGRON & SOIL SCI,ARMIDALE,NSW 2351,AUSTRALIA	University of New England			Cowie, Annette/E-1485-2016						36	11	11	0	13	KLUWER ACADEMIC PUBL	DORDRECHT	SPUIBOULEVARD 50, PO BOX 17, 3300 AA DORDRECHT, NETHERLANDS	0032-079X			PLANT SOIL	Plant Soil	JUN	1996	183	1
J	Lewers, K; Heinz, R; Beard, H; Marek, L; Matthews, B				Lewers, K; Heinz, R; Beard, H; Marek, L; Matthews, B			A physical map of a gene-dense region in soybean linkage group A2 near the black seed coat and Rhg4 loci	THEORETICAL AND APPLIED GENETICS			English	Article						bacterial artificial chromosome; Heterodera glycines; resistance gone; soybean; soybean cyst nematode	HETERODERA-GLYCINES; MOLECULAR MARKERS; CYST-NEMATODE; RESISTANCE GENE; CLUSTERS; FAMILY; RHG4	Soybean (Glycine max L. Merrill) linkage group A2 contains a major resistance gene to the soybean cyst nematode (Heterodera glycines Ichinohe) at the Rhg(4) locus near a gene encoding aspartokinase homoserine dehydrogenase (AK-HSDH) and also near the I locus affecting seed coat color. To identify clones related to this region of the genome, we used a PCR assay using primers designed from a gene e…	USDA ARS PSI, Soybean Genom & Improvement Lab, Beltsville, MD 20705 USA; CICVyA, INTA, Inst Biotecnol, Buenos Aires, DF, Argentina; Iowa State Univ, Dept Agron, Ames, IA 50011 USA	United States Department of Agriculture (USDA); Instituto Nacional de Tecnologia Agropecuaria (INTA); Iowa State University	Matthews, B (corresponding author), USDA ARS PSI, Soybean Genom & Improvement Lab, Bldg 006 BARC West, Beltsville, MD 20705 USA.								18	11	19	1	6	SPRINGER-VERLAG	NEW YORK	175 FIFTH AVE, NEW YORK, NY 10010 USA	0040-5752			THEOR APPL GENET	Theor. Appl. Genet.	FEB	2002	104	2-3
J	Blair, MW; Iriarte, G; Beebe, S				Blair, MW; Iriarte, G; Beebe, S			QTL analysis of yield traits in an advanced backcross population derived from a cultivated Andean x wild common bean (Phaseolus vulgaris L.) cross	THEORETICAL AND APPLIED GENETICS			English	Article							INTEGRATED LINKAGE MAP; GENETIC DIVERSITY; AGRONOMIC TRAITS; SEED YIELD; DOMESTICATION; INHERITANCE; RESISTANCE; FABACEAE; MARKERS; ORIGIN	Advanced backcross QTL analysis was used to identify quantitative trait loci (QTL) for agronomic performance in a population of BC2F3:5 introgression lines created from the cross of a Colombian large red-seeded commercial cultivar, ICA Cerinza, and a wild common bean accession, G24404. A total of 157 lines were evaluated for phenological traits, plant architecture, seed weight, yield and yield co…	CIAT, Cali, Colombia	Alliance; International Center for Tropical Agriculture - CIAT	Blair, MW (corresponding author), CIAT, 1380 NW 78th Ave, Miami, FL 33126 USA.	m.blair@cgiar.org							60	169	205	0	17	SPRINGER	NEW YORK	ONE NEW YORK PLAZA, SUITE 4600, NEW YORK, NY, UNITED STATES	0040-5752	1432-2242		THEOR APPL GENET	Theor. Appl. Genet.	APR	2006	112	6
J	Caldas, GV; Blair, MW				Viviana Caldas, Gina; Blair, Matthew W.			Inheritance of seed condensed tannins and their relationship with seed-coat color and pattern genes in common bean (Phaseolus vulgaris L.)	THEORETICAL AND APPLIED GENETICS			English	Article							QUANTITATIVE TRAIT LOCI; IRON; GENETICS; FLOWER; PROANTHOCYANIDINS; BIOCHEMISTRY; POLYPHENOLS; FLAVONOIDS; ALLELISM; SORGHUM	Condensed tannins are major flavonoid end products that affect the nutritional quality of many legume seeds. They chelate minerals and interact with proteins, thus reducing their bioavailability. Tannins also contribute to seed coat color and pigment distribution or intensity. The objective of this study was to analyze the relationship between quantitative trait loci (QTL) for seed tannin concent…	[Blair, Matthew W.] CIAT Int Ctr Trop Agr, Miami, FL 33126 USA; [Viviana Caldas, Gina; Blair, Matthew W.] CIAT Int Ctr Trop Agr, Cali, Colombia	Alliance; International Center for Tropical Agriculture - CIAT; Alliance; International Center for Tropical Agriculture - CIAT	Blair, MW (corresponding author), CIAT Int Ctr Trop Agr, 1380 NW 78th Ave, Miami, FL 33126 USA.	m.blair@cgiar.org							68	68	79	1	92	SPRINGER	NEW YORK	ONE NEW YORK PLAZA, SUITE 4600, NEW YORK, NY, UNITED STATES	0040-5752	1432-2242		THEOR APPL GENET	Theor. Appl. Genet.	JUN	2009	119	1
J	García-Fernandez, C; Campa, A; Ferreira, JJ				Garcia-Fernandez, Carmen; Campa, Ana; Ferreira, Juan Jose			Dissecting the genetic control of seed coat color in a RIL population of common bean (Phaseolus vulgaris L.)	THEORETICAL AND APPLIED GENETICS			English	Article							ASSOCIATION; SOFTWARE; COMPLEX; LINKAGE; ALLELE; LOCUS; DIVERSITY; GENOTYPES; DESCENT; TRAITS	Key message Three genes associated with the seed coat color in a TU/Musica RIL population were located on a genetic map, and two candidate genes proposed to control black seed coat in the TU genotype were characterized. Seed coat color is an important characteristic of common bean (Phaseolus vulgaris L.) associated with the marketability of dry bean cultivars, quality and nutritional characterist…	[Garcia-Fernandez, Carmen; Campa, Ana; Ferreira, Juan Jose] Reg Serv Agrofood Res & Dev SERIDA, Plant Genet Grp, Villaviciosa 33300, Asturias, Spain	Servicio Regional de Investigacion y Desarrollo Agroalimentario	García-Fernandez, C (corresponding author), Reg Serv Agrofood Res & Dev SERIDA, Plant Genet Grp, Villaviciosa 33300, Asturias, Spain.	cgarcia@serida.org; acampa@serida.org; jjferreira@serida.org	Ferreira, Juan Jose/J-9470-2016; Campa, Ana/C-2768-2017	Ferreira, Juan Jose/0000-0002-8782-8868; Campa, Ana/0000-0003-3970-9079; García-Fernández, Carmen/0000-0002-0664-796X	AEI-Spanish Government [AGL201787050-R]; European Union [774244]	AEI-Spanish Government; European Union(European Union (EU))	This work was supported in part by the Grant AGL201787050-R of the AEI-Spanish Government. This project has received funding from the European Union's Horizon 2020 research and innovation programme under grant agreement No 774244.		57	20	22	1	17	SPRINGER	NEW YORK	ONE NEW YORK PLAZA, SUITE 4600, NEW YORK, NY, UNITED STATES	0040-5752	1432-2242		THEOR APPL GENET	Theor. Appl. Genet.	NOV	2021	134	11
J	Zi, HL; Ding, YX; Fang, RY; Li, XX; Song, ZY; Huang, HL; Li, NN; Fan, SJ; Zhao, CZ; Wang, XJ; Xia, H				Zi, Hailing; Ding, Yaxin; Fang, Ruiyuan; Li, Xinxin; Song, Zhiyuan; Huang, Huailing; Li, Nana; Fan, Shoujin; Zhao, Chuanzhi; Wang, Xingjun; Xia, Han			Mutations of two AhTT8 genes reduce the accumulation of anthocyanins and confer the white testa of peanut (Arachis hypogaea L.)	THEORETICAL AND APPLIED GENETICS			English	Article							SEED COAT DEVELOPMENT; PROANTHOCYANIDIN BIOSYNTHESIS; MOLECULAR-CLONING; EXPRESSION; ROLES; PURIFICATION; FLAVONOIDS; ENCODES; COLOR; TT8	Anthocyanins and proanthocyanidins (PAs), which determine the color of peanut seed coats, not only offer protection to plants under biotic and abiotic stress but also contribute to human health. The white testa peanut contains lower levels of anthocyanins and PAs, yet the mechanisms underlying the white testa phenotype in peanuts remain largely unknown. In the current study, two homologous peanut…	[Zi, Hailing; Ding, Yaxin; Song, Zhiyuan; Huang, Huailing; Li, Nana; Zhao, Chuanzhi; Wang, Xingjun; Xia, Han] Shandong Acad Agr Sci, Inst Crop Germplasm Resources, Inst Biotechnol, Shandong Int Joint Lab Agr Germplasm Resources Inn, Jinan 250100, Peoples R China; [Ding, Yaxin; Huang, Huailing; Fan, Shoujin; Zhao, Chuanzhi; Wang, Xingjun; Xia, Han] Shandong Normal Univ, Coll Life Sci, Jinan 250014…	Shandong Academy of Agricultural Sciences; Shandong Normal University; Ludong University	Xia, H (corresponding author), Shandong Acad Agr Sci, Inst Crop Germplasm Resources, Inst Biotechnol, Shandong Int Joint Lab Agr Germplasm Resources Inn, Jinan 250100, Peoples R China.;Xia, H (corresponding author), Shandong Normal Univ, Coll Life Sci, Jinan 250014, Peoples R China.	xiahan@saas.ac.cn	Zi, Hailing/KHX-1236-2024; Song, Zhiyuan/GOE-6493-2022; Zhao, Chuanzhi/AAC-9232-2022		Key Research and Development Project of Shandong Province	Key Research and Development Project of Shandong Province	The authors thank all colleagues and collaborators for their contribution to our work described here.		68	0	0	7	7	SPRINGER	NEW YORK	ONE NEW YORK PLAZA, SUITE 4600, NEW YORK, NY, UNITED STATES	0040-5752	1432-2242		THEOR APPL GENET	Theor. Appl. Genet.	JUL 11	2025	138	8
J	Saini, R; Das, R; Adhikary, A; Kumar, R; Singh, I; Nayyar, H; Kumar, S				Saini, Rashmi; Das, Rangman; Adhikary, Arindam; Kumar, Rashpal; Singh, Inderjit; Nayyar, Harsh; Kumar, Sanjeev			Drought priming induces chilling tolerance and improves reproductive functioning in chickpea (Cicer arietinum L.)	PLANT CELL REPORTS			English	Article						Chickpea; Chilling stress; Drought priming; Reproductive stage; Yield	TEMPERATURE-STRESS; FREEZING TOLERANCE; PHENOLIC-COMPOUNDS; COLD-ACCLIMATION; ABSCISIC-ACID; CHLOROPHYLL; RESPONSES; PROLINE; PLANTS; PHOTOSYNTHESIS	Key message Priming alleviates membrane damage, chlorophyll degradation along with cryoprotectants accumulation during chilling stress that leads to improved reproductive functioning and increased seed yield. Chilling temperatures below 15 degrees C have severe implications on the reproductive growth and development of chickpea. The abnormal reproductive development and subsequent reproductive fa…	[Saini, Rashmi; Adhikary, Arindam; Kumar, Rashpal; Kumar, Sanjeev] Cent Univ Punjab, Ctr Biosci, Sch Basic & Appl Sci, Bathinda 151401, India; [Das, Rangman; Kumar, Sanjeev] Cent Univ Punjab, Sch Biol Sci, Dept Bot, Bathinda 151401, India; [Singh, Inderjit] Punjab Agr Univ, Dept Plant Breeding & Genet, Ludhiana 141004, Punjab, India; [Nayyar, Harsh] Panjab Univ, Dept Bot, Chandigarh 160014, India	Central University of Punjab; Central University of Punjab; Punjab Agricultural University; Panjab University	Kumar, S (corresponding author), Cent Univ Punjab, Ctr Biosci, Sch Basic & Appl Sci, Bathinda 151401, India.;Kumar, S (corresponding author), Cent Univ Punjab, Sch Biol Sci, Dept Bot, Bathinda 151401, India.	sanjeevpuchd@gmail.com	Singh, Inderjit/AFU-4793-2022; Kumar, Rashpal/KFS-9027-2024; Kumar, Sanjeev/E-8803-2014; Adhikary, Arindam/HHD-1205-2022	Singh, Inderjit/0000-0002-4100-3326; Saini, Rashmi/0000-0001-7174-0645; Adhikary, Arindam/0000-0002-2407-8350; Kumar, Sanjeev/0000-0003-0077-2599	University Grant Commission (UGC), New Delhi; Indian Council of Medical Research (ICMR), New Delhi; Central university of Punjab, Bathinda	University Grant Commission (UGC), New Delhi(University Grants Commission, India); Indian Council of Medical Research (ICMR), New Delhi(Indian Council of Medical Research (ICMR)); Central university of Punjab, Bathinda	This study was funded by University Grant Commission (UGC), New Delhi, Central university of Punjab, Bathinda and Indian Council of Medical Research (ICMR), New Delhi.		49	8	10	1	17	SPRINGER	NEW YORK	ONE NEW YORK PLAZA, SUITE 4600, NEW YORK, NY, UNITED STATES	0721-7714	1432-203X		PLANT CELL REP	Plant Cell Reports	OCT	2022	41	10
J	Arefian, M; Vessal, S; Shafaroudi, SM; Bagheri, A				Arefian, Mohammad; Vessal, Saeedreza; Shafaroudi, Saeid Malekzadeh; Bagheri, Abdolreza			Comparative Analysis of the Reaction to Salinity of Different Chickpea (Cicer aretinum L.) Genotypes: A Biochemical, Enzymatic and Transcriptional Study	JOURNAL OF PLANT GROWTH REGULATION			English	Article						Antioxidant enzymes; Chickpea; Lipid peroxidation; Oxidative stress; Proline; Transcript level	SALT-STRESS; OXIDATIVE STRESS; ANTIOXIDANT RESPONSES; LIPID-PEROXIDATION; SUPEROXIDE DISMUTASES; HYDROGEN-PEROXIDE; RICE SEEDLINGS; ACTIVE OXYGEN; TOLERANCE; ROOTS	Oxidative stress is one of the serious biochemical consequences of environmental stresses, particularly salinity. The present study was conducted to evaluate biochemical, antioxidative enzymes and the corresponding gene expression responses of four contrastive chickpea genotypes to 100 mM NaCl stress during 12 days. The salinity stress imposed significant increases (p ae 0.05) compatible osmolyte…	[Arefian, Mohammad; Shafaroudi, Saeid Malekzadeh; Bagheri, Abdolreza] Ferdowsi Univ Mashhad, Coll Agr, Plant Biotechnol & Breeding Dept, Mashhad, Iran; [Vessal, Saeedreza] Ferdowsi Univ Mashhad, Res Ctr Plant Sci, Mashhad, Iran	Ferdowsi University Mashhad; Ferdowsi University Mashhad	Shafaroudi, SM (corresponding author), Ferdowsi Univ Mashhad, Coll Agr, Plant Biotechnol & Breeding Dept, Mashhad, Iran.	Malekzadeh-s@um.ac.ir	; Bagheri, Abdolreza/AAC-8465-2022; Malekzadeh-Shafaroudi, Saeid/A-1400-2018	Bagheri, Abdolreza/0000-0002-6720-1398; Malekzadeh-Shafaroudi, Saeid/0000-0001-8809-4854					73	9	9	0	19	SPRINGER	NEW YORK	ONE NEW YORK PLAZA, SUITE 4600, NEW YORK, NY, UNITED STATES	0721-7595	1435-8107		J PLANT GROWTH REGUL	J. Plant Growth Regul.	JUN	2018	37	2
J	Arefian, M; Vessal, S; Shafaroudi, SM; Bagheri, A				Arefian, Mohammad; Vessal, Saeedreza; Shafaroudi, Saeid Malekzadeh; Bagheri, Abdolreza			Comparative Analysis of the Reaction to Salinity of Different Chickpea (Cicer aretinum L.) Genotypes: A Biochemical, Enzymatic and Transcriptional Study	JOURNAL OF PLANT GROWTH REGULATION			English	Article						Antioxidant enzymes; Chickpea; Lipid peroxidation; Oxidative stress; Proline; Transcript level	SALT-STRESS; OXIDATIVE STRESS; ANTIOXIDANT RESPONSES; LIPID-PEROXIDATION; SUPEROXIDE DISMUTASES; HYDROGEN-PEROXIDE; RICE SEEDLINGS; ACTIVE OXYGEN; TOLERANCE; ROOTS	Oxidative stress is one of the serious biochemical consequences of environmental stresses, particularly salinity. The present study was conducted to evaluate biochemical, antioxidative enzymes and the corresponding gene expression responses of four contrastive chickpea genotypes to 100 mM NaCl stress during 12 days. The salinity stress imposed significant increases (p ae 0.05) compatible osmolyte…	[Arefian, Mohammad; Shafaroudi, Saeid Malekzadeh; Bagheri, Abdolreza] Ferdowsi Univ Mashhad, Coll Agr, Plant Biotechnol & Breeding Dept, Mashhad, Iran; [Vessal, Saeedreza] Ferdowsi Univ Mashhad, Res Ctr Plant Sci, Mashhad, Iran	Ferdowsi University Mashhad; Ferdowsi University Mashhad	Shafaroudi, SM (corresponding author), Ferdowsi Univ Mashhad, Coll Agr, Plant Biotechnol & Breeding Dept, Mashhad, Iran.	Malekzadeh-s@um.ac.ir	; Bagheri, Abdolreza/AAC-8465-2022; Malekzadeh-Shafaroudi, Saeid/A-1400-2018	Bagheri, Abdolreza/0000-0002-6720-1398; Malekzadeh-Shafaroudi, Saeid/0000-0001-8809-4854					73	9	9	0	19	SPRINGER	NEW YORK	ONE NEW YORK PLAZA, SUITE 4600, NEW YORK, NY, UNITED STATES	0721-7595	1435-8107		J PLANT GROWTH REGUL	J. Plant Growth Regul.	JUN	2018	37	2
J	Pal, L; Kar, RK				Pal, Lily; Kar, Rup Kumar			Role of Reactive Oxygen Species in Cotyledon Senescence During Early Seedling Stage of Mung Bean [Vigna radiata (L.) Wilczek]	JOURNAL OF PLANT GROWTH REGULATION			English	Article						Antioxidant enzymes; Chlorophyll; Cotyledon senescence; Hydrogen peroxide; Mung bean; Superoxide	HYDROGEN-PEROXIDE; GENE-EXPRESSION; ASCORBATE; STRESS; LEAF; CHLOROPLASTS; DEGRADATION; GLUTATHIONE; LEAVES; PLANTS	Reactive oxygen species (ROS) plays an important role in senescence, which was studied for cotyledon senescence in mung bean (Vigna radiata) seeds following germination in the present work. Morphology and chlorophyll content analysis revealed that cotyledons undergo a short developmental stage followed by senescence when attached with axis while detachment prolonged such developmental changes and…	[Pal, Lily; Kar, Rup Kumar] Visva Bharati Univ, Dept Bot, Plant Physiol & Biochem Lab, Santini Ketan 731235, W Bengal, India	Visva Bharati University	Kar, RK (corresponding author), Visva Bharati Univ, Dept Bot, Plant Physiol & Biochem Lab, Santini Ketan 731235, W Bengal, India.	rupkumar.kar@visva-bharati.ac.in	KAR, RUP/AAS-4374-2020		University Grants Commission, New Delhi, India [F. 7-220/2009 (BSR)]	University Grants Commission, New Delhi, India(University Grants Commission, India)	Lily Pal gratefully acknowledges the financial support in the form of UGC-Basic Scientific Research (BSR) Fellowship [Number and date of award letter: F. 7-220/2009 (BSR) dated: 13/12/2012] from the University Grants Commission, New Delhi, India. Authors also acknowledge the kind assistance of Dr. Saran Ishika Maiti, Department of Statistics, Visva-Bharati University for statistical analyses of t…		35	5	5	0	23	SPRINGER	NEW YORK	233 SPRING ST, NEW YORK, NY 10013 USA	0721-7595	1435-8107		J PLANT GROWTH REGUL	J. Plant Growth Regul.	MAR	2019	38	1
J	Singh, A; Banerjee, A; Roychoudhury, A				Singh, Ankur; Banerjee, Aditya; Roychoudhury, Aryadeep			Differential Responses of Vigna radiata and Vigna mungo to Fluoride-Induced Oxidative Stress and Amelioration via Exogenous Application of Sodium Nitroprusside	JOURNAL OF PLANT GROWTH REGULATION			English	Article						Antioxidative machineries; Fluoride; Glyoxalase; Osmolytes; Oxidative damages; Sodium nitroprusside; Vigna radiata; Vigna mungo	ORYZA-SATIVA L.; NITRIC-OXIDE; TOLERANCE; ANTIOXIDANT; PRETREATMENT; SEEDLINGS; TOXICITY; PROLINE; DEFENSE; CALCIUM	The manuscript aimed to explore the differential responses of Vigna radiata and Vigna mungo to fluoride (25 mg L-1 NaF) stress and validate the protective roles of sodium nitroprusside (SNP) (50 mu M). V. radiata showed 53.5% higher bioaccumulation of fluoride compared to V. mungo. The overall growth in V. radiata was more affected (32.0%) compared with V. mungo (6.3%), which on the contrary disp…	[Singh, Ankur; Banerjee, Aditya; Roychoudhury, Aryadeep] St Xaviers Coll Autonomous, Post Grad Dept Biotechnol, 30 Mother Teresa Sarani, Kolkata 700016, West Bengal, India	St. Xavier's College Kolkata	Roychoudhury, A (corresponding author), St Xaviers Coll Autonomous, Post Grad Dept Biotechnol, 30 Mother Teresa Sarani, Kolkata 700016, West Bengal, India.	aryadeep.rc@gmail.com	; Banerjee, Aditya/ABB-3678-2021	Banerjee, Aditya/0000-0003-0365-5582;	Science and Engineering Research Board, Government of India [EMR/2016/004799]; Department of Higher Education, Science and Technology and Biotechnology, Government of West Bengal [264(Sanc.)/ST/P/ST/1G-80/2017]	Science and Engineering Research Board, Government of India; Department of Higher Education, Science and Technology and Biotechnology, Government of West Bengal	Financial assistance from Science and Engineering Research Board, Government of India through the Grant [EMR/2016/004799] and Department of Higher Education, Science and Technology and Biotechnology, Government of West Bengal, through the Grant [264(Sanc.)/ST/P/S&T/1G-80/2017] to Dr. Aryadeep Roychoudhury is gratefully acknowledged.		43	18	20	0	5	SPRINGER	NEW YORK	ONE NEW YORK PLAZA, SUITE 4600, NEW YORK, NY, UNITED STATES	0721-7595	1435-8107		J PLANT GROWTH REGUL	J. Plant Growth Regul.	DEC	2021	40	6
J	dos Santos, LA; Batista, BL; Lobato, AKD				dos Santos, Leidy Alves; Batista, Bruno Lemos; Lobato, Allan Klynger da Silva			24-Epibrasinolide Delays Chlorophyll Degradation and Stimulates the Photosynthetic Machinery in Magnesium-Stressed Soybean Plants	JOURNAL OF PLANT GROWTH REGULATION			English	Article						Brassinosteroids; Chloroplastic pigment; Essential macronutrient; Glycine max; Photosystem II	SUPEROXIDE-DISMUTASE; OXIDATIVE STRESS; PHOTOSYSTEM-II; SALT STRESS; ANTIOXIDANT DEFENSE; EXOGENOUS 24-EPIBRASSINOLIDE; CARBOHYDRATE-METABOLISM; INDUCED INHIBITION; FOLIAR APPLICATION; HYDROGEN-PEROXIDE	Adverse effects caused by inadequate magnesium (Mg) supply (deficiency or excess) often cause oxidative stress in chloroplasts and a decline in photosynthetic activity. However, 24-epibrassinolide (EBR) is a natural, biodegradable, and ecologically viable plant growth regulator with multiple roles in plant metabolism. This research aims to determine whether the foliar application of EBR (1) can d…	[dos Santos, Leidy Alves; Lobato, Allan Klynger da Silva] Univ Fed Rural Amazonia, Nucleo Pesquisa Vegetal Basica & Aplicada, Rodovia PA 256, Paragominas, Para, Brazil; [Batista, Bruno Lemos] Univ Fed ABC, Ctr Ciencias Nat & Humanas, Santo Andre, SP, Brazil	Universidade Federal Rural da Amazonia (UFRA); Universidade Federal do ABC (UFABC)	Lobato, AKD (corresponding author), Univ Fed Rural Amazonia, Nucleo Pesquisa Vegetal Basica & Aplicada, Rodovia PA 256, Paragominas, Para, Brazil.	allanllobato@yahoo.com.br	da Silva Lobato, Allan/L-7055-2013; Batista, Bruno/J-4188-2012		FundacAo Amazonia de Amparo a Estudos e Pesquisas (FAPESPA/Brazil); Conselho Nacional de Desenvolvimento Cientifico e Tecnologico (CNPq/Brazil); Universidade Federal Rural da Amazonia (UFRA/Brazil)	FundacAo Amazonia de Amparo a Estudos e Pesquisas (FAPESPA/Brazil)(Fundacao Amazonia de Amparo a Estudos e Pesquisas (FAPESPA)); Conselho Nacional de Desenvolvimento Cientifico e Tecnologico (CNPq/Brazil)(Conselho Nacional de Desenvolvimento Cientifico e Tecnologico (CNPQ)); Universidade Federal Rural da Amazonia (UFRA/Brazil)	This research received financial support from FundacAo Amazonia de Amparo a Estudos e Pesquisas (FAPESPA/Brazil), Conselho Nacional de Desenvolvimento Cientifico e Tecnologico (CNPq/Brazil) and Universidade Federal Rural da Amazonia (UFRA/Brazil) to AKSL.		145	13	13	2	21	SPRINGER	NEW YORK	ONE NEW YORK PLAZA, SUITE 4600, NEW YORK, NY, UNITED STATES	0721-7595	1435-8107		J PLANT GROWTH REGUL	J. Plant Growth Regul.	JAN	2023	42	1
J	dos Santos, LA; Batista, BL; Lobato, AKD				dos Santos, Leidy Alves; Batista, Bruno Lemos; Lobato, Allan Klynger da Silva			24-Epibrasinolide Delays Chlorophyll Degradation and Stimulates the Photosynthetic Machinery in Magnesium-Stressed Soybean Plants	JOURNAL OF PLANT GROWTH REGULATION			English	Article						Brassinosteroids; Chloroplastic pigment; Essential macronutrient; Glycine max; Photosystem II	SUPEROXIDE-DISMUTASE; OXIDATIVE STRESS; PHOTOSYSTEM-II; SALT STRESS; ANTIOXIDANT DEFENSE; EXOGENOUS 24-EPIBRASSINOLIDE; CARBOHYDRATE-METABOLISM; INDUCED INHIBITION; FOLIAR APPLICATION; HYDROGEN-PEROXIDE	Adverse effects caused by inadequate magnesium (Mg) supply (deficiency or excess) often cause oxidative stress in chloroplasts and a decline in photosynthetic activity. However, 24-epibrassinolide (EBR) is a natural, biodegradable, and ecologically viable plant growth regulator with multiple roles in plant metabolism. This research aims to determine whether the foliar application of EBR (1) can d…	[dos Santos, Leidy Alves; Lobato, Allan Klynger da Silva] Univ Fed Rural Amazonia, Nucleo Pesquisa Vegetal Basica & Aplicada, Rodovia PA 256, Paragominas, Para, Brazil; [Batista, Bruno Lemos] Univ Fed ABC, Ctr Ciencias Nat & Humanas, Santo Andre, SP, Brazil	Universidade Federal Rural da Amazonia (UFRA); Universidade Federal do ABC (UFABC)	Lobato, AKD (corresponding author), Univ Fed Rural Amazonia, Nucleo Pesquisa Vegetal Basica & Aplicada, Rodovia PA 256, Paragominas, Para, Brazil.	allanllobato@yahoo.com.br	da Silva Lobato, Allan/L-7055-2013; Batista, Bruno/J-4188-2012		FundacAo Amazonia de Amparo a Estudos e Pesquisas (FAPESPA/Brazil); Conselho Nacional de Desenvolvimento Cientifico e Tecnologico (CNPq/Brazil); Universidade Federal Rural da Amazonia (UFRA/Brazil)	FundacAo Amazonia de Amparo a Estudos e Pesquisas (FAPESPA/Brazil)(Fundacao Amazonia de Amparo a Estudos e Pesquisas (FAPESPA)); Conselho Nacional de Desenvolvimento Cientifico e Tecnologico (CNPq/Brazil)(Conselho Nacional de Desenvolvimento Cientifico e Tecnologico (CNPQ)); Universidade Federal Rural da Amazonia (UFRA/Brazil)	This research received financial support from FundacAo Amazonia de Amparo a Estudos e Pesquisas (FAPESPA/Brazil), Conselho Nacional de Desenvolvimento Cientifico e Tecnologico (CNPq/Brazil) and Universidade Federal Rural da Amazonia (UFRA/Brazil) to AKSL.		145	13	13	2	21	SPRINGER	NEW YORK	ONE NEW YORK PLAZA, SUITE 4600, NEW YORK, NY, UNITED STATES	0721-7595	1435-8107		J PLANT GROWTH REGUL	J. Plant Growth Regul.	JAN	2023	42	1
J	Zhou, DY; Zhang, YC; Lan, GH; Ma, CB; Su, HJ; Sun, YX; Liu, YY; Zhang, H; Wang, J; Zhong, C; Zhao, XH; Yu, HQ				Zhou, Dongying; Zhang, Yuanchun; Lan, Guohu; Ma, Chuanbao; Su, Huijie; Sun, Yuexin; Liu, Yingyan; Zhang, He; Wang, Jing; Zhong, Chao; Zhao, Xinhua; Yu, Haiqiu			Physiological and Transcriptomic Analysis Reveals Response Mechanisms of Peanut Seedling Leaves to Potassium Deficiency Across Different Cultivars	JOURNAL OF PLANT GROWTH REGULATION			English	Article						Potassium deficiency; Oxidative stress; Leaf senescence; ABA-signaling; Phenylpropanoid metabolism	ABSCISIC-ACID; STRESS RESPONSES; LEAF SENESCENCE; VESTITONE REDUCTASE; BIOSYNTHESIS; ENZYMES; LIGNIN; PHOTOSYNTHESIS; TRANSPORTERS; COPPER	Potassium (K) is an essential macronutrient for plant growth and plays a critical role in leaf development. Cultivated peanut (Arachis hypogaea L.) is a globally significant source of edible oil and protein. However, the molecular mechanisms underlying peanut leaf responses to K deficiency remain poorly understood. In this study, we conducted hydroponic experiments to investigate the physiologica…	[Zhou, Dongying; Zhang, Yuanchun; Lan, Guohu; Ma, Chuanbao; Su, Huijie; Sun, Yuexin; Liu, Yingyan; Zhang, He; Wang, Jing; Zhong, Chao; Zhao, Xinhua; Yu, Haiqiu] Shenyang Agr Univ, Coll Agron, Shenyang 110866, Peoples R China; [Yu, Haiqiu] Liaoning Agr Vocat & Tech Coll, Yingkou 115009, Peoples R China	Shenyang Agricultural University	Zhao, XH; Yu, HQ (corresponding author), Shenyang Agr Univ, Coll Agron, Shenyang 110866, Peoples R China.;Yu, HQ (corresponding author), Liaoning Agr Vocat & Tech Coll, Yingkou 115009, Peoples R China.	xinhua_zhao@syau.edu.cn; yuhaiqiu@syau.edu.cn	Zhao, Huan/HGC-0738-2022		The China Agricultural Research System	The China Agricultural Research System	We would like to express special gratitude to all the personnel who supported or helped with this study.		62	2	2	7	7	SPRINGER	NEW YORK	ONE NEW YORK PLAZA, SUITE 4600, NEW YORK, NY, UNITED STATES	0721-7595	1435-8107		J PLANT GROWTH REGUL	J. Plant Growth Regul.	SEP	2025	44	9
J	Al Zeidi, MI; Farooq, M				Al Zeidi, Maryam Ismail; Farooq, Muhammad			Heat Tolerance in Omani Lentil Landraces and Their Stress Responses to Elevated Temperatures	JOURNAL OF PLANT GROWTH REGULATION			English	Article						Winter grain crop; Abiotic stress; Antioxidant defense system; Proline accumulation; Adaptation	MEMBRANE THERMOSTABILITY; GENOTYPES; PROLINE; LEGUMES; YIELD; RICE	High temperature poses a significant threat to the growth and productivity of winter grain crops, particularly lentils. This challenge is expected to intensify in the future. This study aimed to assess the heat tolerance of different lentil landraces by evaluating their morphological, physiological, and biochemical responses under heat stress conditions. Eight lentil genotypes were tested, includ…	[Al Zeidi, Maryam Ismail; Farooq, Muhammad] Sultan Qaboos Univ, Coll Agr & Marine Sci, Dept Plant Sci, Al Khoud 123, Oman	Sultan Qaboos University	Farooq, M (corresponding author), Sultan Qaboos Univ, Coll Agr & Marine Sci, Dept Plant Sci, Al Khoud 123, Oman.	farooqcp@squ.edu.om	Al Zeidi, Maryam/OIR-8636-2025	Al Zeidi, Maryam/0000-0001-6652-1894	Sultan Qaboos University; Sultan Qaboos University	Sultan Qaboos University(Sultan Qaboos University); Sultan Qaboos University(Sultan Qaboos University)	The financial support received from Sultan Qaboos University is acknowledged.		54	0	0	1	1	SPRINGER	NEW YORK	ONE NEW YORK PLAZA, SUITE 4600, NEW YORK, NY, UNITED STATES	0721-7595	1435-8107		J PLANT GROWTH REGUL	J. Plant Growth Regul.	OCT	2025	44	10
J	Al Zeidi, MI; Farooq, M				Al Zeidi, Maryam Ismail; Farooq, Muhammad			Heat Tolerance in Omani Lentil Landraces and Their Stress Responses to Elevated Temperatures	JOURNAL OF PLANT GROWTH REGULATION			English	Article						Winter grain crop; Abiotic stress; Antioxidant defense system; Proline accumulation; Adaptation	MEMBRANE THERMOSTABILITY; GENOTYPES; PROLINE; LEGUMES; YIELD; RICE	High temperature poses a significant threat to the growth and productivity of winter grain crops, particularly lentils. This challenge is expected to intensify in the future. This study aimed to assess the heat tolerance of different lentil landraces by evaluating their morphological, physiological, and biochemical responses under heat stress conditions. Eight lentil genotypes were tested, includ…	[Al Zeidi, Maryam Ismail; Farooq, Muhammad] Sultan Qaboos Univ, Coll Agr & Marine Sci, Dept Plant Sci, Al Khoud 123, Oman	Sultan Qaboos University	Farooq, M (corresponding author), Sultan Qaboos Univ, Coll Agr & Marine Sci, Dept Plant Sci, Al Khoud 123, Oman.	farooqcp@squ.edu.om	Al Zeidi, Maryam/OIR-8636-2025	Al Zeidi, Maryam/0000-0001-6652-1894	Sultan Qaboos University; Sultan Qaboos University	Sultan Qaboos University(Sultan Qaboos University); Sultan Qaboos University(Sultan Qaboos University)	The financial support received from Sultan Qaboos University is acknowledged.		54	0	0	1	1	SPRINGER	NEW YORK	ONE NEW YORK PLAZA, SUITE 4600, NEW YORK, NY, UNITED STATES	0721-7595	1435-8107		J PLANT GROWTH REGUL	J. Plant Growth Regul.	OCT	2025	44	10
J	Senthil-Kumar, M; Govind, G; Kang, L; Mysore, KS; Udayakumar, M				Senthil-Kumar, M.; Govind, Geetha; Kang, Li; Mysore, Kirankumar S.; Udayakumar, M.			Functional characterization of Nicotiana benthamiana homologs of peanut water deficit-induced genes by virus-induced gene silencing	PLANTA			English	Article						drought-tolerance; functional-genomics; gene-silencing; Nicotiana	DEHYDRATION TOLERANCE; ABIOTIC STRESS; EXPRESSION; RESISTANCE; DROUGHT; CDNA; COLD; MECHANISMS; L.	Determining the functional role of genes that are differentially regulated during a stress response is challenging. In this study, few water deficit-induced genes from peanut were characterized in Nicotiana benthamiana using virus-induced gene silencing (VIGS) and their relevance for stress adaptation was validated. Twenty-five cDNA clones from peanut water deficit stress-induced cDNA library tha…	Univ Agr Sci Bangalore, GKVK, Dept Crop Physiol, Bangalore 560065, Karnataka, India; Samuel Roberts Noble Fdn Inc, Div Plant Biol, Ardmore, OK 73401 USA	University of Agricultural Sciences Bangalore; Noble Research Institute	Udayakumar, M (corresponding author), Univ Agr Sci Bangalore, GKVK, Dept Crop Physiol, Bangalore 560065, Karnataka, India.	udayakumar_m@yahoo.com	; Mysore, Kirankumar/AAG-7112-2020; Govind, Geetha/AAB-3203-2021	Senthil-Kumar, Muthappa/0000-0003-1502-1659; , Geetha Govind/0000-0003-0450-0814; Senthil-Kumar, Muthappa/0000-0003-1502-1659; Mysore, Kirankumar/0000-0002-9805-5741;					52	42	51	1	40	SPRINGER	NEW YORK	ONE NEW YORK PLAZA, SUITE 4600, NEW YORK, NY, UNITED STATES	0032-0935	1432-2048		PLANTA	Planta	FEB	2007	225	3
J	Senthil-Kumar, M; Govind, G; Kang, L; Mysore, KS; Udayakumar, M				Senthil-Kumar, M.; Govind, Geetha; Kang, Li; Mysore, Kirankumar S.; Udayakumar, M.			Functional characterization of Nicotiana benthamiana homologs of peanut water deficit-induced genes by virus-induced gene silencing	PLANTA			English	Article						drought-tolerance; functional-genomics; gene-silencing; Nicotiana	DEHYDRATION TOLERANCE; ABIOTIC STRESS; EXPRESSION; RESISTANCE; DROUGHT; CDNA; COLD; MECHANISMS; L.	Determining the functional role of genes that are differentially regulated during a stress response is challenging. In this study, few water deficit-induced genes from peanut were characterized in Nicotiana benthamiana using virus-induced gene silencing (VIGS) and their relevance for stress adaptation was validated. Twenty-five cDNA clones from peanut water deficit stress-induced cDNA library tha…	Univ Agr Sci Bangalore, GKVK, Dept Crop Physiol, Bangalore 560065, Karnataka, India; Samuel Roberts Noble Fdn Inc, Div Plant Biol, Ardmore, OK 73401 USA	University of Agricultural Sciences Bangalore; Noble Research Institute	Udayakumar, M (corresponding author), Univ Agr Sci Bangalore, GKVK, Dept Crop Physiol, Bangalore 560065, Karnataka, India.	udayakumar_m@yahoo.com	; Mysore, Kirankumar/AAG-7112-2020; Govind, Geetha/AAB-3203-2021	Senthil-Kumar, Muthappa/0000-0003-1502-1659; , Geetha Govind/0000-0003-0450-0814; Senthil-Kumar, Muthappa/0000-0003-1502-1659; Mysore, Kirankumar/0000-0002-9805-5741;					52	42	51	1	40	SPRINGER	NEW YORK	ONE NEW YORK PLAZA, SUITE 4600, NEW YORK, NY, UNITED STATES	0032-0935	1432-2048		PLANTA	Planta	FEB	2007	225	3
J	Singh, S; Pal, L; Rajput, R; Chhatwal, H; Singh, N; Chattopadhyay, D; Pandey, A				Singh, Samar; Pal, Lalita; Rajput, Ruchika; Chhatwal, Himani; Singh, Nidhi; Chattopadhyay, Debasis; Pandey, Ashutosh			CaLAP1 and CaLAP2 orchestrate anthocyanin biosynthesis in the seed coat of Cicer arietinum	PLANTA			English	Article						Anthocyanin; Chickpea; Flavonoids; Legumes; MBW complex; MYB; Secondary metabolites	MYB TRANSCRIPTION FACTOR; PROANTHOCYANIDIN BIOSYNTHESIS; FLAVONOID BIOSYNTHESIS; REGULATES ANTHOCYANIN; GENE ENCODES; ARABIDOPSIS; ACCUMULATION; EXPRESSION; PROTEIN; FRUIT	The seed coat color is a major economic trait in leguminous crop chickpea (Cicer arietinum). Anthocyanins and proanthocyanidins (PAs) are two classes of flavonoids that mainly contribute to the flower, seed coat and color of Desi chickpea cultivars. Throughout the land plant lineage, the accumulation of anthocyanins and PAs is regulated by MYB and bHLH transcription factors (TFs), which form an M…	[Singh, Samar; Pal, Lalita; Rajput, Ruchika; Chhatwal, Himani; Singh, Nidhi; Chattopadhyay, Debasis; Pandey, Ashutosh] Natl Inst Plant Genome Res, New Delhi 110067, India	Department of Biotechnology (DBT) India; National Institute of Plant Genome Research (NIPGR)	Chattopadhyay, D; Pandey, A (corresponding author), Natl Inst Plant Genome Res, New Delhi 110067, India.	debasis@nipgr.ac.in; ashutosh@nipgr.ac.in		PAL, LALITA/0000-0003-0553-4151; Pandey, Ashutosh/0000-0002-5018-9628	National Institute of Plant Genome Research and Core Research Grant (CRG) from SERB-Department of Science and Technology [CRG/2022/001178]; UGC; Council of Scientific and Industrial Research Government of India; Department of Science and Technology, New Delhi [JCB/2020/000014]	National Institute of Plant Genome Research and Core Research Grant (CRG) from SERB-Department of Science and Technology; UGC(University Grants Commission, India); Council of Scientific and Industrial Research Government of India(Council of Scientific & Industrial Research (CSIR) - India); Department of Science and Technology, New Delhi(Department of Science & Technology (India))	This work was supported by the core grant of National Institute of Plant Genome Research and Core Research Grant (CRG) from SERB-Department of Science and Technology (CRG/2022/001178) to AP. SS, LP, HC, and RR acknowledge UGC and the Council of Scientific and Industrial Research Government of India for Senior Research Fellowships. DC acknowledges the Department of Science and Technology, New Delh…		100	5	5	2	17	SPRINGER	NEW YORK	ONE NEW YORK PLAZA, SUITE 4600, NEW YORK, NY, UNITED STATES	0032-0935	1432-2048		PLANTA	Planta	AUG	2024	260	2
J	Tanabe, R; Miyazawa, SI; Kitade, O; Oikawa, S				Tanabe, Ryo; Miyazawa, Shin-Ichi; Kitade, Osamu; Oikawa, Shimpei			Effect of symbiotic N2 fixation on leaf protein contents, protein degradation and nitrogen resorption during leaf senescence in temperate deciduous woody species	OECOLOGIA			English	Article						Biological N-2 fixation; Leaf senescence; Nitrogen resorption efficiency; Nitrogen resorption proficiency; Protein degradation	NUTRIENT RESORPTION; CELL-WALLS; LEAVES; EFFICIENCY; PHOTOSYNTHESIS; EVERGREEN; PATTERNS; PROFICIENCY; ALLOCATION; DECREASES	Nitrogen (N) resorption from senescing leaves enables plants to reuse N, making them less dependent on current N uptake from the environment, leading to higher fitness, particularly under low N supply. Species that form a symbiotic association with N-2-fixing bacteria have not evolved proficient N resorption, i.e., they retain more N in the senesced leaves than non-N-2-fixing species. However, th…	[Tanabe, Ryo; Kitade, Osamu; Oikawa, Shimpei] Ibaraki Univ, Grad Sch Sci & Engn, Mito, Ibaraki, Japan; [Miyazawa, Shin-Ichi] Forestry & Forest Prod Res Inst FFPRI, Dept Forest Mol Genet & Biotechnol, Tsukuba, Ibaraki, Japan	Ibaraki University; Forestry & Forest Products Research Institute - Japan	Oikawa, S (corresponding author), Ibaraki Univ, Grad Sch Sci & Engn, Mito, Ibaraki, Japan.	shimpei.oikawa.dx@vc.ibaraki.ac.jp		Oikawa, Shimpei/0000-0001-5385-0672	JSPS KAKENHI [17K07554]	JSPS KAKENHI(Ministry of Education, Culture, Sports, Science and Technology, Japan (MEXT)Japan Society for the Promotion of ScienceGrants-in-Aid for Scientific Research (KAKENHI))	Support for this work was provided by JSPS KAKENHI Grant number 17K07554.		40	4	4	2	28	SPRINGER	NEW YORK	ONE NEW YORK PLAZA, SUITE 4600, NEW YORK, NY, UNITED STATES	0029-8549	1432-1939		OECOLOGIA	Oecologia	OCT	2022	200	1-2
J	Simeonova, E; Garstka, M; Koziol-Lipinska, J; Mostowska, A				Simeonova, E; Garstka, M; Koziol-Lipinska, J; Mostowska, A			Monitoring the mitochondrial transmembrane potential with the JC-1 fluorochrome in programmed cell death during mesophyll leaf senescence	PROTOPLASMA			English	Article						leaf senescence; mitochondrial membrane potential; Pisum sativum; programmed cell death; 5,5 ',6,6 '-tetrachloro-1,1 ',3,3 '-tetraethylbenzimidazolcarbocyanine iodide	CYTOCHROME-C; PERMEABILITY TRANSITION; FREE SYSTEM; IN-VITRO; APOPTOSIS; PLANTS; NECROSIS; LEAVES; HETEROGENEITY; MICROSCOPY	Analysis of the mitochondrial transmembrane potential (DeltaPsi(m)) with the help of the JC-1 fluorochrome (5,5',6,6'-tetrachloro-1.1',3,3'-tetraethylbenzimidazolcarbocyanine iodide) during mesophyll leaf senescence was performed in order to determine whether a reduction of DeltaPsi(m) takes place during mesophyll senescence and whether plant mitochondria. like mammalian ones, might be involved i…	Warsaw Univ, Inst Expt Biol Plants, Dept Plant Anat & Cytol, PL-02096 Warsaw, Poland; Warsaw Univ, Inst Biochem, Dept Metab Regulat, PL-02096 Warsaw, Poland	University of Warsaw; University of Warsaw	Mostowska, A (corresponding author), Warsaw Univ, Inst Expt Biol Plants, Dept Plant Anat & Cytol, Miecznikowa 1, PL-02096 Warsaw, Poland.		; Garstka, Maciej/T-4962-2018	Garstka, Maciej/0000-0001-7141-505X; Mostowska, Agnieszka/0000-0003-4109-5125;					48	35	41	1	29	SPRINGER WIEN	VIENNA	SACHSENPLATZ 4-6, PO BOX 89, A-1201 VIENNA, AUSTRIA	0033-183X			PROTOPLASMA	Protoplasma	JUN	2004	223	2-4
J	Simeonova, E; Garstka, M; Koziol-Lipinska, J; Mostowska, A				Simeonova, E; Garstka, M; Koziol-Lipinska, J; Mostowska, A			Monitoring the mitochondrial transmembrane potential with the JC-1 fluorochrome in programmed cell death during mesophyll leaf senescence	PROTOPLASMA			English	Article						leaf senescence; mitochondrial membrane potential; Pisum sativum; programmed cell death; 5,5 ',6,6 '-tetrachloro-1,1 ',3,3 '-tetraethylbenzimidazolcarbocyanine iodide	CYTOCHROME-C; PERMEABILITY TRANSITION; FREE SYSTEM; IN-VITRO; APOPTOSIS; PLANTS; NECROSIS; LEAVES; HETEROGENEITY; MICROSCOPY	Analysis of the mitochondrial transmembrane potential (DeltaPsi(m)) with the help of the JC-1 fluorochrome (5,5',6,6'-tetrachloro-1.1',3,3'-tetraethylbenzimidazolcarbocyanine iodide) during mesophyll leaf senescence was performed in order to determine whether a reduction of DeltaPsi(m) takes place during mesophyll senescence and whether plant mitochondria. like mammalian ones, might be involved i…	Warsaw Univ, Inst Expt Biol Plants, Dept Plant Anat & Cytol, PL-02096 Warsaw, Poland; Warsaw Univ, Inst Biochem, Dept Metab Regulat, PL-02096 Warsaw, Poland	University of Warsaw; University of Warsaw	Mostowska, A (corresponding author), Warsaw Univ, Inst Expt Biol Plants, Dept Plant Anat & Cytol, Miecznikowa 1, PL-02096 Warsaw, Poland.		; Garstka, Maciej/T-4962-2018	Garstka, Maciej/0000-0001-7141-505X; Mostowska, Agnieszka/0000-0003-4109-5125;					48	35	41	1	29	SPRINGER WIEN	VIENNA	SACHSENPLATZ 4-6, PO BOX 89, A-1201 VIENNA, AUSTRIA	0033-183X			PROTOPLASMA	Protoplasma	JUN	2004	223	2-4
J	Irum, S; Biswas, S; Cilkiz, M; Tsakirpaloglou, N; Thomson, MJ; Septiningsih, EM				Irum, Samra; Biswas, Sudip; Cilkiz, Mustafa; Tsakirpaloglou, Nikolaos; Thomson, Michael J.; Septiningsih, Endang M.			Multiplex CRISPR-Cas9 editing of chlorophyll biosynthesis genes in chickpea via protoplast and Agrobacterium-mediated transformation	FUNCTIONAL & INTEGRATIVE GENOMICS			English	Article						Chickpea; CRISPR; Chlorophyll biosynthesis genes; Protoplast-mediated transformation; Agrobacterium transformation	GUIDE RNA; PLANTS; ARABIDOPSIS	Chickpea is an important legume consumed worldwide and a rich source of protein. Chickpea is less amenable to recent gene editing techniques despite its economic significance. Accelerating the improvement process and enabling novel trait development in chickpea will require new approaches for genetic intervention. The CRISPR system has been used in different plant species to generate genetic vari…	[Irum, Samra; Biswas, Sudip; Cilkiz, Mustafa; Tsakirpaloglou, Nikolaos; Thomson, Michael J.; Septiningsih, Endang M.] Texas A&M Univ, Dept Soil & Crop Sci, College Stn, TX 77843 USA; [Irum, Samra] Int Islamic Univ, Dept Biol Sci, Islamabad 44000, Pakistan; [Irum, Samra] Natl Skills Univ, Dept Hlth Sci Technol, Islamabad 44000, Pakistan; [Cilkiz, Mustafa] Transit Zone Agr Res Inst, Gen Directorate…	Texas A&M University System; Texas A&M University College Station; International Islamic University, Pakistan; Ministry of Agriculture & Forestry - Turkey; General Directorate of Agricultural Research & Policies (TAGEM) - Republic of Turkiye Ministry of Agriculture & Forestry	Irum, S (corresponding author), Texas A&M Univ, Dept Soil & Crop Sci, College Stn, TX 77843 USA.;Irum, S (corresponding author), Int Islamic Univ, Dept Biol Sci, Islamabad 44000, Pakistan.;Irum, S (corresponding author), Natl Skills Univ, Dept Hlth Sci Technol, Islamabad 44000, Pakistan.	samrairum2@gmail.com	Tsakirpaloglou, Nikolaos/AAC-9889-2020	Tsakirpaloglou, Nikolaos/0000-0001-6710-0709	Higher Education Commission (HEC) of Pakistan through the International Research Support Initiative Program (IRSIP); Texas A&M AgriLife Research, TX, USA	Higher Education Commission (HEC) of Pakistan through the International Research Support Initiative Program (IRSIP); Texas A&M AgriLife Research, TX, USA	Fellowship of SI to conduct research at Texas A&M University was funded by the Higher Education Commission (HEC) of Pakistan through the International Research Support Initiative Program (IRSIP). This research was also partially funded by Texas A&M AgriLife Research, TX, USA.		80	0	0	7	7	SPRINGER HEIDELBERG	HEIDELBERG	TIERGARTENSTRASSE 17, D-69121 HEIDELBERG, GERMANY	1438-793X	1438-7948		FUNCT INTEGR GENOMIC	Funct. Integr. Genomics	JUL 29	2025	25	1
J	Irum, S; Biswas, S; Cilkiz, M; Tsakirpaloglou, N; Thomson, MJ; Septiningsih, EM				Irum, Samra; Biswas, Sudip; Cilkiz, Mustafa; Tsakirpaloglou, Nikolaos; Thomson, Michael J.; Septiningsih, Endang M.			Multiplex CRISPR-Cas9 editing of chlorophyll biosynthesis genes in chickpea via protoplast and Agrobacterium-mediated transformation	FUNCTIONAL & INTEGRATIVE GENOMICS			English	Article						Chickpea; CRISPR; Chlorophyll biosynthesis genes; Protoplast-mediated transformation; Agrobacterium transformation	GUIDE RNA; PLANTS; ARABIDOPSIS	Chickpea is an important legume consumed worldwide and a rich source of protein. Chickpea is less amenable to recent gene editing techniques despite its economic significance. Accelerating the improvement process and enabling novel trait development in chickpea will require new approaches for genetic intervention. The CRISPR system has been used in different plant species to generate genetic vari…	[Irum, Samra; Biswas, Sudip; Cilkiz, Mustafa; Tsakirpaloglou, Nikolaos; Thomson, Michael J.; Septiningsih, Endang M.] Texas A&M Univ, Dept Soil & Crop Sci, College Stn, TX 77843 USA; [Irum, Samra] Int Islamic Univ, Dept Biol Sci, Islamabad 44000, Pakistan; [Irum, Samra] Natl Skills Univ, Dept Hlth Sci Technol, Islamabad 44000, Pakistan; [Cilkiz, Mustafa] Transit Zone Agr Res Inst, Gen Directorate…	Texas A&M University System; Texas A&M University College Station; International Islamic University, Pakistan; Ministry of Agriculture & Forestry - Turkey; General Directorate of Agricultural Research & Policies (TAGEM) - Republic of Turkiye Ministry of Agriculture & Forestry	Irum, S (corresponding author), Texas A&M Univ, Dept Soil & Crop Sci, College Stn, TX 77843 USA.;Irum, S (corresponding author), Int Islamic Univ, Dept Biol Sci, Islamabad 44000, Pakistan.;Irum, S (corresponding author), Natl Skills Univ, Dept Hlth Sci Technol, Islamabad 44000, Pakistan.	samrairum2@gmail.com	Tsakirpaloglou, Nikolaos/AAC-9889-2020	Tsakirpaloglou, Nikolaos/0000-0001-6710-0709	Higher Education Commission (HEC) of Pakistan through the International Research Support Initiative Program (IRSIP); Texas A&M AgriLife Research, TX, USA	Higher Education Commission (HEC) of Pakistan through the International Research Support Initiative Program (IRSIP); Texas A&M AgriLife Research, TX, USA	Fellowship of SI to conduct research at Texas A&M University was funded by the Higher Education Commission (HEC) of Pakistan through the International Research Support Initiative Program (IRSIP). This research was also partially funded by Texas A&M AgriLife Research, TX, USA.		80	0	0	7	7	SPRINGER HEIDELBERG	HEIDELBERG	TIERGARTENSTRASSE 17, D-69121 HEIDELBERG, GERMANY	1438-793X	1438-7948		FUNCT INTEGR GENOMIC	Funct. Integr. Genomics	JUL 29	2025	25	1
J	Silva, RD; Matsumoto, SN; Cunha, MLO; Mendes, NAC; Agathokleous, E				Silva, Ricardo de Andrade; Matsumoto, Sylvana Naomi; Cunha, Matheus Luis Oliveira; Mendes, Nandhara Angelica Carvalho; Agathokleous, Evgenios			Can Exogenously Applied N-6-Bezyladenine Increase the Growth, Yield and Nutritional Quality of Common Bean Cultivated in Winter and Summer?	GESUNDE PFLANZEN			English	Article						Crop yield; Cytokinin treatment; Dose-response relationship; Dry weight; Macronutrients	TRITICUM-AESTIVUM L.; PLANT-GROWTH; 6-BENZYLADENINE; HORMESIS; CYTOKININ; ACID; BENZYLADENINE; CHLOROPHYLL; REGULATORS; LEAVES	Cytokinins are a class of growth regulators that play an essential role in several plant developmental processes, such as cell differentiation, apical dominance, leaf senescence, nutrient signaling, and chloroplast differentiation. This study aimed to evaluate the effect of application time and dose of N-6-bezyladenine (BA) on photosynthetic traits, nutrient assimilation, and yield of common bean…	[Silva, Ricardo de Andrade; Matsumoto, Sylvana Naomi] State Univ Southwest Bahia, Estr Bem Querer,Km 4, BR-45083900 Vitoria Da Conquista, BA, Brazil; [Cunha, Matheus Luis Oliveira] Sao Paulo State Univ Unesp, Coll Agr & Vet Sci, Via Acesso Prof Paulo Donato Castelane S-N, BR-14884900 Jaboticabal, SP, Brazil; [Mendes, Nandhara Angelica Carvalho] Lancaster Univ UK, Lancaster LA1 4YW, England; [Agat…	Universidade Estadual Paulista; Nanjing University of Information Science & Technology	Agathokleous, E (corresponding author), Nanjing Univ Informat Sci & Technol NUIST, Sch Appl Meteorol, Dept Ecol, Nanjing 210044, Jiangsu, Peoples R China.	evgenios@nuist.edu.cn	Cunha, Matheus/AAW-8817-2021; Agathokleous, Evgenios/D-2838-2016; Carvalho Mendes, Nandhara Angélica/IUQ-7777-2023		National Natural Science Foundation of China [31950410547]; Startup Foundation for Introducing Talent of Nanjing University of Information Science & Technology (NUIST), Nanjing, China [003080]; Jiangsu Distinguished Professor program of the People's Government of Jiangsu Province; Fundacao de Amparo a Pesquisa do Estado de Sao Paulo [2020/10053-8]	National Natural Science Foundation of China(National Natural Science Foundation of China (NSFC)); Startup Foundation for Introducing Talent of Nanjing University of Information Science & Technology (NUIST), Nanjing, China; Jiangsu Distinguished Professor program of the People's Government of Jiangsu Province; Fundacao de Amparo a Pesquisa do Estado de Sao Paulo(Fundacao de Amparo a Pesquisa do E…	E.A. acknowledges support from the National Natural Science Foundation of China (No. 31950410547), the Startup Foundation for Introducing Talent of Nanjing University of Information Science & Technology (NUIST), Nanjing, China (Grant No. 003080), and the Jiangsu Distinguished Professor program of the People's Government of Jiangsu Province. Matheus Luis Oliveira Cunha thanks the Fundacao de Ampar…		52	0	0	0	10	SPRINGER	NEW YORK	ONE NEW YORK PLAZA, SUITE 4600, NEW YORK, NY, UNITED STATES	0367-4223	1439-0345		GESUNDE PFLANZ	Gesunde Pflanz.	AUG	2023	75	4
J	Luzzana, U; Valfrè, F; Mangiarotti, M; Domeneghini, C; Radaelli, G; Moretti, VM; Scolari, M				Luzzana, U; Valfrè, F; Mangiarotti, M; Domeneghini, C; Radaelli, G; Moretti, VM; Scolari, M			Evaluation of different protein sources in fingerling grey mullet Mugil cephalus practical diets	AQUACULTURE INTERNATIONAL			English	Article						feeding; grey mullet (Mugil cephalus); gut histology; protein sources	RAINBOW-TROUT; GRAY MULLET; FATTY-ACID; FISH; QUALITY; GUT	An eight-week experiment was carried out to evaluate the effects of different protein sources (fish and haemoglobin meal, soybean meal and torula yeast), in practical diets, on growth, body composition and gut morphology of fingerling grey mullet (Mugil cephalus). Weight gain (%), SGR, FCR, N retention, PER, PGR, FDR and carcass composition of fish were not significantly affected by the dietary p…	Univ Milan, Dipartimento Sci & Tecnol Vet Sicurezza Alimentar, VSA, I-20133 Milan, Italy; ASA srl Agridea, Serv Nutr, San Martino Buon Albergo, VR, Italy; Univ Padua, Dipartimento Sci Sperimentale Vet, Padua, Italy; Nuova Azzurro SpA, Assicuraz Qual, Verona, Italy	University of Milan; University of Padua		franco.valfre@unimi.it	; Luzzana, Umberto/HGC-5043-2022; Moretti, Vittorio/AAG-2395-2020; Moretti, Vittorio Maria/H-2855-2015	Domeneghini, Cinzia/0000-0002-2040-6783; RADAELLI, Giuseppe/0000-0003-0176-1701; Moretti, Vittorio Maria/0000-0001-6209-5576					28	22	25	1	22	SPRINGER	DORDRECHT	VAN GODEWIJCKSTRAAT 30, 3311 GZ DORDRECHT, NETHERLANDS	0967-6120	1573-143X		AQUACULT INT	Aquac. Int.	JUL	2005	13	4
J	Wang, F; Yang, YH; Han, ZZ; Dong, HW; Yang, CH; Zou, ZY				Wang, Feng; Yang, Yu-Hong; Han, Zhi-Zhong; Dong, Hong-Wei; Yang, Cheng-Hui; Zou, Zuo-Yu			Effects of phytase pretreatment of soybean meal and phytase-sprayed in diets on growth, apparent digestibility coefficient and nutrient excretion of rainbow trout (Oncorhynchus mykiss Walbaum)	AQUACULTURE INTERNATIONAL			English	Article						Phytase; Rainbow trout; Growth; Apparent digestibility coefficient; Nutrient excretion	MICROBIAL PHYTASE; PROTEIN-CONCENTRATE; STRIPED BASS; FISH-MEAL; PHOSPHORUS DIGESTIBILITY; ATLANTIC SALMON; PHYTIC ACID; CANOLA-MEAL; AVAILABILITY; SUPPLEMENTATION	Rainbow trout were fed a diet containing phytase-sprayed and phytase-pretreated soybean meal with different phytase levels. The single factor random block design was used to analyze the effects on rainbow trout of dietary phytase supplementation on growth performance, nutritional ingredient digestibility and nutrient excretion. After 90 days, the results showed that feed conversion ratio (FCR) an…	[Wang, Feng; Yang, Yu-Hong] NE Agr Univ, Coll Anim Sci & Technol, Harbin 150030, Heilongjiang, Peoples R China; [Han, Zhi-Zhong; Dong, Hong-Wei; Yang, Cheng-Hui; Zou, Zuo-Yu] Harbin Acad Agr Sci, Fisheries Res Inst, Harbin 150030, Heilongjiang, Peoples R China	Northeast Agricultural University - China	Yang, YH (corresponding author), NE Agr Univ, Coll Anim Sci & Technol, Harbin 150030, Heilongjiang, Peoples R China.	yangyuhong_68@yahoo.com.cn	Yang, Yuhong/ITU-5771-2023		Harbin Academy of Agricultural Sciences Fisheries Research Institute; Harbin Science and Technology Project [2005AA6CN183]	Harbin Academy of Agricultural Sciences Fisheries Research Institute; Harbin Science and Technology Project	The place of study was supported by Harbin Academy of Agricultural Sciences Fisheries Research Institute and the experiment was financially supported by grant # 2005AA6CN183 from Harbin Science and Technology Project.		45	78	88	1	27	SPRINGER	DORDRECHT	VAN GODEWIJCKSTRAAT 30, 3311 GZ DORDRECHT, NETHERLANDS	0967-6120	1573-143X		AQUACULT INT	Aquac. Int.	APR	2009	17	2
J	Wassef, EA; Saleh, NE; El-Abd El-Hady, HA				Wassef, Elham A.; Saleh, Norhan E.; El-Abd El-Hady, Heyam A.			Vegetable oil blend as alternative lipid resources in diets for gilthead seabream, Sparus aurata	AQUACULTURE INTERNATIONAL			English	Article						Fatty acids profile; Gilthead seabream; Growth performance; Sparus aurata; Vegetable oils blend	FATTY-ACID-COMPOSITION; BASS DICENTRARCHUS-LABRAX; FISH-OIL; SEA-BASS; LIVER HISTOLOGY; RED SEABREAM; REPLACEMENT; L.	The recent decreasing worldwide supplies of marine oils have forced the aquaculture industry to investigate alternative lipid sources for use in marine fish feeds. The aim of this study was to determine the impact of dietary replacement of fish oil by vegetable oils on gilthead seabream (Sparus aurata) growth performance, nutritive utilization, body composition, and fatty acid profile as well as …	[Wassef, Elham A.; Saleh, Norhan E.] NIOF, Fish Nutr Lab, Alexandria, Egypt; [El-Abd El-Hady, Heyam A.] King Faisal Univ, Fac Sci, Dammam Girls Coll, Dammam, Saudi Arabia	Egyptian Knowledge Bank (EKB); National Institute of Oceanography & Fisheries (NIOF); Imam Abdulrahman Bin Faisal University; King Faisal University	Wassef, EA (corresponding author), NIOF, Fish Nutr Lab, Kayed Bey St, Alexandria, Egypt.	elamalywa2007@yahoo.com	Saleh, Norhan/AAO-8163-2021; Wassef, Elham/K-7379-2013	Saleh, Norhan/0000-0001-8670-7506; Wassef, Elham/0000-0002-6614-255X					27	51	58	0	32	SPRINGER	DORDRECHT	VAN GODEWIJCKSTRAAT 30, 3311 GZ DORDRECHT, NETHERLANDS	0967-6120	1573-143X		AQUACULT INT	Aquac. Int.	OCT	2009	17	5
J	Wassef, EA; Saleh, NE; El-Abd El-Hady, HA				Wassef, Elham A.; Saleh, Norhan E.; El-Abd El-Hady, Heyam A.			Vegetable oil blend as alternative lipid resources in diets for gilthead seabream, Sparus aurata	AQUACULTURE INTERNATIONAL			English	Article						Fatty acids profile; Gilthead seabream; Growth performance; Sparus aurata; Vegetable oils blend	FATTY-ACID-COMPOSITION; BASS DICENTRARCHUS-LABRAX; FISH-OIL; SEA-BASS; LIVER HISTOLOGY; RED SEABREAM; REPLACEMENT; L.	The recent decreasing worldwide supplies of marine oils have forced the aquaculture industry to investigate alternative lipid sources for use in marine fish feeds. The aim of this study was to determine the impact of dietary replacement of fish oil by vegetable oils on gilthead seabream (Sparus aurata) growth performance, nutritive utilization, body composition, and fatty acid profile as well as …	[Wassef, Elham A.; Saleh, Norhan E.] NIOF, Fish Nutr Lab, Alexandria, Egypt; [El-Abd El-Hady, Heyam A.] King Faisal Univ, Fac Sci, Dammam Girls Coll, Dammam, Saudi Arabia	Egyptian Knowledge Bank (EKB); National Institute of Oceanography & Fisheries (NIOF); Imam Abdulrahman Bin Faisal University; King Faisal University	Wassef, EA (corresponding author), NIOF, Fish Nutr Lab, Kayed Bey St, Alexandria, Egypt.	elamalywa2007@yahoo.com	Saleh, Norhan/AAO-8163-2021; Wassef, Elham/K-7379-2013	Saleh, Norhan/0000-0001-8670-7506; Wassef, Elham/0000-0002-6614-255X					27	51	58	0	32	SPRINGER	DORDRECHT	VAN GODEWIJCKSTRAAT 30, 3311 GZ DORDRECHT, NETHERLANDS	0967-6120	1573-143X		AQUACULT INT	Aquac. Int.	OCT	2009	17	5
J	Chattopadhyay, DN; Mohapatra, BC; Adhikari, S; Pani, KC; Jena, JK; Eknath, AE				Chattopadhyay, D. N.; Mohapatra, B. C.; Adhikari, S.; Pani, K. C.; Jena, J. K.; Eknath, A. E.			Effects of stocking density of Labeo rohita on survival, growth and production in cages	AQUACULTURE INTERNATIONAL			English	Article						Carp; Labeo rohita; Cage; Stocking density; Growth	STRESS-RESPONSE; RAINBOW-TROUT; SALVELINUS-FONTINALIS; BROOK CHARR; METABOLISM	Labeo rohita (139.92 +/- A 0.76 mm/24.33 +/- A 0.45 g) was reared for 92 days in floating square cages (10 m(2) area, 1.5 m height) in a pond (2 ha) at six stocking densities (5, 7.5, 10, 15, 20 and 25 fish m(-2)) each with 3 replicates. Fish were fed daily once in the morning with rice polish and groundnut oil cake (1:1) in dough form at 3 % of the total body weight. Survival ranged from 96 to 1…	[Chattopadhyay, D. N.] Cent Inst Freshwater Aquaculture, Reg Res Ctr, Kolkata 700118, W Bengal, India; [Mohapatra, B. C.; Adhikari, S.; Pani, K. C.] CIFA, Bhubaneswar 751002, Orissa, India; [Jena, J. K.] NBFGR, Lucknow 226002, Uttar Pradesh, India; [Eknath, A. E.] NACA, Bangkok 10903, Thailand	Indian Council of Agricultural Research (ICAR); ICAR - Central Institute of Freshwater Aquaculture; Indian Council of Agricultural Research (ICAR); ICAR - Central Institute of Freshwater Aquaculture; Indian Council of Agricultural Research (ICAR); ICAR - National Bureau of Fish Genetic Resources	Chattopadhyay, DN (corresponding author), Cent Inst Freshwater Aquaculture, Reg Res Ctr, PO Rahara, Kolkata 700118, W Bengal, India.	deb_cifa@yahoo.com	; Mohapatra, Bikash Chandra/AAQ-1785-2020	Mohapatra, Bikash Chana/0000-0001-7026-7809;					30	25	37	0	30	SPRINGER	DORDRECHT	VAN GODEWIJCKSTRAAT 30, 3311 GZ DORDRECHT, NETHERLANDS	0967-6120	1573-143X		AQUACULT INT	Aquac. Int.	FEB	2013	21	1
J	Chattopadhyay, DN; Mohapatra, BC; Adhikari, S; Pani, KC; Jena, JK; Eknath, AE				Chattopadhyay, D. N.; Mohapatra, B. C.; Adhikari, S.; Pani, K. C.; Jena, J. K.; Eknath, A. E.			Effects of stocking density of Labeo rohita on survival, growth and production in cages	AQUACULTURE INTERNATIONAL			English	Article						Carp; Labeo rohita; Cage; Stocking density; Growth	STRESS-RESPONSE; RAINBOW-TROUT; SALVELINUS-FONTINALIS; BROOK CHARR; METABOLISM	Labeo rohita (139.92 +/- A 0.76 mm/24.33 +/- A 0.45 g) was reared for 92 days in floating square cages (10 m(2) area, 1.5 m height) in a pond (2 ha) at six stocking densities (5, 7.5, 10, 15, 20 and 25 fish m(-2)) each with 3 replicates. Fish were fed daily once in the morning with rice polish and groundnut oil cake (1:1) in dough form at 3 % of the total body weight. Survival ranged from 96 to 1…	[Chattopadhyay, D. N.] Cent Inst Freshwater Aquaculture, Reg Res Ctr, Kolkata 700118, W Bengal, India; [Mohapatra, B. C.; Adhikari, S.; Pani, K. C.] CIFA, Bhubaneswar 751002, Orissa, India; [Jena, J. K.] NBFGR, Lucknow 226002, Uttar Pradesh, India; [Eknath, A. E.] NACA, Bangkok 10903, Thailand	Indian Council of Agricultural Research (ICAR); ICAR - Central Institute of Freshwater Aquaculture; Indian Council of Agricultural Research (ICAR); ICAR - Central Institute of Freshwater Aquaculture; Indian Council of Agricultural Research (ICAR); ICAR - National Bureau of Fish Genetic Resources	Chattopadhyay, DN (corresponding author), Cent Inst Freshwater Aquaculture, Reg Res Ctr, PO Rahara, Kolkata 700118, W Bengal, India.	deb_cifa@yahoo.com	; Mohapatra, Bikash Chandra/AAQ-1785-2020	Mohapatra, Bikash Chana/0000-0001-7026-7809;					30	25	37	0	30	SPRINGER	DORDRECHT	VAN GODEWIJCKSTRAAT 30, 3311 GZ DORDRECHT, NETHERLANDS	0967-6120	1573-143X		AQUACULT INT	Aquac. Int.	FEB	2013	21	1
J	Wan, JJ; Shen, MF; Tang, JQ; Lin, H; Yan, WH; Li, JJ; Zhu, L				Wan, Jin-juan; Shen, Mei-fang; Tang, Jian-qing; Lin, Hai; Yan, Wei-hui; Li, Jia-jia; Zhu, Lin			Effects of soybean meal processing treatments on growth performance, nutrient digestibility, nitrogen and phosphorus excretion in red swamp crayfish, Procambarus clarkii	AQUACULTURE INTERNATIONAL			English	Article						Procambarus clarkii; Soybean products; Growth performance; Nutrient digestibility; Phosphorus; Nitrogen	SHRIMP LITOPENAEUS-VANNAMEI; DIETARY MICROBIAL PHYTASE; TROUT ONCORHYNCHUS-MYKISS; SOY-PROTEIN-CONCENTRATE; FISH-MEAL; RAINBOW-TROUT; SEA BREAM; APPARENT DIGESTIBILITY; PARTIAL REPLACEMENT; FEED INGREDIENTS	In this study, growth performance, apparent digestibility coefficients, phosphorus and nitrogen excretion were determined in red swamp crayfish (Procambarus clarkii) (5.39 +/- 0.12 g) for four soybean products: soybean meal (SBM), soybean meal diets supplemented with 1000 IU/kg phytase (SBM + P), extruded soybean meal (ESBM) and fermented soybean meal (FSBM). The results showed that compared with…	[Wan, Jin-juan; Shen, Mei-fang; Tang, Jian-qing; Lin, Hai; Yan, Wei-hui; Li, Jia-jia; Zhu, Lin] Freshwater Fisheries Res Inst, Nanjing 210017, Jiangsu, Peoples R China		Shen, MF (corresponding author), Freshwater Fisheries Res Inst, Nanjing 210017, Jiangsu, Peoples R China.	mfshen2005@aliyun.com	li, na/ABF-3681-2021		Innovation Ability Construction Project of Jiangsu Province [BM2015018]; Three New Projects of Fishery in Jiangsu Province [Y2015-19]	Innovation Ability Construction Project of Jiangsu Province; Three New Projects of Fishery in Jiangsu Province	This research was supported by funding from the Innovation Ability Construction Project of Jiangsu Province (BM2015018) and the Three New Projects of Fishery in Jiangsu Province (Y2015-19). The authors would like to thank Wuxi Freshwater Fisheries Research Center for his help in diet production. Thanks are also due to A.M. Yu and X.N. Yu for their assistance in the study.		52	10	15	2	63	SPRINGER	DORDRECHT	VAN GODEWIJCKSTRAAT 30, 3311 GZ DORDRECHT, NETHERLANDS	0967-6120	1573-143X		AQUACULT INT	Aquac. Int.	APR	2017	25	2
J	de la Peña, MR; Teruel, MB; Oclarit, JM; Amar, MJA; Ledesma, EGT				de la Pena, Milagros R.; Teruel, Myrna B.; Oclarit, Jose M.; Amar, Mary Jane A.; Ledesma, Ellen Grace T.			Use of thraustochytrid Schizochytrium sp as source of lipid and fatty acid in a formulated diet for abalone Haliotis asinina (Linnaeus) juveniles	AQUACULTURE INTERNATIONAL			English	Article						Thraustochytrid Schizochytrium sp.; Formulated diets; Lipid and fatty acids; Abalone	DOCOSAHEXAENOIC ACID; DISCUS-HANNAI; CRYPTHECODINIUM-COHNII; EICOSAPENTAENOIC ACID; ARTEMIA-NAUPLII; TUBERCULATA L; GROWTH; OPTIMIZATION; SURVIVAL; REQUIREMENTS	The effects of using thraustochytrid Schizochytrium sp. as source of lipid and fatty acids in a formulated diet on growth, survival, body composition, and salinity tolerance of juvenile donkey's ear abalone, Haliotis asinina, were investigated. Treatments consisted of diets either containing a 1:1 ratio of cod liver oil (CLO) and soybean oil (SBO) (Diet 1) or thraustochytrid (Diet 2) as source of…	[de la Pena, Milagros R.; Teruel, Myrna B.; Ledesma, Ellen Grace T.] Southeast Asian Fisheries Dev Ctr, Aquaculture Dept SEAFDEC AQD, Iloilo 5021, Philippines; [Oclarit, Jose M.] Matias H Aznar Mem Coll, Cebu 6000, Philippines; [Amar, Mary Jane A.] Univ Philippines, Iloilo 5023, Philippines	Southeast Asian Fisheries Development Center; University of the Philippines System; University of the Philippines Visayas	de la Peña, MR (corresponding author), Southeast Asian Fisheries Dev Ctr, Aquaculture Dept SEAFDEC AQD, Iloilo 5021, Philippines.	miladp@seafdec.org.ph		de la Peña, Milagros R/0000-0001-8842-8922	SEAFDEC/AQD	SEAFDEC/AQD	The authors are indebted to SEAFDEC/AQD for the research grant, to Dioscoro T. de la Pena, Jr. and Dr. Pamela-Di R. de la Pena for the useful insights and to the reviewer for the valuable comments in improving this manuscript.		48	7	10	0	42	SPRINGER	DORDRECHT	VAN GODEWIJCKSTRAAT 30, 3311 GZ DORDRECHT, NETHERLANDS	0967-6120	1573-143X		AQUACULT INT	Aquac. Int.	AUG	2016	24	4
J	de la Peña, MR; Teruel, MB; Oclarit, JM; Amar, MJA; Ledesma, EGT				de la Pena, Milagros R.; Teruel, Myrna B.; Oclarit, Jose M.; Amar, Mary Jane A.; Ledesma, Ellen Grace T.			Use of thraustochytrid Schizochytrium sp as source of lipid and fatty acid in a formulated diet for abalone Haliotis asinina (Linnaeus) juveniles	AQUACULTURE INTERNATIONAL			English	Article						Thraustochytrid Schizochytrium sp.; Formulated diets; Lipid and fatty acids; Abalone	DOCOSAHEXAENOIC ACID; DISCUS-HANNAI; CRYPTHECODINIUM-COHNII; EICOSAPENTAENOIC ACID; ARTEMIA-NAUPLII; TUBERCULATA L; GROWTH; OPTIMIZATION; SURVIVAL; REQUIREMENTS	The effects of using thraustochytrid Schizochytrium sp. as source of lipid and fatty acids in a formulated diet on growth, survival, body composition, and salinity tolerance of juvenile donkey's ear abalone, Haliotis asinina, were investigated. Treatments consisted of diets either containing a 1:1 ratio of cod liver oil (CLO) and soybean oil (SBO) (Diet 1) or thraustochytrid (Diet 2) as source of…	[de la Pena, Milagros R.; Teruel, Myrna B.; Ledesma, Ellen Grace T.] Southeast Asian Fisheries Dev Ctr, Aquaculture Dept SEAFDEC AQD, Iloilo 5021, Philippines; [Oclarit, Jose M.] Matias H Aznar Mem Coll, Cebu 6000, Philippines; [Amar, Mary Jane A.] Univ Philippines, Iloilo 5023, Philippines	Southeast Asian Fisheries Development Center; University of the Philippines System; University of the Philippines Visayas	de la Peña, MR (corresponding author), Southeast Asian Fisheries Dev Ctr, Aquaculture Dept SEAFDEC AQD, Iloilo 5021, Philippines.	miladp@seafdec.org.ph		de la Peña, Milagros R/0000-0001-8842-8922	SEAFDEC/AQD	SEAFDEC/AQD	The authors are indebted to SEAFDEC/AQD for the research grant, to Dioscoro T. de la Pena, Jr. and Dr. Pamela-Di R. de la Pena for the useful insights and to the reviewer for the valuable comments in improving this manuscript.		48	7	10	0	42	SPRINGER	DORDRECHT	VAN GODEWIJCKSTRAAT 30, 3311 GZ DORDRECHT, NETHERLANDS	0967-6120	1573-143X		AQUACULT INT	Aquac. Int.	AUG	2016	24	4
J	Su, JM; Hou, HL; Wang, CH; Luo, YL				Su, Jianmei; Hou, Hongli; Wang, Chunhong; Luo, Yuliang			Effects of replacing soybean meal with cottonseed meal on growth, muscle amino acids, and hematology of juvenile common carp, Cyprinus carpio	AQUACULTURE INTERNATIONAL			English	Article						Plant protein sources; Feed formulation; Fillet characteristics; Cyprinids	FISH-MEAL; FEED-UTILIZATION; NILE TILAPIA; BODY-COMPOSITION; CHANNEL CATFISH; CRUCIAN CARP; REPLACEMENT; SUPPLEMENTATION; PERFORMANCE; DIETS	A 56-day feeding trial was conducted to evaluate the effects of replacing dietary soybean meal (SBM) with cottonseed meal (CSM) for juvenile common carp, Cyprinus carpio. Four isonitrogenous (34% crude protein) and isolipidic (6% crude lipid) diets were formulated by replacing 0%, 50%, 75%, and 100% of protein from SBM with protein from CSM (CSM0, CSM50, CSM75, CSM100, respectively). Each diet wa…	[Su, Jianmei; Wang, Chunhong] Wuhan Univ, Sch Hlth Sci, Wuhan 430071, Hubei, Peoples R China; [Hou, Hongli; Luo, Yuliang] Huazhong Agr Univ, Coll Fisheries, Wuhan 430070, Hubei, Peoples R China	Wuhan University; Huazhong Agricultural University	Luo, YL (corresponding author), Huazhong Agr Univ, Coll Fisheries, Wuhan 430070, Hubei, Peoples R China.	luoyl2010@aliyun.com			Natural Science Foundation of Hubei Province [2018CFB131]; Fundamental Research Funds for the Central Universities [2042017kf0031]	Natural Science Foundation of Hubei Province(Natural Science Foundation of Hubei Province); Fundamental Research Funds for the Central Universities(Fundamental Research Funds for the Central Universities)	This study was supported by the Natural Science Foundation of Hubei Province (grant no. 2018CFB131) and Fundamental Research Funds for the Central Universities (grant no. 2042017kf0031).		35	5	7	0	40	SPRINGER	DORDRECHT	VAN GODEWIJCKSTRAAT 30, 3311 GZ DORDRECHT, NETHERLANDS	0967-6120	1573-143X		AQUACULT INT	Aquac. Int.	APR	2019	27	2
J	Su, JM; Hou, HL; Wang, CH; Luo, YL				Su, Jianmei; Hou, Hongli; Wang, Chunhong; Luo, Yuliang			Effects of replacing soybean meal with cottonseed meal on growth, muscle amino acids, and hematology of juvenile common carp, Cyprinus carpio	AQUACULTURE INTERNATIONAL			English	Article						Plant protein sources; Feed formulation; Fillet characteristics; Cyprinids	FISH-MEAL; FEED-UTILIZATION; NILE TILAPIA; BODY-COMPOSITION; CHANNEL CATFISH; CRUCIAN CARP; REPLACEMENT; SUPPLEMENTATION; PERFORMANCE; DIETS	A 56-day feeding trial was conducted to evaluate the effects of replacing dietary soybean meal (SBM) with cottonseed meal (CSM) for juvenile common carp, Cyprinus carpio. Four isonitrogenous (34% crude protein) and isolipidic (6% crude lipid) diets were formulated by replacing 0%, 50%, 75%, and 100% of protein from SBM with protein from CSM (CSM0, CSM50, CSM75, CSM100, respectively). Each diet wa…	[Su, Jianmei; Wang, Chunhong] Wuhan Univ, Sch Hlth Sci, Wuhan 430071, Hubei, Peoples R China; [Hou, Hongli; Luo, Yuliang] Huazhong Agr Univ, Coll Fisheries, Wuhan 430070, Hubei, Peoples R China	Wuhan University; Huazhong Agricultural University	Luo, YL (corresponding author), Huazhong Agr Univ, Coll Fisheries, Wuhan 430070, Hubei, Peoples R China.	luoyl2010@aliyun.com			Natural Science Foundation of Hubei Province [2018CFB131]; Fundamental Research Funds for the Central Universities [2042017kf0031]	Natural Science Foundation of Hubei Province(Natural Science Foundation of Hubei Province); Fundamental Research Funds for the Central Universities(Fundamental Research Funds for the Central Universities)	This study was supported by the Natural Science Foundation of Hubei Province (grant no. 2018CFB131) and Fundamental Research Funds for the Central Universities (grant no. 2042017kf0031).		35	5	7	0	40	SPRINGER	DORDRECHT	VAN GODEWIJCKSTRAAT 30, 3311 GZ DORDRECHT, NETHERLANDS	0967-6120	1573-143X		AQUACULT INT	Aquac. Int.	APR	2019	27	2
J	Zhang, W; Yang, QH; Tan, BP; Wang, FM; Dong, XH; Chi, SY; Liu, HY; Zhang, S; Wang, HL				Zhang, Wei; Yang, Qihui; Tan, Beiping; Wang, Fengmei; Dong, Xiaohui; Chi, Shuyan; Liu, Hongyu; Zhang, Shuang; Wang, Hualang			Study of the requirements of dietary cholesterol at two different growth stages of Pacific white shrimps, Litopenaeus vannamei	AQUACULTURE INTERNATIONAL			English	Article						Litopenaeus vannamei; Cholesterol; Growth performance; Body composition; Phytosterol substitution	SOY PROTEIN-CONCENTRATE; JUVENILE SWIMMING CRAB; FATTY-ACID-COMPOSITION; LECITHIN REQUIREMENTS; STEROL REQUIREMENT; NUTRITIVE-VALUE; FISH-MEAL; MUD CRAB; PRAWN; DIGESTIBILITY	Two 8-week feeding experiments were conducted to investigate the cholesterol requirements of Litopenaeus vannamei at two different growth stages-with initial body weights of 0.61 +/- 0.00 g (juvenile) and 4.25 +/- 0.00 g (subadult). Six diets containing cholesterol (C) 0.03% (FM-fish meal), 0.09% (0.05% C), 0.14% (0.1% C), 0.27% (0.2% C), 0.47% (0.4% C), and 0.90% (0.8% C) were prepared with red …	[Zhang, Wei; Yang, Qihui; Tan, Beiping; Wang, Fengmei; Dong, Xiaohui; Chi, Shuyan; Liu, Hongyu; Zhang, Shuang] Guangdong Ocean Univ, Coll Fisheries, Lab Aquat Anim Nutr & Feed, Zhanjiang, Peoples R China; [Zhang, Wei; Yang, Qihui; Tan, Beiping; Dong, Xiaohui; Chi, Shuyan; Liu, Hongyu; Zhang, Shuang; Wang, Hualang] Minist Agr, Key Lab Aquat Livestock & Poultry Feed Sci & Tech, Zhanjiang, Peoples R…	Guangdong Ocean University	Yang, QH (corresponding author), Guangdong Ocean Univ, Coll Fisheries, Lab Aquat Anim Nutr & Feed, Zhanjiang, Peoples R China.;Yang, QH (corresponding author), Minist Agr, Key Lab Aquat Livestock & Poultry Feed Sci & Tech, Zhanjiang, Peoples R China.	qihuiyang03@163.com			National Natural Science Foundation of China [31802316]; Special Fund for Agro-scientific Research in the Public Interest of China [201003020]; Guangdong Nature Science Foundation of China [2015A030313621, 2016A030313749]; Industry Technology and Development Special Fund Project of Guangdong Province [2013B021100017]	National Natural Science Foundation of China(National Natural Science Foundation of China (NSFC)); Special Fund for Agro-scientific Research in the Public Interest of China; Guangdong Nature Science Foundation of China; Industry Technology and Development Special Fund Project of Guangdong Province	This work was supported by the National Natural Science Foundation of China, Grant/Award Number: 31802316; Special Fund for Agro-scientific Research in the Public Interest of China, Grant/Award Number: 201003020; Guangdong Nature Science Foundation of China, Grant/Award Number: 2015A030313621, 2016A030313749; and Industry Technology and Development Special Fund Project of Guangdong Province, Gran…		58	31	36	4	38	SPRINGER	DORDRECHT	VAN GODEWIJCKSTRAAT 30, 3311 GZ DORDRECHT, NETHERLANDS	0967-6120	1573-143X		AQUACULT INT	Aquac. Int.	DEC	2019	27	6
J	Xie, DZ; Wang, M; Wang, SQ; You, CH; Li, MM; Ma, YC; Sun, LH; Wang, Y; Li, YY				Xie, Dizhi; Wang, Meng; Wang, Shuqi; You, Cuihong; Li, Mengmeng; Ma, Yongcai; Sun, Lihua; Wang, Yong; Li, Yuanyou			Fat powder can be a feasible lipid source in aquafeed for the carnivorous marine teleost golden pompano, Trachinotus ovatus	AQUACULTURE INTERNATIONAL			English	Article						Fat powder; Growth metrics; Fatty acid composition; Antioxidant capacities; Fatty acid transportation; Feed formulation; Carnivorous teleost	SEABREAM SPARUS-AURATA; DIGESTIVE ENZYMES ACTIVITIES; REPLACING FISH-OIL; GROWTH-PERFORMANCE; MICROPARTICULATE DIETS; BIOCHEMICAL PARAMETERS; ANTIOXIDANT STATUS; ACID COMPOSITIONS; BODY-COMPOSITION; VEGETABLE-OILS	In the production of aquafeeds, exogenous liquid oils are usually added directly or by vacuum coating. In order to evaluate the practicality of fat powder in aquafeeds and aquaculture, four isoproteic (46%) and isolipidic (12%) diets named FOl, BOl, FOp, and BOp were prepared with fish oil (FO) or blend oil (BO, consisting of fish, soybean, rapeseed, and perilla oils) or their corresponding fat p…	[Xie, Dizhi; Li, Mengmeng; Ma, Yongcai; Li, Yuanyou] South China Agr Univ, Coll Marine Sci, Guangzhou 510642, Peoples R China; [Xie, Dizhi; Li, Mengmeng; Ma, Yongcai; Li, Yuanyou] Guangdong Lab Lingnan Modern Agr, Guangzhou 510642, Peoples R China; [Wang, Meng; Wang, Shuqi; You, Cuihong] Shantou Univ, Guangdong Prov Key Lab Marine Biotechnol, Shantou 515063, Peoples R China; [Sun, Lihua; Wang, Yo…	South China Agricultural University; Guangdong Laboratory for Lingnan Modern Agriculture; Shantou University	Li, YY (corresponding author), South China Agr Univ, Coll Marine Sci, Guangzhou 510642, Peoples R China.;Li, YY (corresponding author), Guangdong Lab Lingnan Modern Agr, Guangzhou 510642, Peoples R China.	yyli16@scau.edu.cn	; Xie, Dizhi/AAG-9519-2019	李, 孟孟/0000-0002-6317-875X;	China Agriculture Research System [CARS47]; Guangdong MEPP Fund [2019A30]; National Key R&D Program of China [2018YFD0900400]; National Natural Science Foundation of China [31873040]	China Agriculture Research System; Guangdong MEPP Fund; National Key R&D Program of China; National Natural Science Foundation of China(National Natural Science Foundation of China (NSFC))	This work was financially supported by the China Agriculture Research System (CARS47), Guangdong MEPP Fund (GDOE NO. 2019A30), National Key R&D Program of China (2018YFD0900400), and National Natural Science Foundation of China (31873040).		55	16	20	1	31	SPRINGER	DORDRECHT	VAN GODEWIJCKSTRAAT 30, 3311 GZ DORDRECHT, NETHERLANDS	0967-6120	1573-143X		AQUACULT INT	Aquac. Int.	JUN	2020	28	3
J	Mercado, V; Olmos, J; López, LM; Galaviz, MA				Mercado, Victor; Olmos, Jorge; Lopez, Lus M.; Galaviz, Mario A.			First report of significant growth improvement of Totoaba macdonaldi using Bacillus and soy	AQUACULTURE INTERNATIONAL			English	Article						Bacillus; Probiotic; Totoaba; Soybean products	JUNCTION PROTEIN EXPRESSION; IMMUNE-SYSTEM STIMULATION; SOYBEAN-MEAL; FISH-MEAL; SUBTILIS; PERFORMANCE; CONSERVATION; FERMENTATION; REPLACEMENT; AQUACULTURE	Soybean product utilization in carnivorous fish feeding is limited due to the presence of antinutritional factors (ANFs), which can affect fish growth performance and health status. Probiotic bacteria are commonly used to improve feed utilization in animals unable to digest high levels of protein, carbohydrate, and complex lipids from plant origin. In this study, we evaluated Bacillus sp1, sp3, s…	[Mercado, Victor; Olmos, Jorge] Ctr Invest Cient & Educ Super Ensenada, Dept Marine Biotechnol, Mol Microbiol Lab, Baja California 22860, Mexico; [Lopez, Lus M.; Galaviz, Mario A.] Univ Autonoma Baja Calif UABC, Fac Ciencias Marinas, Carretera Transpeninsular Ensenada Tijuana 3917,Co, Ensenada 22860, Mexico	CICESE - Centro de Investigacion Cientifica y de Educacion Superior de Ensenada; Universidad Autonoma de Baja California	Olmos, J (corresponding author), Ctr Invest Cient & Educ Super Ensenada, Dept Marine Biotechnol, Mol Microbiol Lab, Baja California 22860, Mexico.	jolmos@cicese.mx	; López, Lus/IZP-7772-2023; Galaviz, Mario A/ACI-6582-2022	Mercado, Victor/0000-0002-7748-4352; Galaviz, Mario A/0000-0002-6274-3024; López Acuña, Lus Mercedes/0000-0003-2371-7218					78	1	1	3	15	SPRINGER	DORDRECHT	VAN GODEWIJCKSTRAAT 30, 3311 GZ DORDRECHT, NETHERLANDS	0967-6120	1573-143X		AQUACULT INT	Aquac. Int.	FEB	2025	33	1
J	Rajalakshmi, K; Felix, N; Ranjan, A; Arumugam, U; Nazir, MI; Sathishkumar, G				Rajalakshmi, Kalaivanan; Felix, Nathan; Ranjan, Amit; Arumugam, Uma; Nazir, Mir Ishfaq; Sathishkumar, Govindharaj			Effects of diets formulated with different combinations of novel feed ingredients on growth performance, apparent digestibility, digestive enzymes and gene expression activities of Pacific white shrimp, Penaeus vannamei	AQUACULTURE INTERNATIONAL			English	Article						Apparent digestibility coefficient; Fish meal; Growth performance; Novel feed; Penaeus vannamei	BY-PRODUCT MEAL; FISH-MEAL; LITOPENAEUS-VANNAMEI; PRACTICAL DIETS; PARTIAL REPLACEMENT; PROTEIN; BLOOD	A feeding experiment lasting 8 weeks was conducted to assess the effects of diets formulated with different combinations of novel feed ingredients in replacing fish meal (FM) and to assess the impact on growth performances, apparent digestibility coefficients (ADC), digestive enzyme and gene expression activities (IGF-I, IGF-II) of Penaeus vannamei. Five isonitrogenous (36%) and isolipidic (6%) d…	[Rajalakshmi, Kalaivanan; Ranjan, Amit; Sathishkumar, Govindharaj] Tamil Nadu Dr J Jayalalithaa Fisheries Univ, Inst Fisheries Post Grad Studies, Chennai 603103, India; [Felix, Nathan] Tamil Nadu Dr J Jayalalithaa Fisheries Univ, Nagapattinam 611002, India; [Arumugam, Uma] Tamil Nadu Dr J Jayalalithaa Fisheries Univ, Dr MGR Fisheries Coll & Res Inst, Ponneri 601204, India; [Nazir, Mir Ishfaq] She…	Sher-e-Kashmir University of Agricultural Sciences & Technology of Jammu (SKUAST Jammu)	Rajalakshmi, K (corresponding author), Tamil Nadu Dr J Jayalalithaa Fisheries Univ, Inst Fisheries Post Grad Studies, Chennai 603103, India.	rajisantha97@gmail.com	RANJAN, AMIT/U-7221-2019; Ranjan, Amit/U-7221-2019; Mir, Ishfaq/AAG-6801-2020; Felix, Nathan/AAO-7728-2020; Sathishkumar, Govindharaj/PAU-3766-2025	RANJAN, AMIT/0000-0002-8686-1164; kalaivanan, Rajalakshmi/0000-0001-8723-4544;	Institute of Fisheries Post Graduate Studies	Institute of Fisheries Post Graduate Studies	The authors sincerely thank the Dean of the Institute of Fisheries Post Graduate Studies and the Director of the Directorate of Incubation and Vocational Training in Aquaculture, Tamil Nadu Dr. J. Jayalalithaa Fisheries University, for extending facilities and support to carry out this research as a part of the doctoral thesis research work. The first author sincerely acknowledges the fellowship …		30	4	4	9	17	SPRINGER	DORDRECHT	VAN GODEWIJCKSTRAAT 30, 3311 GZ DORDRECHT, NETHERLANDS	0967-6120	1573-143X		AQUACULT INT	Aquac. Int.	JAN	2025	33	1
J	Rajalakshmi, K; Felix, N; Ranjan, A; Arumugam, U; Nazir, MI; Sathishkumar, G				Rajalakshmi, Kalaivanan; Felix, Nathan; Ranjan, Amit; Arumugam, Uma; Nazir, Mir Ishfaq; Sathishkumar, Govindharaj			Effects of diets formulated with different combinations of novel feed ingredients on growth performance, apparent digestibility, digestive enzymes and gene expression activities of Pacific white shrimp, Penaeus vannamei	AQUACULTURE INTERNATIONAL			English	Article						Apparent digestibility coefficient; Fish meal; Growth performance; Novel feed; Penaeus vannamei	BY-PRODUCT MEAL; FISH-MEAL; LITOPENAEUS-VANNAMEI; PRACTICAL DIETS; PARTIAL REPLACEMENT; PROTEIN; BLOOD	A feeding experiment lasting 8 weeks was conducted to assess the effects of diets formulated with different combinations of novel feed ingredients in replacing fish meal (FM) and to assess the impact on growth performances, apparent digestibility coefficients (ADC), digestive enzyme and gene expression activities (IGF-I, IGF-II) of Penaeus vannamei. Five isonitrogenous (36%) and isolipidic (6%) d…	[Rajalakshmi, Kalaivanan; Ranjan, Amit; Sathishkumar, Govindharaj] Tamil Nadu Dr J Jayalalithaa Fisheries Univ, Inst Fisheries Post Grad Studies, Chennai 603103, India; [Felix, Nathan] Tamil Nadu Dr J Jayalalithaa Fisheries Univ, Nagapattinam 611002, India; [Arumugam, Uma] Tamil Nadu Dr J Jayalalithaa Fisheries Univ, Dr MGR Fisheries Coll & Res Inst, Ponneri 601204, India; [Nazir, Mir Ishfaq] She…	Sher-e-Kashmir University of Agricultural Sciences & Technology of Jammu (SKUAST Jammu)	Rajalakshmi, K (corresponding author), Tamil Nadu Dr J Jayalalithaa Fisheries Univ, Inst Fisheries Post Grad Studies, Chennai 603103, India.	rajisantha97@gmail.com	RANJAN, AMIT/U-7221-2019; Ranjan, Amit/U-7221-2019; Mir, Ishfaq/AAG-6801-2020; Felix, Nathan/AAO-7728-2020; Sathishkumar, Govindharaj/PAU-3766-2025	RANJAN, AMIT/0000-0002-8686-1164; kalaivanan, Rajalakshmi/0000-0001-8723-4544;	Institute of Fisheries Post Graduate Studies	Institute of Fisheries Post Graduate Studies	The authors sincerely thank the Dean of the Institute of Fisheries Post Graduate Studies and the Director of the Directorate of Incubation and Vocational Training in Aquaculture, Tamil Nadu Dr. J. Jayalalithaa Fisheries University, for extending facilities and support to carry out this research as a part of the doctoral thesis research work. The first author sincerely acknowledges the fellowship …		30	4	4	9	17	SPRINGER	DORDRECHT	VAN GODEWIJCKSTRAAT 30, 3311 GZ DORDRECHT, NETHERLANDS	0967-6120	1573-143X		AQUACULT INT	Aquac. Int.	JAN	2025	33	1
J	Rajalakshmi, K; Felix, N; Ranjan, A; Arumugam, U; Nazir, MI; Sathishkumar, G				Rajalakshmi, Kalaivanan; Felix, Nathan; Ranjan, Amit; Arumugam, Uma; Nazir, Mir Ishfaq; Sathishkumar, Govindharaj			Effects of diets formulated with different combinations of novel feed ingredients on growth performance, apparent digestibility, digestive enzymes and gene expression activities of Pacific white shrimp, Penaeus vannamei	AQUACULTURE INTERNATIONAL			English	Article						Apparent digestibility coefficient; Fish meal; Growth performance; Novel feed; Penaeus vannamei	BY-PRODUCT MEAL; FISH-MEAL; LITOPENAEUS-VANNAMEI; PRACTICAL DIETS; PARTIAL REPLACEMENT; PROTEIN; BLOOD	A feeding experiment lasting 8 weeks was conducted to assess the effects of diets formulated with different combinations of novel feed ingredients in replacing fish meal (FM) and to assess the impact on growth performances, apparent digestibility coefficients (ADC), digestive enzyme and gene expression activities (IGF-I, IGF-II) of Penaeus vannamei. Five isonitrogenous (36%) and isolipidic (6%) d…	[Rajalakshmi, Kalaivanan; Ranjan, Amit; Sathishkumar, Govindharaj] Tamil Nadu Dr J Jayalalithaa Fisheries Univ, Inst Fisheries Post Grad Studies, Chennai 603103, India; [Felix, Nathan] Tamil Nadu Dr J Jayalalithaa Fisheries Univ, Nagapattinam 611002, India; [Arumugam, Uma] Tamil Nadu Dr J Jayalalithaa Fisheries Univ, Dr MGR Fisheries Coll & Res Inst, Ponneri 601204, India; [Nazir, Mir Ishfaq] She…	Sher-e-Kashmir University of Agricultural Sciences & Technology of Jammu (SKUAST Jammu)	Rajalakshmi, K (corresponding author), Tamil Nadu Dr J Jayalalithaa Fisheries Univ, Inst Fisheries Post Grad Studies, Chennai 603103, India.	rajisantha97@gmail.com	RANJAN, AMIT/U-7221-2019; Ranjan, Amit/U-7221-2019; Mir, Ishfaq/AAG-6801-2020; Felix, Nathan/AAO-7728-2020; Sathishkumar, Govindharaj/PAU-3766-2025	RANJAN, AMIT/0000-0002-8686-1164; kalaivanan, Rajalakshmi/0000-0001-8723-4544;	Institute of Fisheries Post Graduate Studies	Institute of Fisheries Post Graduate Studies	The authors sincerely thank the Dean of the Institute of Fisheries Post Graduate Studies and the Director of the Directorate of Incubation and Vocational Training in Aquaculture, Tamil Nadu Dr. J. Jayalalithaa Fisheries University, for extending facilities and support to carry out this research as a part of the doctoral thesis research work. The first author sincerely acknowledges the fellowship …		30	4	4	9	17	SPRINGER	DORDRECHT	VAN GODEWIJCKSTRAAT 30, 3311 GZ DORDRECHT, NETHERLANDS	0967-6120	1573-143X		AQUACULT INT	Aquac. Int.	JAN	2025	33	1
J	Viani, V; Santosa, SJ; Suyanta				Viani, Vivin; Santosa, Sri Juari; Suyanta			Effect of adding nanoparticle magnetite (Fe3O4-NPs) and probiotics in feed on the growth performance of catfish (Clarias batrachus)	AQUACULTURE INTERNATIONAL			English	Article						Catfish; Feed; Fe3O4 nanoparticles; Growth performance	HISTOPATHOLOGICAL ALTERATIONS; FISH GILL; IRON; LIVER; METAL; OXIDE; ZINC	The limited availability and low bioavailability of inorganic iron in conventional fish feed can hinder optimal growth and health in fish. Therefore, this study evaluates the effectiveness of Fe3O4-NPs as a nutritional supplement in catfish (Clarias batrachus) feed. Fe3O4-NPs were synthesized via the coprecipitation method, producing cubic crystalline particles averaging 11.99 +/- 0.42 nm in size…	[Viani, Vivin; Santosa, Sri Juari; Suyanta] Univ Gadjah Mada, Fac Math & Nat Sci, Dept Chem, Yogyakarta, Indonesia	Gadjah Mada University	Santosa, SJ (corresponding author), Univ Gadjah Mada, Fac Math & Nat Sci, Dept Chem, Yogyakarta, Indonesia.	sjuari@ugm.ac.id	Santosa, Sri Juari/GRS-0886-2022		Indonesia Endowment Fund for Education (LPDP), a division of the Indonesian Ministry of Finance	Indonesia Endowment Fund for Education (LPDP), a division of the Indonesian Ministry of Finance	We are deeply grateful to the Indonesia Endowment Fund for Education (LPDP), a division of the Indonesian Ministry of Finance, for providing the essential financial support to the first author for her master program and we also sincerely thank the Inorganic Chemistry Laboratory, Department of Chemistry, Universitas Gadjah Mada, for their technical assistance, and access to research facilities dur…		85	0	0	2	2	SPRINGER	DORDRECHT	VAN GODEWIJCKSTRAAT 30, 3311 GZ DORDRECHT, NETHERLANDS	0967-6120	1573-143X		AQUACULT INT	Aquac. Int.	AUG 15	2025	33	6
J	Quan, FQ; Ma, JR; Zhao, YB; Lin, H; Li, ZB				Quan, Fuqiang; Ma, Jianrong; Zhao, Yanbo; Lin, Hao; Li, Zhongbao			Effects of dietary alpha-ketoglutaric acid on growth performance and intestinal barrier function in Lateolabrax maculatus fed a high soybean meal diet	AQUACULTURE INTERNATIONAL			English	Article						Alpha-ketoglutarate acid; Spotted sea bass; Aquaculture nutrition; Soy protein replacement; Intestinal health	TURBOT SCOPHTHALMUS-MAXIMUS; FISH-MEAL; DIGESTIVE ENZYMES; BETA-CONGLYCININ; GUT MICROBIOTA; REPLACEMENT; GLUTAMATE; METABOLISM; EXPRESSION; RESPONSES	This study investigated the effects of supplementing high soybean meal diets with alpha-ketoglutaric acid (AKG) on the intestinal health and growth performance of spotted sea bass (Lateolabrax maculatus). A total of 270 fish (average weight 7.48 +/- 0.05 g) were randomly divided into 6 groups (3 replicates each, 15 fish per tank): negative control (FM, 44% fish meal), positive control (HSB, 22% f…	[Quan, Fuqiang; Ma, Jianrong; Zhao, Yanbo; Lin, Hao; Li, Zhongbao] Jimei Univ, Fisheries Coll, Xiamen, Fujian, Peoples R China; [Quan, Fuqiang; Ma, Jianrong; Zhao, Yanbo; Lin, Hao] Fujian Prov Key Lab Marine Fishery Resources & Eco, Xiamen, Peoples R China	Jimei University	Li, ZB (corresponding author), Jimei Univ, Fisheries Coll, Xiamen, Fujian, Peoples R China.	2716687129@qq.com; 2608788970@qq.com; 202212951102@jmu.edu.cn; 1823053840@qq.com; lizhongbao@jmu.edu.cn			Science and Technology Program of Fujian Province [2015N0010]	Science and Technology Program of Fujian Province	Science and Technology Program of Fujian Province (Grant No. 2015N0010)		84	0	0	2	2	SPRINGER	DORDRECHT	VAN GODEWIJCKSTRAAT 30, 3311 GZ DORDRECHT, NETHERLANDS	0967-6120	1573-143X		AQUACULT INT	Aquac. Int.	NOV 18	2025	33	7
J	Quan, FQ; Ma, JR; Zhao, YB; Lin, H; Li, ZB				Quan, Fuqiang; Ma, Jianrong; Zhao, Yanbo; Lin, Hao; Li, Zhongbao			Effects of dietary alpha-ketoglutaric acid on growth performance and intestinal barrier function in Lateolabrax maculatus fed a high soybean meal diet	AQUACULTURE INTERNATIONAL			English	Article						Alpha-ketoglutarate acid; Spotted sea bass; Aquaculture nutrition; Soy protein replacement; Intestinal health	TURBOT SCOPHTHALMUS-MAXIMUS; FISH-MEAL; DIGESTIVE ENZYMES; BETA-CONGLYCININ; GUT MICROBIOTA; REPLACEMENT; GLUTAMATE; METABOLISM; EXPRESSION; RESPONSES	This study investigated the effects of supplementing high soybean meal diets with alpha-ketoglutaric acid (AKG) on the intestinal health and growth performance of spotted sea bass (Lateolabrax maculatus). A total of 270 fish (average weight 7.48 +/- 0.05 g) were randomly divided into 6 groups (3 replicates each, 15 fish per tank): negative control (FM, 44% fish meal), positive control (HSB, 22% f…	[Quan, Fuqiang; Ma, Jianrong; Zhao, Yanbo; Lin, Hao; Li, Zhongbao] Jimei Univ, Fisheries Coll, Xiamen, Fujian, Peoples R China; [Quan, Fuqiang; Ma, Jianrong; Zhao, Yanbo; Lin, Hao] Fujian Prov Key Lab Marine Fishery Resources & Eco, Xiamen, Peoples R China	Jimei University	Li, ZB (corresponding author), Jimei Univ, Fisheries Coll, Xiamen, Fujian, Peoples R China.	2716687129@qq.com; 2608788970@qq.com; 202212951102@jmu.edu.cn; 1823053840@qq.com; lizhongbao@jmu.edu.cn			Science and Technology Program of Fujian Province [2015N0010]	Science and Technology Program of Fujian Province	Science and Technology Program of Fujian Province (Grant No. 2015N0010)		84	0	0	2	2	SPRINGER	DORDRECHT	VAN GODEWIJCKSTRAAT 30, 3311 GZ DORDRECHT, NETHERLANDS	0967-6120	1573-143X		AQUACULT INT	Aquac. Int.	NOV 18	2025	33	7
J	Quan, FQ; Ma, JR; Zhao, YB; Lin, H; Li, ZB				Quan, Fuqiang; Ma, Jianrong; Zhao, Yanbo; Lin, Hao; Li, Zhongbao			Effects of dietary alpha-ketoglutaric acid on growth performance and intestinal barrier function in Lateolabrax maculatus fed a high soybean meal diet	AQUACULTURE INTERNATIONAL			English	Article						Alpha-ketoglutarate acid; Spotted sea bass; Aquaculture nutrition; Soy protein replacement; Intestinal health	TURBOT SCOPHTHALMUS-MAXIMUS; FISH-MEAL; DIGESTIVE ENZYMES; BETA-CONGLYCININ; GUT MICROBIOTA; REPLACEMENT; GLUTAMATE; METABOLISM; EXPRESSION; RESPONSES	This study investigated the effects of supplementing high soybean meal diets with alpha-ketoglutaric acid (AKG) on the intestinal health and growth performance of spotted sea bass (Lateolabrax maculatus). A total of 270 fish (average weight 7.48 +/- 0.05 g) were randomly divided into 6 groups (3 replicates each, 15 fish per tank): negative control (FM, 44% fish meal), positive control (HSB, 22% f…	[Quan, Fuqiang; Ma, Jianrong; Zhao, Yanbo; Lin, Hao; Li, Zhongbao] Jimei Univ, Fisheries Coll, Xiamen, Fujian, Peoples R China; [Quan, Fuqiang; Ma, Jianrong; Zhao, Yanbo; Lin, Hao] Fujian Prov Key Lab Marine Fishery Resources & Eco, Xiamen, Peoples R China	Jimei University	Li, ZB (corresponding author), Jimei Univ, Fisheries Coll, Xiamen, Fujian, Peoples R China.	2716687129@qq.com; 2608788970@qq.com; 202212951102@jmu.edu.cn; 1823053840@qq.com; lizhongbao@jmu.edu.cn			Science and Technology Program of Fujian Province [2015N0010]	Science and Technology Program of Fujian Province	Science and Technology Program of Fujian Province (Grant No. 2015N0010)		84	0	0	2	2	SPRINGER	DORDRECHT	VAN GODEWIJCKSTRAAT 30, 3311 GZ DORDRECHT, NETHERLANDS	0967-6120	1573-143X		AQUACULT INT	Aquac. Int.	NOV 18	2025	33	7
J	McCarthy-Suárez, I; Gómez, M; Del Río, LA; Palma, JM				McCarthy-Suarez, I.; Gomez, M.; Del Rio, L. A.; Palma, J. M.			Role of peroxisomes in the oxidative injury induced by 2,4-dichlorophenoxyacetic acid in leaves of pea plants	BIOLOGIA PLANTARUM			English	Article						antioxidative enzymes; herbicides; hydrogen peroxide; reactive oxygen species; senescence	HYDROGEN-PEROXIDE; SUPEROXIDE-PRODUCTION; LEAF PEROXISOMES; 2,4,5-TRICHLOROPHENOXYACETIC ACID; MEMBRANE POLYPEPTIDES; AUXIN HERBICIDES; STRESS; SENESCENCE; PROLIFERATION; MITOCHONDRIA	The role of peroxisomes in the oxidative injury induced by the auxin herbicide 2,4-dichlorophenoxyacetic acid (2,4-D) in leaves of pea (Pisum sativum L.) plants was studied. Applications of (2,4-D) on leaves or to root substrate increased the superoxide radical production in leaf peroxisomes. Foliar application also increased H2O2 contents in leaf peroxisomes. Reactive oxygen species (ROS) overpr…	[McCarthy-Suarez, I.; Gomez, M.; Del Rio, L. A.; Palma, J. M.] CSIC, Dept Bioquim Biol Celular & Mol Plantas, Estn Expt Zaidin, E-18080 Granada, Spain	Consejo Superior de Investigaciones Cientificas (CSIC); CSIC - Estacion Experimental del Zaidin (EEZ)	McCarthy-Suárez, I (corresponding author), Univ Politecn Valencia, Inst Biol Mol & Celular Plantas, Dept Biol Desarrollo, E-46022 Valencia, Spain.	ivmcsua@upvnet.upv.es	Palma, Jose/L-3803-2014	Palma, Jose M/0000-0001-6673-3571	Ministry of Education and Science [AGL2002-00988, BIO-192]; Junta de Andalucia; Fundacion Ramon Areces	Ministry of Education and Science(Ministry of Education, Culture, Sports, Science and Technology, Japan (MEXT)); Junta de Andalucia(Junta de Andalucia); Fundacion Ramon Areces	This work was supported by ERDF-cofinanced grants AGL2002-00988 and BIO-192 from the Ministry of Education and Science and Junta de Andalucia, respectively. I. McCarthy-Suarez wishes to acknowledge the Fundacion Ramon Areces for a PhD fellowship. The valuable comments of Dr. J. Carbonell and Dr. M. A. Blazquez, Instituto de Biologia Molecular y Celular de Plantas, CSIC-UPV, Valencia, Spain, are a…		61	23	26	0	21	ACAD SCIENCES CZECH REPUBLIC, INST EXPERIMENTAL BOTANY	PRAHA 6	ROZVOJOVA 263, PRAHA 6, CZ-165 02, CZECH REPUBLIC	0006-3134	1573-8264		BIOL PLANTARUM	Biol. Plant.	SEP	2011	55	3
J	Saxena, KB; Saxena, RK; Kumar, RV; Varshney, RK				Saxena, K. B.; Saxena, R. K.; Kumar, R. V.; Varshney, R. K.			Evidence of a unique inter-allelic epistatic interaction for seed coat color in pigeonpea [Cajanus cajan (L.) Millspaugh]	EUPHYTICA			English	Article						Gene interaction; Hybrids; Inheritance; Pigeonpea; Seed-coat color		For enhancing productivity and profitability of pigeonpea (Cajanus cajan (L.) Millsp.) a hybrid breeding technology based on a cytoplasmic nuclear male-sterility (CMS) system was developed at International Crops Research Institute for the Semi-Arid Tropics (ICRISAT). Among the elite hybrids 'ICPH 2671' was most out-standing with 30-35% yield advantage over local varieties. Despite its commercial …	[Saxena, K. B.; Saxena, R. K.; Kumar, R. V.; Varshney, R. K.] Int Crops Res Inst Semi Arid Trop, Patancheru 502324, Andhra Pradesh, India	CGIAR; International Crops Research Institute for the Semi-Arid-Tropics (ICRISAT)	Saxena, KB (corresponding author), Int Crops Res Inst Semi Arid Trop, Patancheru 502324, Andhra Pradesh, India.	k.saxena@cgiar.org	Varshney, Rajeev/C-5295-2014	Varshney, Rajeev/0000-0002-4562-9131					6	2	2	0	12	SPRINGER	DORDRECHT	VAN GODEWIJCKSTRAAT 30, 3311 GZ DORDRECHT, NETHERLANDS	0014-2336	1573-5060		EUPHYTICA	Euphytica	AUG	2012	186	3
J	Ubayasena, L; Vijayan, P; Bett, KE; Gray, GR; Küster, H; Warkentin, TD				Ubayasena, Lasantha; Vijayan, Perumal; Bett, Kirstin E.; Gray, Gordon R.; Kuester, Helge; Warkentin, Thomas D.			Gene expression profiles of seed coats and biochemical properties of seed coats and cotyledons of two field pea (Pisum sativum) cultivars contrasting in green cotyledon bleaching resistance	EUPHYTICA			English	Article						Field pea; Bleaching; Pigments; Gene expression; cDNA; Microarray	LENS-CULINARIS L.; POLYGALACTURONASE ISOENZYME-1; FREE-RADICALS; PROTEIN GENE; TOMATO FRUIT; BETA-SUBUNIT; CAROTENOIDS; PLANTS; LIGHT; PHOTOPROTECTION	Visual quality is one of the major factors determining the market value of field pea (Pisum sativum L.). Breeding for improved visual quality of pea seeds is currently a challenging task, mainly because of the complexity and the lack of sound genetic knowledge of the traits. The objectives of this research were to characterize post-harvest cotyledon bleaching resistance in green pea at the bioche…	[Ubayasena, Lasantha; Vijayan, Perumal; Bett, Kirstin E.; Gray, Gordon R.; Warkentin, Thomas D.] Univ Saskatchewan, Crop Dev Ctr, Dept Plant Sci, Saskatoon, SK S7N 4X3, Canada; [Kuester, Helge] Leibniz Univ Hannover, Inst Pflanzengenet, Abt Pflanzengenomforsch 4, D-30419 Hannover, Germany	University of Saskatchewan; Leibniz University Hannover	Warkentin, TD (corresponding author), Univ Saskatchewan, Crop Dev Ctr, Dept Plant Sci, 51 Campus Dr, Saskatoon, SK S7N 4X3, Canada.	tom.warkentin@usask.ca	; Küster, Helge/A-4487-2013	Warkentin, Thomas/0000-0003-3059-0606; Küster, Helge/0000-0002-9197-9802;	Saskatchean Pulse Growers Association; Saskatchewan Ministry of Agriculture	Saskatchean Pulse Growers Association; Saskatchewan Ministry of Agriculture	Funding for this research Project was provided by the Saskatchean Pulse Growers Association and the Agricultural Development Fund of the Saskatchewan Ministry of Agriculture. Technical support provided by Brent Barlow, Kari-Lynne McGowan and Amila Heendeniya, and the staff of the University of Saskatchewan Pulse Research Laboratory are greatly appreciated. Authors would also like to thanks Dr. Vi…		61	5	7	1	29	SPRINGER	DORDRECHT	VAN GODEWIJCKSTRAAT 30, 3311 GZ DORDRECHT, NETHERLANDS	0014-2336	1573-5060		EUPHYTICA	Euphytica	SEP	2013	193	1
J	Ubayasena, L; Vijayan, P; Bett, KE; Gray, GR; Küster, H; Warkentin, TD				Ubayasena, Lasantha; Vijayan, Perumal; Bett, Kirstin E.; Gray, Gordon R.; Kuester, Helge; Warkentin, Thomas D.			Gene expression profiles of seed coats and biochemical properties of seed coats and cotyledons of two field pea (Pisum sativum) cultivars contrasting in green cotyledon bleaching resistance	EUPHYTICA			English	Article						Field pea; Bleaching; Pigments; Gene expression; cDNA; Microarray	LENS-CULINARIS L.; POLYGALACTURONASE ISOENZYME-1; FREE-RADICALS; PROTEIN GENE; TOMATO FRUIT; BETA-SUBUNIT; CAROTENOIDS; PLANTS; LIGHT; PHOTOPROTECTION	Visual quality is one of the major factors determining the market value of field pea (Pisum sativum L.). Breeding for improved visual quality of pea seeds is currently a challenging task, mainly because of the complexity and the lack of sound genetic knowledge of the traits. The objectives of this research were to characterize post-harvest cotyledon bleaching resistance in green pea at the bioche…	[Ubayasena, Lasantha; Vijayan, Perumal; Bett, Kirstin E.; Gray, Gordon R.; Warkentin, Thomas D.] Univ Saskatchewan, Crop Dev Ctr, Dept Plant Sci, Saskatoon, SK S7N 4X3, Canada; [Kuester, Helge] Leibniz Univ Hannover, Inst Pflanzengenet, Abt Pflanzengenomforsch 4, D-30419 Hannover, Germany	University of Saskatchewan; Leibniz University Hannover	Warkentin, TD (corresponding author), Univ Saskatchewan, Crop Dev Ctr, Dept Plant Sci, 51 Campus Dr, Saskatoon, SK S7N 4X3, Canada.	tom.warkentin@usask.ca	; Küster, Helge/A-4487-2013	Warkentin, Thomas/0000-0003-3059-0606; Küster, Helge/0000-0002-9197-9802;	Saskatchean Pulse Growers Association; Saskatchewan Ministry of Agriculture	Saskatchean Pulse Growers Association; Saskatchewan Ministry of Agriculture	Funding for this research Project was provided by the Saskatchean Pulse Growers Association and the Agricultural Development Fund of the Saskatchewan Ministry of Agriculture. Technical support provided by Brent Barlow, Kari-Lynne McGowan and Amila Heendeniya, and the staff of the University of Saskatchewan Pulse Research Laboratory are greatly appreciated. Authors would also like to thanks Dr. Vi…		61	5	7	1	29	SPRINGER	DORDRECHT	VAN GODEWIJCKSTRAAT 30, 3311 GZ DORDRECHT, NETHERLANDS	0014-2336	1573-5060		EUPHYTICA	Euphytica	SEP	2013	193	1
J	Ubayasena, L; Vijayan, P; Bett, KE; Gray, GR; Küster, H; Warkentin, TD				Ubayasena, Lasantha; Vijayan, Perumal; Bett, Kirstin E.; Gray, Gordon R.; Kuester, Helge; Warkentin, Thomas D.			Gene expression profiles of seed coats and biochemical properties of seed coats and cotyledons of two field pea (Pisum sativum) cultivars contrasting in green cotyledon bleaching resistance	EUPHYTICA			English	Article						Field pea; Bleaching; Pigments; Gene expression; cDNA; Microarray	LENS-CULINARIS L.; POLYGALACTURONASE ISOENZYME-1; FREE-RADICALS; PROTEIN GENE; TOMATO FRUIT; BETA-SUBUNIT; CAROTENOIDS; PLANTS; LIGHT; PHOTOPROTECTION	Visual quality is one of the major factors determining the market value of field pea (Pisum sativum L.). Breeding for improved visual quality of pea seeds is currently a challenging task, mainly because of the complexity and the lack of sound genetic knowledge of the traits. The objectives of this research were to characterize post-harvest cotyledon bleaching resistance in green pea at the bioche…	[Ubayasena, Lasantha; Vijayan, Perumal; Bett, Kirstin E.; Gray, Gordon R.; Warkentin, Thomas D.] Univ Saskatchewan, Crop Dev Ctr, Dept Plant Sci, Saskatoon, SK S7N 4X3, Canada; [Kuester, Helge] Leibniz Univ Hannover, Inst Pflanzengenet, Abt Pflanzengenomforsch 4, D-30419 Hannover, Germany	University of Saskatchewan; Leibniz University Hannover	Warkentin, TD (corresponding author), Univ Saskatchewan, Crop Dev Ctr, Dept Plant Sci, 51 Campus Dr, Saskatoon, SK S7N 4X3, Canada.	tom.warkentin@usask.ca	; Küster, Helge/A-4487-2013	Warkentin, Thomas/0000-0003-3059-0606; Küster, Helge/0000-0002-9197-9802;	Saskatchean Pulse Growers Association; Saskatchewan Ministry of Agriculture	Saskatchean Pulse Growers Association; Saskatchewan Ministry of Agriculture	Funding for this research Project was provided by the Saskatchean Pulse Growers Association and the Agricultural Development Fund of the Saskatchewan Ministry of Agriculture. Technical support provided by Brent Barlow, Kari-Lynne McGowan and Amila Heendeniya, and the staff of the University of Saskatchewan Pulse Research Laboratory are greatly appreciated. Authors would also like to thanks Dr. Vi…		61	5	7	1	29	SPRINGER	DORDRECHT	VAN GODEWIJCKSTRAAT 30, 3311 GZ DORDRECHT, NETHERLANDS	0014-2336	1573-5060		EUPHYTICA	Euphytica	SEP	2013	193	1
J	Yamanaka, N; Lemos, NG; Jara, RC; Hossain, MM; Suenaga, K; Yamaoka, Y				Yamanaka, Naoki; Lemos, Noelle Giacomini; Chavez Jara, Romina; Hossain, Md Motaher; Suenaga, Kazuhiro; Yamaoka, Yuichi			Prevention of leaf yellowing in Asian soybean rust infected plants is associated with green cotyledon color and the infection index	EUPHYTICA			English	Article						Glycine max; Phakopsora pachyrhizi; Resistance	PHAKOPSORA-PACHYRHIZI; GAS-EXCHANGE; RESISTANCE; GENES; MUTATIONS; NUCLEAR; LOCUS; CHLOROPHYLL; INHERITANCE; SENESCENCE	Because the six major known resistance genes to Asian soybean rust (ASR) are pathotype-specific, they rarely offer durable resistance to all ASR pathogens. Thus, other types of resistance such as field resistance or tolerance that confer broad-spectrum resistance to ASR pathogens are required for soybean breeding. The Chinese soybean variety Lu Pi Dou has a green cotyledon color (CC) and a no lea…	[Yamanaka, Naoki; Lemos, Noelle Giacomini; Hossain, Md Motaher; Suenaga, Kazuhiro] Japan Int Res Ctr Agr Sci JIRCAS, Tsukuba, Ibaraki 3058686, Japan; [Lemos, Noelle Giacomini] Univ Estadual Maringa, BR-87020900 Maringa, Parana, Brazil; [Chavez Jara, Romina] IPTA, CICM, Capitan Miranda, Itapua, Paraguay; [Hossain, Md Motaher] Bangabandhu Sheikh Mujibur Rahman Agr Univ, Gazipur 1706, Bangladesh; [Y…	Japan International Research Center for Agricultural Sciences; Universidade Estadual de Maringa; Gazipur Agricultural University (GAU); University of Tsukuba	Yamanaka, N (corresponding author), Japan Int Res Ctr Agr Sci JIRCAS, 1-1 Ohwashi, Tsukuba, Ibaraki 3058686, Japan.	naokiy@affrc.go.jp	Hossain, Motaher/AAX-4654-2021; Hossain, Md. Motaher/AAX-4654-2021	Hossain, Motaher/0000-0001-5667-7510; Yamanaka, Naoki/0000-0002-5099-3157; Chavez, Romina/0000-0002-6867-0049	JIRCAS; JIRCAS Visiting Research Fellowship Program	JIRCAS(Japan International Research Center for Agricultural Sciences); JIRCAS Visiting Research Fellowship Program	We thank Mio Morishita, Tomomi Mori, Akiko Takahashi, Sachiko Nishimura, Yukie Muraki, and Iwao Ohyama (JIRCAS) for their technical assistance, advice, and encouragement. We are grateful to the Jilin Academy of Agricultural Sciences (JAAS) in China and the Brazilian Agricultural Research Corporation (Embrapa) for providing seeds of the parental varieties. This study was financially supported and …		31	0	0	0	14	SPRINGER	DORDRECHT	VAN GODEWIJCKSTRAAT 30, 3311 GZ DORDRECHT, NETHERLANDS	0014-2336	1573-5060		EUPHYTICA	Euphytica	SEP	2015	205	2
J	Ilham, I; Fotedar, R				Ilham, I.; Fotedar, Ravi			Growth, enzymatic glutathione peroxidase activity and biochemical status of juvenile barramundi (Lates calcarifer) fed dietary fermented soybean meal and organic selenium	FISH PHYSIOLOGY AND BIOCHEMISTRY			English	Article						Fermented soybean meal; Organic selenium; Growth; Glutathione peroxidase; Haematology; Biochemistry status; Barramundi	ASIAN SEA-BASS; APPARENT DIGESTIBILITY COEFFICIENTS; TROUT ONCORHYNCHUS-MYKISS; SOY-PROTEIN-CONCENTRATE; REPLACING FISH-MEAL; HYBRID STRIPED BASS; BODY-COMPOSITION; YELLOWTAIL KINGFISH; OXIDATIVE STRESS; FEED INGREDIENTS	Solvent-extracted soybean meal (SBM) was fermented using baker's yeast Saccharomyces cerevisae at 30 A degrees C for 5 days. Four isonitrogenous and isocaloric diets containing 75% SBM protein, either fermented or non-fermented (SBM and FSBM), and supplemented or not with organic Se (OS) (SBMOS and FSBMOS), were fed to triplicate groups of juvenile barramundi (Lates calcarifer) (initial weight of…	[Ilham, I.] Jakarta Fisheries Univ, Sekolah Tinggi Perikanan Jakarta, Feed & Nutr Res Grp, Dept Aquaculture, Jl AUP Pasar Minggu, Jakarta 12520, Selatan, Indonesia; [Ilham, I.; Fotedar, Ravi] Curtin Univ, Dept Environm & Agr, Curtin Aquat Res Lab, 1 Turner Ave Technol pK, Bentley, WA 6102, Australia	Curtin University	Ilham, I (corresponding author), Curtin Univ, Dept Environm & Agr, Curtin Aquat Res Lab, 1 Turner Ave Technol pK, Bentley, WA 6102, Australia.	alimin212@yahoo.com	Fotedar, Ravi/L-2810-2013; Ilham, Ilham/GLU-2737-2022	Fotedar, Ravi/0000-0002-4548-3064; Ilham, Ilham/0000-0003-1268-7818	Australia Awards Scholarship; Curtin University's Department of Environment and Agriculture	Australia Awards Scholarship; Curtin University's Department of Environment and Agriculture	We are grateful to the Australia Awards Scholarship and Curtin University's Department of Environment and Agriculture for financial sponsorship. We thank the Challenger Institute of Technology (Aquaculture) and the Department of Agriculture and Food Western Australia for laboratory assistance. Our thanks are also due to Ky Trung Le for his help during final sampling.		116	28	33	1	33	SPRINGER	DORDRECHT	VAN GODEWIJCKSTRAAT 30, 3311 GZ DORDRECHT, NETHERLANDS	0920-1742	1573-5168		FISH PHYSIOL BIOCHEM	Fish Physiol. Biochem.	JUN	2017	43	3
J	Phulia, V; Sardar, P; Sahu, NP; Fawole, FJ; Shamna, N; Gupta, S				Phulia, Vikas; Sardar, Parimal; Sahu, Narottam Prasad; Fawole, Femi John; Shamna, N.; Gupta, Subodh			Substitution of soybean meal with fermented Jatropha kernel meal: effect on growth performance, body composition, and metabolic enzyme activity of Labeo rohita	FISH PHYSIOLOGY AND BIOCHEMISTRY			English	Article						Fermentation; Jatropha kernel meal; Growth; Nutrient utilization; Metabolic enzymes; Body composition	TURBOT PSETTA-MAXIMA; CYPRINUS-CARPIO L.; PROTEIN ISOLATE; FISH-MEAL; NUTRITIONAL-EVALUATION; DIGESTIVE ENZYMES; NUTRIENT UTILIZATION; ONCORHYNCHUS-MYKISS; PHORBOL ESTERS; RAINBOW-TROUT	A 60-day feeding trial was conducted to evaluate the nutritional potential of fermented Jatropha kernel meal (FJKM) in the diets of rohu, Labeo rohita, fingerlings. Four iso-nitrogenous (336 g kg(-1)) and iso-energetic (20 MJ kg(-1)) diets containing 0, 100, 200, and 300 g kg(-1) FJKM in replacement of 0, 33.3, 66.7, and 100% soybean meal protein, respectively, were prepared and designated as con…	[Phulia, Vikas; Sardar, Parimal; Sahu, Narottam Prasad; Fawole, Femi John; Shamna, N.; Gupta, Subodh] ICAR Cent Inst Fisheries Educ, Fish Nutr Biochem & Physiol Div, Mumbai 400061, Maharashtra, India; [Phulia, Vikas] Krishi Vigyan Kendra, Sas Nagar 140103, India; [Fawole, Femi John] Osun State Univ, Dept Fisheries & Wildlife Management, Coll Agr, Osogbo, Nigeria	Indian Council of Agricultural Research (ICAR); ICAR - Central Institute of Fisheries Education	Sardar, P (corresponding author), ICAR Cent Inst Fisheries Educ, Fish Nutr Biochem & Physiol Div, Mumbai 400061, Maharashtra, India.	parimalsardar@cife.edu.in	Fawole, Femi/L-8490-2018; Fawole, Femi John/L-8490-2018; Phulia, Vikas/AGP-9029-2022; N, Shamna/AGI-9290-2022	Fawole, Femi John/0000-0003-4645-6962; N, Shamna/0000-0003-0875-3237;	UGC, New Delhi	UGC, New Delhi(University Grants Commission, India)	We gratefully acknowledge the Director and Vice Chancellor, ICAR-Central Institute of Fisheries Education, Mumbai, for providing the facilities to conduct this research work. The first author duly acknowledges the UGC, New Delhi, for awarding Rajiv Gandhi National Fellowship to pursue the Ph.D program.		59	10	11	1	13	SPRINGER	DORDRECHT	VAN GODEWIJCKSTRAAT 30, 3311 GZ DORDRECHT, NETHERLANDS	0920-1742	1573-5168		FISH PHYSIOL BIOCHEM	Fish Physiol. Biochem.	APR	2018	44	2
J	Heshmati, A; Kenari, AA; Safari, R; Rashidian, G				Heshmati, Aref; Kenari, Abdolmohammad Abedian; Safari, Roghieh; Rashidian, Ghasem			Exogenous enzyme pretreatment improves utilization of high-carbohydrate diets in rainbow trout (Onchorhynchus mykiss): effects on growth, digestibility, fillet quality, and gene expression	FISH PHYSIOLOGY AND BIOCHEMISTRY			English	Article						Exogenous enzymes; Plant-based diet; Rainbow trout; Sustainable aquaculture; Protein sparing effect; Non-protein energy	TILAPIA OREOCHROMIS-NILOTICUS; COMPLEMENTARY DEOXYRIBONUCLEIC-ACID; NUTRIENT DIGESTIBILITY; ONCORHYNCHUS-MYKISS; ENERGY-BALANCE; CHROMIC OXIDE; SOYBEAN-MEAL; GHRELIN; SUPPLEMENTATION; PERFORMANCE	Exogenous enzymes are used to enhance ingredient digestibility, overall fish growth, and feed utilization; however, different administration methods have not been extensively studied. In this study, a mixture of carbohydrases (alpha-amylase, cellulase, xylanase, and beta-glucanase) was applied before (at B3, B6, B12, and B24 hours), during (D), or after (A) the production of high-carbohydrate die…	[Heshmati, Aref; Kenari, Abdolmohammad Abedian] Tarbiat Modares Univ, Fac Nat Resources & Marine Sci, Dept Aquaculture, POB 46414-356, Nur, Iran; [Safari, Roghieh] Gorgan Univ Agr Sci & Nat Resources, Fac Fisheries & Environm Sci, Dept Fisheries, Gorgan, Iran; [Rashidian, Ghasem] Univ South Bohemia Ceske Budejovice, Inst Aquaculture & Protect Waters, Fac Fisheries & Protect Waters, South Bohemian…	Tarbiat Modares University; Gorgan University of Agricultural Sciences & Natural Resources; University of South Bohemia Ceske Budejovice	Kenari, AA (corresponding author), Tarbiat Modares Univ, Fac Nat Resources & Marine Sci, Dept Aquaculture, POB 46414-356, Nur, Iran.	aabedian@modares.ac.ir	Rashidian, Ghasem/NIU-6108-2025; Abedian Kenari, Abdolmohammad/JWP-0761-2024; Safari, Roghieh/AAB-7311-2019; Rashidian, Ghasem/AAB-6619-2021	Rashidian, Ghasem/0000-0003-0534-9773	Tarbiat Modares University (TMU, Iran)	Tarbiat Modares University (TMU, Iran)(Tarbiat Modares University)	The authors would like to give thanks to the Tarbiat Modares University (TMU, Iran) for their financial supports.		46	0	0	5	7	SPRINGER	DORDRECHT	VAN GODEWIJCKSTRAAT 30, 3311 GZ DORDRECHT, NETHERLANDS	0920-1742	1573-5168		FISH PHYSIOL BIOCHEM	Fish Physiol. Biochem.	APR	2025	51	2
J	Heshmati, A; Kenari, AA; Safari, R; Rashidian, G				Heshmati, Aref; Kenari, Abdolmohammad Abedian; Safari, Roghieh; Rashidian, Ghasem			Exogenous enzyme pretreatment improves utilization of high-carbohydrate diets in rainbow trout (Onchorhynchus mykiss): effects on growth, digestibility, fillet quality, and gene expression	FISH PHYSIOLOGY AND BIOCHEMISTRY			English	Article						Exogenous enzymes; Plant-based diet; Rainbow trout; Sustainable aquaculture; Protein sparing effect; Non-protein energy	TILAPIA OREOCHROMIS-NILOTICUS; COMPLEMENTARY DEOXYRIBONUCLEIC-ACID; NUTRIENT DIGESTIBILITY; ONCORHYNCHUS-MYKISS; ENERGY-BALANCE; CHROMIC OXIDE; SOYBEAN-MEAL; GHRELIN; SUPPLEMENTATION; PERFORMANCE	Exogenous enzymes are used to enhance ingredient digestibility, overall fish growth, and feed utilization; however, different administration methods have not been extensively studied. In this study, a mixture of carbohydrases (alpha-amylase, cellulase, xylanase, and beta-glucanase) was applied before (at B3, B6, B12, and B24 hours), during (D), or after (A) the production of high-carbohydrate die…	[Heshmati, Aref; Kenari, Abdolmohammad Abedian] Tarbiat Modares Univ, Fac Nat Resources & Marine Sci, Dept Aquaculture, POB 46414-356, Nur, Iran; [Safari, Roghieh] Gorgan Univ Agr Sci & Nat Resources, Fac Fisheries & Environm Sci, Dept Fisheries, Gorgan, Iran; [Rashidian, Ghasem] Univ South Bohemia Ceske Budejovice, Inst Aquaculture & Protect Waters, Fac Fisheries & Protect Waters, South Bohemian…	Tarbiat Modares University; Gorgan University of Agricultural Sciences & Natural Resources; University of South Bohemia Ceske Budejovice	Kenari, AA (corresponding author), Tarbiat Modares Univ, Fac Nat Resources & Marine Sci, Dept Aquaculture, POB 46414-356, Nur, Iran.	aabedian@modares.ac.ir	Rashidian, Ghasem/NIU-6108-2025; Abedian Kenari, Abdolmohammad/JWP-0761-2024; Safari, Roghieh/AAB-7311-2019; Rashidian, Ghasem/AAB-6619-2021	Rashidian, Ghasem/0000-0003-0534-9773	Tarbiat Modares University (TMU, Iran)	Tarbiat Modares University (TMU, Iran)(Tarbiat Modares University)	The authors would like to give thanks to the Tarbiat Modares University (TMU, Iran) for their financial supports.		46	0	0	5	7	SPRINGER	DORDRECHT	VAN GODEWIJCKSTRAAT 30, 3311 GZ DORDRECHT, NETHERLANDS	0920-1742	1573-5168		FISH PHYSIOL BIOCHEM	Fish Physiol. Biochem.	APR	2025	51	2
J	Lazaridi, E; Ntatsi, G; Savvas, D; Bebeli, PJ				Lazaridi, E.; Ntatsi, G.; Savvas, D.; Bebeli, P. J.			Diversity in cowpea (Vigna unguiculata (L.) Walp.) local populations from Greece	GENETIC RESOURCES AND CROP EVOLUTION			English	Article						Breeding; Descriptors; Landraces; Mineral content; Phenotypic characterization; Protein content; Vigna unguiculata	PLANT GENETIC-RESOURCES; SEED-COAT COLOR; EPIGENETIC VARIATION; LANDRACES; INHERITANCE; GENOTYPES; REGION; PIGMENTATION; HERITABILITY; CONSERVATION	Cowpea cultivation in many countries around the Mediterranean Basin depends on a number of locally adapted populations conserved on-farm at a small scale, rather than on the use of modern varieties. Documentation, characterization and exploitation of traditional local populations could contribute to their conservation and utilization as sources of desirable characteristics. Therefore, a study was…	[Lazaridi, E.; Bebeli, P. J.] Agr Univ Athens, Lab Plant Breeding & Biometry, Dept Crop Sci, Iera Odos 75, GR-11855 Athens, Greece; [Ntatsi, G.; Savvas, D.] Agr Univ Athens, Lab Vegetable Crops, Dept Crop Sci, Athens, Greece	Agricultural University of Athens; Agricultural University of Athens	Bebeli, PJ (corresponding author), Agr Univ Athens, Lab Plant Breeding & Biometry, Dept Crop Sci, Iera Odos 75, GR-11855 Athens, Greece.	bebeli@aua.gr	; Ntatsi, Georgia/I-3941-2019	Ntatsi, Georgia/0000-0002-9045-668X; Savvas, Dimitrios/0000-0002-0064-7985	7th Framework Programme: EUROLEGUME: Enhancing of legumes growing in Europe through sustainable cropping for protein supply for food and feed [613781]	7th Framework Programme: EUROLEGUME: Enhancing of legumes growing in Europe through sustainable cropping for protein supply for food and feed	This research study was funded by the 7th Framework Programme: EUROLEGUME: Enhancing of legumes growing in Europe through sustainable cropping for protein supply for food and feed (Grant Agreement No: 613781). We would like to thank Dr. R. Thanopoulos from Agricultural University of Athens, for participating in the collection of the seed material, the farmers that shared with us the seeds of thei…		99	31	38	0	28	SPRINGER	DORDRECHT	VAN GODEWIJCKSTRAAT 30, 3311 GZ DORDRECHT, NETHERLANDS	0925-9864	1573-5109		GENET RESOUR CROP EV	Genet. Resour. Crop Evol.	OCT	2017	64	7
J	Weeden, NF; Coyne, CJ; Lavin, M; McPhee, K				Weeden, Norman F.; Coyne, Clarice J.; Lavin, Matthew; McPhee, Kevin			Distinguishing among Pisum accessions using a hypervariable intron within Mendel's green/yellow cotyledon gene	GENETIC RESOURCES AND CROP EVOLUTION			English	Article						Pisum; Repetitive DNA; Accession identification; Crop evolution; DNA barcode	SATIVUM L.; BAYESIAN-INFERENCE; DIVERSITY ANALYSIS; PEA; IDENTIFICATION; EVOLUTION; VARIETY; DOMESTICATION; POLYMORPHISM; LEGUMINOSAE	Distinguishing among commercial varieties or accessions in a germplasm repository presents considerable challenges when dealing with common crops or large collections. In the genus Pisum L. the third intron of the gene STAYGREEN (SGR), responsible for the green/yellow cotyledon variation, contains a complex of repeat sequences that display considerable indel and single nucleotide (SNP) polymorphi…	[Weeden, Norman F.; Lavin, Matthew; McPhee, Kevin] Montana State Univ, Dept Plant Sci & Plant Pathol, Bozeman, MT 59717 USA; [Coyne, Clarice J.] Washington State Univ, USDA ARS, WRPIS, Pullman, WA 99164 USA	Montana State University System; Montana State University Bozeman; Washington State University; United States Department of Agriculture (USDA)	Weeden, NF (corresponding author), Montana State Univ, Dept Plant Sci & Plant Pathol, Bozeman, MT 59717 USA.	nweeden@montana.edu	Lavin, Martin/F-5961-2014	Lavin, Matt/0000-0003-4205-1802	USA Dry Pea and Lentil Council; USDA Hatch Project	USA Dry Pea and Lentil Council; USDA Hatch Project	Support for this research was supplied by a grant from the USA Dry Pea and Lentil Council (to CJC) and a USDA Hatch Project (to KM).		62	3	3	0	4	SPRINGER	DORDRECHT	VAN GODEWIJCKSTRAAT 30, 3311 GZ DORDRECHT, NETHERLANDS	0925-9864	1573-5109		GENET RESOUR CROP EV	Genet. Resour. Crop Evol.	AUG	2021	68	6
J	Weeden, NF; Coyne, CJ; Lavin, M; McPhee, K				Weeden, Norman F.; Coyne, Clarice J.; Lavin, Matthew; McPhee, Kevin			Distinguishing among Pisum accessions using a hypervariable intron within Mendel's green/yellow cotyledon gene	GENETIC RESOURCES AND CROP EVOLUTION			English	Article						Pisum; Repetitive DNA; Accession identification; Crop evolution; DNA barcode	SATIVUM L.; BAYESIAN-INFERENCE; DIVERSITY ANALYSIS; PEA; IDENTIFICATION; EVOLUTION; VARIETY; DOMESTICATION; POLYMORPHISM; LEGUMINOSAE	Distinguishing among commercial varieties or accessions in a germplasm repository presents considerable challenges when dealing with common crops or large collections. In the genus Pisum L. the third intron of the gene STAYGREEN (SGR), responsible for the green/yellow cotyledon variation, contains a complex of repeat sequences that display considerable indel and single nucleotide (SNP) polymorphi…	[Weeden, Norman F.; Lavin, Matthew; McPhee, Kevin] Montana State Univ, Dept Plant Sci & Plant Pathol, Bozeman, MT 59717 USA; [Coyne, Clarice J.] Washington State Univ, USDA ARS, WRPIS, Pullman, WA 99164 USA	Montana State University System; Montana State University Bozeman; Washington State University; United States Department of Agriculture (USDA)	Weeden, NF (corresponding author), Montana State Univ, Dept Plant Sci & Plant Pathol, Bozeman, MT 59717 USA.	nweeden@montana.edu	Lavin, Martin/F-5961-2014	Lavin, Matt/0000-0003-4205-1802	USA Dry Pea and Lentil Council; USDA Hatch Project	USA Dry Pea and Lentil Council; USDA Hatch Project	Support for this research was supplied by a grant from the USA Dry Pea and Lentil Council (to CJC) and a USDA Hatch Project (to KM).		62	3	3	0	4	SPRINGER	DORDRECHT	VAN GODEWIJCKSTRAAT 30, 3311 GZ DORDRECHT, NETHERLANDS	0925-9864	1573-5109		GENET RESOUR CROP EV	Genet. Resour. Crop Evol.	AUG	2021	68	6
J	Shin, SY; Park, MR; Kim, HS; Moon, JS; Lee, HJ				Shin, Seung Yong; Park, Myuong-Ryoul; Kim, Hyun-Soon; Moon, Jae Sun; Lee, Hyo-Jun			Virus-induced gene silencing shows that LATE FLOWERING plays a role in promoting flower development in soybean	PLANT GROWTH REGULATION			English	Article						Virus-induced gene silencing; Tobacco ringspot virus; LATE FLOWERING; Soybean; Flower development	TOBACCO-RINGSPOT-VIRUS; ZINC-FINGER PROTEIN; EXPRESSION; MATURITY; SUPERMAN; VECTORS; ENCODES; GROWTH; LEVEL; TIME	Virus-induced gene silencing (VIGS) is a useful tool to investigate the role of genes particularly in hard-to-transform plant species via the Agrobacterium-mediated genetic transformation process. Soybean is one of the most important crops for the food and protein source, but its low transformation efficiency makes it hard to identify the functions of genes of interest. Here, we adopted tobacco r…	[Shin, Seung Yong; Kim, Hyun-Soon; Moon, Jae Sun; Lee, Hyo-Jun] Korea Res Inst Biosci & Biotechnol, Plant Syst Engn Res Ctr, Daejeon 34141, South Korea; [Shin, Seung Yong; Lee, Hyo-Jun] Univ Sci & Technol, KRIBB Sch Biosci, Dept Funct Genom, Daejeon 34113, South Korea; [Park, Myuong-Ryoul] RDA, Dept Cent Area, Natl Inst Crop Sci, Suwon 16429, South Korea; [Kim, Hyun-Soon; Moon, Jae Sun] Univ Sci …	Korea Research Institute of Bioscience & Biotechnology (KRIBB); University of Science & Technology (UST); Rural Development Administration (RDA), Republic of Korea; National Institute of Crop Science; University of Science & Technology (UST)	Moon, JS (corresponding author), Korea Res Inst Biosci & Biotechnol, Plant Syst Engn Res Ctr, Daejeon 34141, South Korea.;Moon, JS (corresponding author), Univ Sci & Technol, KRIBB Sch Biotechnol, Dept Biosyst & Bioengn, Daejeon 34113, South Korea.	smoon@kribb.re.kr; hyojunlee@kribb.re.kr	; Lee, Hyo-Jun/GLS-4528-2022	Lee, Hyo-Jun/0000-0002-0690-7522;	KRIBB Research Initiative Program [KGM5372221]; New Breeding Technologies Development Program; Rural Development Administration of Korea	KRIBB Research Initiative Program; New Breeding Technologies Development Program; Rural Development Administration of Korea(Rural Development Administration (RDA), Republic of Korea)	This work was supported by the KRIBB Research Initiative Program (KGM5372221) and the New Breeding Technologies Development Program (Project No. PJ0165302022) provided by the Rural Development Administration of Korea.		45	5	5	1	21	SPRINGER	DORDRECHT	VAN GODEWIJCKSTRAAT 30, 3311 GZ DORDRECHT, NETHERLANDS	0167-6903	1573-5087		PLANT GROWTH REGUL	Plant Growth Regul.	MAR	2023	99	2
J	Omont, A; Quiroz-Guzman, E; Tovar-Ramirez, D; Peña-Rodríguez, A				Omont, Alexia; Quiroz-Guzman, Eduardo; Tovar-Ramirez, Dariel; Pena-Rodriguez, Alberto			Effect of diets supplemented with different seaweed extracts on growth performance and digestive enzyme activities of juvenile white shrimp Litopenaeus vannamei	JOURNAL OF APPLIED PHYCOLOGY			English	Article						Seaweed extract; Shrimp feed; Shrimp growth; Shrimp digestive enzymes	ULVA-LACTUCA; FATTY-ACID; FARFANTEPENAEUS-CALIFORNIENSIS; KAPPAPHYCUS-ALVAREZII; PROTEIN-CONCENTRATE; PENAEUS-JAPONICUS; MARINE MACROALGAE; LIPID-METABOLISM; FEED INGREDIENTS; PRACTICAL DIETS	This study evaluated the nutritional potential of three seaweed extracts (Ulva lactuca, Eisenia sp. and Porphyra sp.) as possible ingredients in shrimp feed to improve growth and main digestive enzyme activities. Seaweed extracts were included in replacement of wheat and soybean meal in isoproteic diets (35 +/- 0.5%) at three levels of inclusion (5, 10, and 15%) and tested during 28days in a feed…	[Omont, Alexia] UBO, IUEM, F-29280 Plouzane, France; [Omont, Alexia; Tovar-Ramirez, Dariel] CONACYT, CIBNOR, Calle IPN 195, La Paz 23096, Bcs, Mexico; [Quiroz-Guzman, Eduardo; Pena-Rodriguez, Alberto] Inst Politecn Nacl, Ctr Invest Biol Noroeste CIBNOR, 195 Col Playa Palo de Santa Rita, La Paz 23096, Bcs, Mexico	Universite de Bretagne Occidentale; Institut Universitaire Europeen de la Mer (IUEM); CIBNOR - Centro de Investigaciones Biologicas del Noroeste; Consejo Nacional de Ciencia y Tecnologia (CONACyT); Instituto Politecnico Nacional - Mexico; CIBNOR - Centro de Investigaciones Biologicas del Noroeste	Peña-Rodríguez, A (corresponding author), Inst Politecn Nacl, Ctr Invest Biol Noroeste CIBNOR, 195 Col Playa Palo de Santa Rita, La Paz 23096, Bcs, Mexico.	apena@cibnor.mx	Eduardo, Quiroz-Guzman/P-7090-2018; Tovar-Ramírez, Dariel/AAO-2184-2020; Peña-Rodríguez, Alberto/AAX-8614-2020; Quiroz-Guzmán, Eduardo/P-7090-2018	Tovar Ramírez, Dariel/0000-0003-1204-9576; Peña-Roiguez, Alberto/0000-0002-7015-5361; Quiroz-Guzmán, Eduardo/0000-0002-4776-4564	Consejo Nacional de Ciencia y Tecnologia (CONACYT) Mexico [PDCPN 2015-887]; Laboratoire d'Excellence LabexMER [ANR-10-LABX-19]; French government under the program Investissements d'Avenir	Consejo Nacional de Ciencia y Tecnologia (CONACYT) Mexico(Consejo Nacional de Ciencia y Tecnologia (CONACyT)); Laboratoire d'Excellence LabexMER; French government under the program Investissements d'Avenir(Agence Nationale de la Recherche (ANR))	This work was funded by Consejo Nacional de Ciencia y Tecnologia (CONACYT) Mexico (Project PDCPN 2015-887). This work was realised within the framework of a UBO/CIBNOR agreement to receive Master's degree students from UBO in order to complete their master thesis project and was supported by a grant to Alexia Omont by the Laboratoire d'Excellence LabexMER (ANR-10-LABX-19) and co-funded by a grant…		67	27	30	1	29	SPRINGER	DORDRECHT	VAN GODEWIJCKSTRAAT 30, 3311 GZ DORDRECHT, NETHERLANDS	0921-8971	1573-5176		J APPL PHYCOL	J. Appl. Phycol.	APR	2019	31	2
J	Cordeiro, ECN; Marques, HMC; de Lara, GB; Amatussi, JD; Mógor, G; Repke, RA; Mógor, AF				Cordeiro, Ely Cristina Negrelli; Marques, Harielly Marianne Costa; de Lara, Gabriel Bocchetti; Amatussi, Juliana de Oliveira; Mogor, Gilda; Repke, Rodrigo Alberto; Mogor, atila Francisco			Can Ascophyllum nodosum extract application before or at drought stress trigger different metabolic adaptation responses in soybean plants?	JOURNAL OF APPLIED PHYCOLOGY			English	Article						Biostimulant; Abiotic stress; Antioxidant enzymes; Seaweed; Phaeophyceae; Proline	AMINO-ACIDS; ANTIOXIDANT ENZYMES; ABIOTIC STRESS; HIGH LIGHT; TOLERANCE; BIOSTIMULANTS; GROWTH; WATER; PHOTOSYNTHESIS; TOXICITY	Soybean is essential for food security worldwide and water restriction is a rising challenge for its production. In this scenario the use of natural sources such as Ascophyllum nodosum extracts (ANE) which contribute to the better adaptation of plants to environmental stresses, gains relevance. Nonetheless, understanding the metabolic effect of ANE according to the time of application could be be…	[Cordeiro, Ely Cristina Negrelli; Marques, Harielly Marianne Costa; de Lara, Gabriel Bocchetti; Amatussi, Juliana de Oliveira; Mogor, Gilda; Mogor, atila Francisco] Univ Fed Parana, Rua Funcionarios 1540, BR-80035050 Curitiba, PR, Brazil; [Repke, Rodrigo Alberto] Rovensa Next, Tech Town condominium, BR-13186904 HortolandiaSao Paulo, Brazil	Universidade Federal do Parana	Mógor, AF (corresponding author), Univ Fed Parana, Rua Funcionarios 1540, BR-80035050 Curitiba, PR, Brazil.	hariellymarques@hotmail.com; gabrielbdelara@gmail.com; julianaamatussi@gmail.com; rodrigo.repke@rovensanext.com	; Mógor, Átila/AAX-2039-2020	Bocchetti de Lara, Gabriel/0000-0002-9090-6812; Mógor, Átila/0000-0003-4199-9079; Mógor, Gilda/0000-0002-4480-4487; MARIANNE COSTA MARQUES, HARIELLY/0000-0001-5906-5472; de Oliveira Amatussi, Juliana/0000-0002-8025-4638					66	4	4	1	7	SPRINGER	DORDRECHT	VAN GODEWIJCKSTRAAT 30, 3311 GZ DORDRECHT, NETHERLANDS	0921-8971	1573-5176		J APPL PHYCOL	J. Appl. Phycol.	AUG	2024	36	4
J	Lay, L; Khan, W; Jo, H; Kim, SH; Kim, Y				Lay, Liny; Khan, Waleed; Jo, Hyun; Kim, Seong-Hoon; Kim, Yoonha			Genome-Wide Association Study on Cowpea seed coat color using RGB images	MOLECULAR BREEDING			English	Article						Cowpea; Seed coat color; Fiji ImageJ; GWAS	MYB TRANSCRIPTION FACTORS; EYE PATTERN; INHERITANCE	This study delves into the genetic mechanisms underlying seed coat color variation in cowpeas (Vigna unguiculata [L.] Walp.), a trait with significant implications for nutritional value, consumer preference, and adaptation to environmental stresses. Through a genome-wide association study (GWAS) involving cowpea accessions exhibiting red, green, and blue seed coats, we identified 16 significant s…	[Lay, Liny; Khan, Waleed; Jo, Hyun; Kim, Yoonha] Kyungpook Natl Univ, Dept Appl Biosci, Daegu 41566, South Korea; [Kim, Seong-Hoon] RDA, Natl Inst Agr Sci, Natl Agrobiodivers Ctr, Jeonju 54874, South Korea	Kyungpook National University (KNU); National Institute of Agricultural Sciences; Rural Development Administration (RDA), Republic of Korea	Kim, Y (corresponding author), Kyungpook Natl Univ, Dept Appl Biosci, Daegu 41566, South Korea.;Kim, SH (corresponding author), RDA, Natl Inst Agr Sci, Natl Agrobiodivers Ctr, Jeonju 54874, South Korea.	layliny22@gmail.com; waleedkhan.my@gmail.com; johyun@knu.ac.kr; shkim0819@korea.kr; kyh1229@knu.ac.kr	Kim, Seong-Hoon/AHE-2059-2022	kim, yoonha/0000-0003-0058-9161					83	5	5	5	12	SPRINGER	DORDRECHT	VAN GODEWIJCKSTRAAT 30, 3311 GZ DORDRECHT, NETHERLANDS	1380-3743	1572-9788		MOL BREEDING	Mol. Breed.	DEC	2024	44	12
J	Peng, H; Cheng, HY; Yu, XW; Shi, QH; Zhang, H; Li, JG; Ma, H				Peng, Hui; Cheng, Huiying; Yu, Xingwang; Shi, Qinghua; Zhang, Hua; Li, Jiangui; Ma, Hao			Molecular analysis of an actin gene, CarACT1, from chickpea (Cicer arietinum L.)	MOLECULAR BIOLOGY REPORTS			English	Article						Actin; Chickpea; Developmental process; Gene expression pattern	TRANSCRIPTION FACTOR; EXPRESSION; PHYLOGENY; EVOLUTION; PROTEIN; SUBCLASS; STRESS; LOCALIZATION; MECHANISMS; ALIGNMENT	Actins are ubiquitous and highly conserved proteins that play key roles in cell formation and cellular activities. In this study, an actin gene was isolated from chickpea for the first time and designated as CarACT1 (for Cicer arietinum L. actin gene 1; Genbank accession no. EU529707). It encoded a putative protein with 377 amino acids and contained five exons and four introns within genomic DNA …	[Peng, Hui; Cheng, Huiying; Yu, Xingwang; Ma, Hao] Nanjing Agr Univ, Natl Ctr Soybean Improvement, State Key Lab Crop Genet & Germplasm Enhancement, Nanjing 210095, Peoples R China; [Peng, Hui] Guangxi Normal Univ, Minist Educ, Key Lab Ecol Rare & Endangered Species & Environm, Guilin 541004, Peoples R China; [Shi, Qinghua; Zhang, Hua; Li, Jiangui] Xinjiang Agr Univ, Key Lab Agr Biotechnol, Urumq…	Nanjing Agricultural University; Guangxi Normal University; Xinjiang Agricultural University	Ma, H (corresponding author), Nanjing Agr Univ, Natl Ctr Soybean Improvement, State Key Lab Crop Genet & Germplasm Enhancement, Nanjing 210095, Peoples R China.	Lq-ncsi@njau.edu.cn	Peng, Hui/N-5597-2017		Ministry of Education of China; National Science and Technology Ministry of China [2007BAC15B06, 2006BAD09A04, 2006BAD09A08]; National Natural Science Foundation of China [30860152, 30960206]; Xinjiang Science and Technology Department of China [200991254]	Ministry of Education of China(Ministry of Education of the People's Republic of China); National Science and Technology Ministry of China; National Natural Science Foundation of China(National Natural Science Foundation of China (NSFC)); Xinjiang Science and Technology Department of China	We gratefully acknowledge the financial support from the 111 Project of the Ministry of Education of China, from projects supported by the National Science and Technology Ministry of China (2007BAC15B06, 2006BAD09A04, 2006BAD09A08), from projects supported by the National Natural Science Foundation of China ( 30860152, 30960206), and from a project supported by the Xinjiang Science and Technology…		36	6	10	0	8	SPRINGER	DORDRECHT	VAN GODEWIJCKSTRAAT 30, 3311 GZ DORDRECHT, NETHERLANDS	0301-4851	1573-4978		MOL BIOL REP	Mol. Biol. Rep.	FEB	2010	37	2
J	Kumari, P; Rastogi, A; Yadav, S				Kumari, Pragati; Rastogi, Anshu; Yadav, Saurabh			Effects of Heat stress and molecular mitigation approaches in orphan legume, Chickpea	MOLECULAR BIOLOGY REPORTS			English	Review						Climate change; Heat stress; Thermotolerance; Chickpea; Transgenic plants; Crop yield; High temperature	HIGH-TEMPERATURE; DROUGHT TOLERANCE; OXIDATIVE STRESS; GROWTH; GERMINATION; CROP; MECHANISMS; PLANTS; WHEAT; GENE	Global warming has an adverse impact on agriculture and food security is in doldrums around the world. A sharp increase in the temperature of earth is expected and may lead to ~ 1.8-4 degrees C rise in average earth temperature by the year 2100. Thus, heat stress is a critical factor for plant growth development and crop yield. Chickpea, which is an important leguminous crop and rich source of pr…	[Kumari, Pragati] Singhania Univ, Dept Life Sci, Jhunjhunu 333515, Rajasthan, India; [Kumari, Pragati] Scientist Hostel S-02,Chauras Campus, Srinagar 246174, Uttarakhand, India; [Rastogi, Anshu] Poznan Univ Life Sci, Dept Ecol & Environm Sci, Lab Bioclimatol, Piatkowska 94, PL-60649 Poznan, Poland; [Yadav, Saurabh] Hemvati Nandan Bahuguna Garhwal Cent Univ, Dept Biotechnol, Srinagar 246174, Uttar…	Poznan University of Life Sciences; Hemwati Nandan Bahuguna Garhwal University	Kumari, P (corresponding author), Singhania Univ, Dept Life Sci, Jhunjhunu 333515, Rajasthan, India.;Kumari, P (corresponding author), Scientist Hostel S-02,Chauras Campus, Srinagar 246174, Uttarakhand, India.;Yadav, S (corresponding author), Hemvati Nandan Bahuguna Garhwal Cent Univ, Dept Biotechnol, Srinagar 246174, Uttarakhand, India.	pragati27@gmail.com; anshu.rastogi@up.poznan.pl; saurabhyadav40@rediffmail.com	yadav, saurabh/JZE-5132-2024; Rastogi, Anshu/F-3003-2013; rastogi, Anshu/F-3003-2013	Rastogi, Anshu/0000-0002-0953-7045;					78	42	43	0	24	SPRINGER	DORDRECHT	VAN GODEWIJCKSTRAAT 30, 3311 GZ DORDRECHT, NETHERLANDS	0301-4851	1573-4978		MOL BIOL REP	Mol. Biol. Rep.	JUN	2020	47	6
J	Kumari, P; Rastogi, A; Yadav, S				Kumari, Pragati; Rastogi, Anshu; Yadav, Saurabh			Effects of Heat stress and molecular mitigation approaches in orphan legume, Chickpea	MOLECULAR BIOLOGY REPORTS			English	Review						Climate change; Heat stress; Thermotolerance; Chickpea; Transgenic plants; Crop yield; High temperature	HIGH-TEMPERATURE; DROUGHT TOLERANCE; OXIDATIVE STRESS; GROWTH; GERMINATION; CROP; MECHANISMS; PLANTS; WHEAT; GENE	Global warming has an adverse impact on agriculture and food security is in doldrums around the world. A sharp increase in the temperature of earth is expected and may lead to ~ 1.8-4 degrees C rise in average earth temperature by the year 2100. Thus, heat stress is a critical factor for plant growth development and crop yield. Chickpea, which is an important leguminous crop and rich source of pr…	[Kumari, Pragati] Singhania Univ, Dept Life Sci, Jhunjhunu 333515, Rajasthan, India; [Kumari, Pragati] Scientist Hostel S-02,Chauras Campus, Srinagar 246174, Uttarakhand, India; [Rastogi, Anshu] Poznan Univ Life Sci, Dept Ecol & Environm Sci, Lab Bioclimatol, Piatkowska 94, PL-60649 Poznan, Poland; [Yadav, Saurabh] Hemvati Nandan Bahuguna Garhwal Cent Univ, Dept Biotechnol, Srinagar 246174, Uttar…	Poznan University of Life Sciences; Hemwati Nandan Bahuguna Garhwal University	Kumari, P (corresponding author), Singhania Univ, Dept Life Sci, Jhunjhunu 333515, Rajasthan, India.;Kumari, P (corresponding author), Scientist Hostel S-02,Chauras Campus, Srinagar 246174, Uttarakhand, India.;Yadav, S (corresponding author), Hemvati Nandan Bahuguna Garhwal Cent Univ, Dept Biotechnol, Srinagar 246174, Uttarakhand, India.	pragati27@gmail.com; anshu.rastogi@up.poznan.pl; saurabhyadav40@rediffmail.com	yadav, saurabh/JZE-5132-2024; Rastogi, Anshu/F-3003-2013; rastogi, Anshu/F-3003-2013	Rastogi, Anshu/0000-0002-0953-7045;					78	42	43	0	24	SPRINGER	DORDRECHT	VAN GODEWIJCKSTRAAT 30, 3311 GZ DORDRECHT, NETHERLANDS	0301-4851	1573-4978		MOL BIOL REP	Mol. Biol. Rep.	JUN	2020	47	6
J	Hao, XY; Han, X; Lam, SK; Wheeler, T; Ju, H; Wang, HR; Li, YC; Lin, ED				Hao, X. Y.; Han, X.; Lam, S. K.; Wheeler, T.; Ju, H.; Wang, H. R.; Li, Y. C.; Lin, E. D.			Effects of fully open-air [CO2] elevation on leaf ultrastructure, photosynthesis, and yield of two soybean cultivars	PHOTOSYNTHETICA			English	Article						free-air carbon dioxide enrichment (FACE); leaf ultrastructure; photosynthetic pigments; soybean cultivar; yield	CARBON-DIOXIDE; NITROGEN NUTRITION; ENRICHMENT FACE; DOWN-REGULATION; PLANTS; ACCLIMATION; SENESCENCE; RESPONSES	The objective of this study was to investigate the effect of elevated (550 +/- 17 mu mol mol(-1)) CO2 concentration ([CO2]) on leaf ultrastructure, leaf photosynthesis and seed yield of two soybean cultivars [Glycine max (L.) Merr. cv. Zhonghuang 13 and cv. Zhonghuang 35] at the Free-Air Carbon dioxide Enrichment (FACE) experimental facility in North China. Photosynthetic acclimation occurred in …	[Hao, X. Y.; Han, X.; Ju, H.; Wang, H. R.; Li, Y. C.; Lin, E. D.] Chinese Acad Agr Sci, Minist Agr Agroenvironm & Climate Change, Agroenvironm & Sustainable Dev Inst, Key Lab, Beijing 100081, Peoples R China; [Hao, X. Y.] Shanxi Agr Univ, Coll Agron, Taigu 030801, Shanxi, Peoples R China; [Lam, S. K.] Univ Melbourne, Melbourne Sch Land & Environm, Melbourne, Vic 3010, Australia; [Wheeler, T.] Uni…	Chinese Academy of Agricultural Sciences; Shanxi Agricultural University; University of Melbourne; University of Reading	Lin, ED (corresponding author), Chinese Acad Agr Sci, Minist Agr Agroenvironm & Climate Change, Agroenvironm & Sustainable Dev Inst, Key Lab, Beijing 100081, Peoples R China.	linedster@gmail.com	Lam, Shu/B-8321-2019	Lam, Shu Kee/0000-0001-7943-5004	China-UK SAIN fund project; National Basic Research Program of China (973 Program), China [2012 CB955904]; China CDM Fund project; mini-FACE foundation; NERC [ncas10006] Funding Source: UKRI; Natural Environment Research Council [ncas10006, ncas10009] Funding Source: researchfish	China-UK SAIN fund project; National Basic Research Program of China (973 Program), China(National Basic Research Program of China); China CDM Fund project; mini-FACE foundation; NERC(UK Research & Innovation (UKRI)Natural Environment Research Council (NERC)); Natural Environment Research Council(UK Research & Innovation (UKRI)Natural Environment Research Council (NERC))	This work was supported by The China-UK SAIN fund project: Addressing vulnerabilities and building capacity for adaptation of agriculture to climate change in China, the National Basic Research Program of China (973 Program) (No. 2012 CB955904), China CDM Fund project: The impact of climate change on Chinese agriculture and eco-systems under diferent RCP and Sino-Australia Cooperation on Climate …		30	33	40	2	89	SPRINGER	DORDRECHT	VAN GODEWIJCKSTRAAT 30, 3311 GZ DORDRECHT, NETHERLANDS	0300-3604	1573-9058		PHOTOSYNTHETICA	Photosynthetica	SEP	2012	50	3
J	Fayez, KA; Radwan, DEM; Mohamed, AK; Abdelrahman, AM				Fayez, K. A.; Radwan, D. E. M.; Mohamed, A. K.; Abdelrahman, A. M.			Fusilade herbicide causes alterations in chloroplast ultrastructure, pigment content and physiological activities of peanut leaves	PHOTOSYNTHETICA			English	Article						antioxidants; Arachis hypogeae; fusilade; lipid peroxidation; ultrastructure	ACETYL-COA CARBOXYLASE; OXIDATIVE STRESS; APOPLASTIC PEROXIDASES; INHIBITING HERBICIDES; SUPEROXIDE DISMUTASE; ARABIDOPSIS-THALIANA; ARACHIS-HYPOGAEA; L. LEAVES; TOLERANCE; PLANTS	Fusilade (fluazifop-p-butyl) is one of the herbicides that inhibit acetyl-CoA carboxylase. The exogenous effect of 30, 60, and 90 ppm fusilade on peanut (Arachis hypogaea L. cv. Giza 5) leaves was studied. With increasing fusilade concentration, the peanut leaf chlorosis appeared after 7-10 d. Declined leaf pigment contents confirmed the leaf chlorosis. Electron microscopic observation of the fus…	[Fayez, K. A.; Radwan, D. E. M.; Mohamed, A. K.; Abdelrahman, A. M.] Sohag Univ, Dept Bot, Fac Sci, Sohag, Egypt; [Fayez, K. A.] Taif Univ, Dept Biol, Fac Sci, At Taif, Saudi Arabia	Egyptian Knowledge Bank (EKB); Sohag University; Taif University	Fayez, KA (corresponding author), Sohag Univ, Dept Bot, Fac Sci, Sohag, Egypt.	khalaffayez@yahoo.com	Abd El-Rahman, Ahmed/B-8589-2015; Radwan, Deya Eldeen/AAA-1948-2021	Radwan, Deya Eldeen/0000-0003-3876-5642;	Academic program, Faculty of Science, Sohag University, Egypt	Academic program, Faculty of Science, Sohag University, Egypt	This work was financially supported by the Academic program, Faculty of Science, Sohag University, Egypt.		56	19	20	1	30	SPRINGER	DORDRECHT	VAN GODEWIJCKSTRAAT 30, 3311 GZ DORDRECHT, NETHERLANDS	0300-3604	1573-9058		PHOTOSYNTHETICA	Photosynthetica	DEC	2014	52	4
J	Islam, NS; Dhaubhadel, S				Islam, Nishat S.; Dhaubhadel, Sangeeta			Proanthocyanidin biosynthesis and postharvest seed coat darkening in pinto bean	PHYTOCHEMISTRY REVIEWS			English	Article						Proanthocyanidins; Postharvest seed coat darkening; Phenylpropanoid pathway; Pinto beans; Gene regulation	HELIX-LOOP-HELIX; MYB TRANSCRIPTION FACTORS; R-GENE FAMILY; PHASEOLUS-VULGARIS; ANTHOCYANIN BIOSYNTHESIS; FLAVONOID BIOSYNTHESIS; ACCUMULATING CELLS; REGULATORY GENE; DOMAIN PROTEIN; ARABIDOPSIS	Proanthocyanidins (PAs) are polyphenolic compounds present widely in the plant kingdom. These specialized metabolites are derived from the phenylpropanoid pathway and are known for producing brown pigments in different plant organs. PAs accumulate in the seed coat tissues of flowering plants and play a determinant role in seed germination and viability, protect seeds from biotic and abiotic stres…	[Islam, Nishat S.; Dhaubhadel, Sangeeta] Agr & Agrifood Canada, London Res & Dev Ctr, London, ON, Canada; [Islam, Nishat S.; Dhaubhadel, Sangeeta] Univ Western Ontario, Dept Biol, London, ON, Canada	Agriculture & Agri Food Canada; Western University (University of Western Ontario)	Dhaubhadel, S (corresponding author), Agr & Agrifood Canada, London Res & Dev Ctr, London, ON, Canada.;Dhaubhadel, S (corresponding author), Univ Western Ontario, Dept Biol, London, ON, Canada.	sangeeta.dhaubhadel@agr.gc.ca	; Islam, Nishat/KAM-4746-2024	Dhaubhadel, Sangeeta/0000-0003-2582-5503; Islam, Nishat S/0000-0002-0005-1241	The authors thank Kuflom Kuflu and Alex Molnar for assistance. This work was supported by the Agriculture and Agri-Food Canada's Abase Grant J-001331 and the Natural Sciences and Engineering Research Council of Canada (NSERC) Discovery Grant 044661 - 2018 [J-001331]; Agriculture and Agri-Food Canada's Abase Grant [044661 - 2018 RGPIN]; Natural Sciences and Engineering Research Council of Canada (…	The authors thank Kuflom Kuflu and Alex Molnar for assistance. This work was supported by the Agriculture and Agri-Food Canada's Abase Grant J-001331 and the Natural Sciences and Engineering Research Council of Canada (NSERC) Discovery Grant 044661 - 2018; Agriculture and Agri-Food Canada's Abase Grant(Agriculture & Agri Food Canada); Natural Sciences and Engineering Research Council of Canada (N…	The authors thank Kuflom Kuflu and Alex Molnar for assistance. This work was supported by the Agriculture and Agri-Food Canada's Abase Grant J-001331 and the Natural Sciences and Engineering Research Council of Canada (NSERC) Discovery Grant 044661 - 2018 RGPIN to SD.		129	9	10	2	12	SPRINGER	DORDRECHT	VAN GODEWIJCKSTRAAT 30, 3311 GZ DORDRECHT, NETHERLANDS	1568-7767	1572-980X		PHYTOCHEM REV	Phytochem. Rev.	AUG	2025	24	4
J	Li, XP; Gan, R; Li, PL; Ma, YY; Zhang, LW; Zhang, R; Wang, Y; Wang, NN				Li, Xiao-Ping; Gan, Rui; Li, Peng-Li; Ma, Yuan-Yuan; Zhang, Li-Wen; Zhang, Ren; Wang, Yong; Wang, Ning Ning			Identification and functional characterization of a leucine-rich repeat receptor-like kinase gene that is involved in regulation of soybean leaf senescence	PLANT MOLECULAR BIOLOGY			English	Article						knock-down; leaf senescence; over-expression; receptor-like kinase; RNA interference; soybean	PROTEIN-KINASE; CHLOROPHYLL BREAKDOWN; CELL-DEATH; CLONING; PREDICTION; TYROSINE; PHOSPHORYLATION; TRANSFORMATION; EXPRESSION; EFFICIENT	We report here the cloning and characterization of a soybean receptor-like kinase (RLK) gene, designated GmSARK (Glycine max senescence-associated receptor-like kinase), which is involved in regulating leaf senescence. The conceptual protein product of GmSARK contains typical domains of LRR receptor-like kinases: a cytoplasmic domain with all the 11 kinase subdomains, a transmembrane domain and a…	Nankai Univ, Dept Plant Biol & Ecol, Tianjin 300071, Peoples R China; Univ Wollongong, Sch Biol Sci, Wollongong, NSW 2522, Australia	Nankai University; University of Wollongong	Wang, NN (corresponding author), Nankai Univ, Dept Plant Biol & Ecol, Tianjin 300071, Peoples R China.	wangnn@nankai.edu.cn	; Wang, Ning Ning/JLM-6892-2023	Wang, Ning Ning/0000-0001-5308-5878;					43	49	72	0	37	SPRINGER	DORDRECHT	VAN GODEWIJCKSTRAAT 30, 3311 GZ DORDRECHT, NETHERLANDS	0167-4412	1573-5028		PLANT MOL BIOL	Plant Mol.Biol.	AUG	2006	61	6
J	Li, XP; Gan, R; Li, PL; Ma, YY; Zhang, LW; Zhang, R; Wang, Y; Wang, NN				Li, Xiao-Ping; Gan, Rui; Li, Peng-Li; Ma, Yuan-Yuan; Zhang, Li-Wen; Zhang, Ren; Wang, Yong; Wang, Ning Ning			Identification and functional characterization of a leucine-rich repeat receptor-like kinase gene that is involved in regulation of soybean leaf senescence	PLANT MOLECULAR BIOLOGY			English	Article						knock-down; leaf senescence; over-expression; receptor-like kinase; RNA interference; soybean	PROTEIN-KINASE; CHLOROPHYLL BREAKDOWN; CELL-DEATH; CLONING; PREDICTION; TYROSINE; PHOSPHORYLATION; TRANSFORMATION; EXPRESSION; EFFICIENT	We report here the cloning and characterization of a soybean receptor-like kinase (RLK) gene, designated GmSARK (Glycine max senescence-associated receptor-like kinase), which is involved in regulating leaf senescence. The conceptual protein product of GmSARK contains typical domains of LRR receptor-like kinases: a cytoplasmic domain with all the 11 kinase subdomains, a transmembrane domain and a…	Nankai Univ, Dept Plant Biol & Ecol, Tianjin 300071, Peoples R China; Univ Wollongong, Sch Biol Sci, Wollongong, NSW 2522, Australia	Nankai University; University of Wollongong	Wang, NN (corresponding author), Nankai Univ, Dept Plant Biol & Ecol, Tianjin 300071, Peoples R China.	wangnn@nankai.edu.cn	; Wang, Ning Ning/JLM-6892-2023	Wang, Ning Ning/0000-0001-5308-5878;					43	49	72	0	37	SPRINGER	DORDRECHT	VAN GODEWIJCKSTRAAT 30, 3311 GZ DORDRECHT, NETHERLANDS	0167-4412	1573-5028		PLANT MOL BIOL	Plant Mol.Biol.	AUG	2006	61	6
J	Li, XP; Gan, R; Li, PL; Ma, YY; Zhang, LW; Zhang, R; Wang, Y; Wang, NN				Li, Xiao-Ping; Gan, Rui; Li, Peng-Li; Ma, Yuan-Yuan; Zhang, Li-Wen; Zhang, Ren; Wang, Yong; Wang, Ning Ning			Identification and functional characterization of a leucine-rich repeat receptor-like kinase gene that is involved in regulation of soybean leaf senescence	PLANT MOLECULAR BIOLOGY			English	Article						knock-down; leaf senescence; over-expression; receptor-like kinase; RNA interference; soybean	PROTEIN-KINASE; CHLOROPHYLL BREAKDOWN; CELL-DEATH; CLONING; PREDICTION; TYROSINE; PHOSPHORYLATION; TRANSFORMATION; EXPRESSION; EFFICIENT	We report here the cloning and characterization of a soybean receptor-like kinase (RLK) gene, designated GmSARK (Glycine max senescence-associated receptor-like kinase), which is involved in regulating leaf senescence. The conceptual protein product of GmSARK contains typical domains of LRR receptor-like kinases: a cytoplasmic domain with all the 11 kinase subdomains, a transmembrane domain and a…	Nankai Univ, Dept Plant Biol & Ecol, Tianjin 300071, Peoples R China; Univ Wollongong, Sch Biol Sci, Wollongong, NSW 2522, Australia	Nankai University; University of Wollongong	Wang, NN (corresponding author), Nankai Univ, Dept Plant Biol & Ecol, Tianjin 300071, Peoples R China.	wangnn@nankai.edu.cn	; Wang, Ning Ning/JLM-6892-2023	Wang, Ning Ning/0000-0001-5308-5878;					43	49	72	0	37	SPRINGER	DORDRECHT	VAN GODEWIJCKSTRAAT 30, 3311 GZ DORDRECHT, NETHERLANDS	0167-4412	1573-5028		PLANT MOL BIOL	Plant Mol.Biol.	AUG	2006	61	6
J	Pathak, M; Singh, B; Sharma, A; Agrawal, P; Pasha, SB; Das, HR; Das, RH				Pathak, Monika; Singh, Bharat; Sharma, Amit; Agrawal, Praveen; Pasha, Santosh B.; Das, Hasi R.; Das, Rakha H.			Molecular cloning, expression, and cytokinin (6-benzylaminopurine) antagonist activity of peanut (Arachis hypogaea) lectin SL-I	PLANT MOLECULAR BIOLOGY			English	Article						peanut lectin SL-I; gene expression; cytokinin 6-benzylaminopurine; cytokinin antagonist activity	ADENINE BINDING-SITES; CRYSTAL-STRUCTURE DETERMINATION; DOLICHOS-BIFLORUS LECTINS; BEANS PHASEOLUS-LUNATUS; STRUCTURAL BASIS; CONCANAVALIN-A; SEED LECTIN; PROTEIN; RESOLUTION; N,N-DIMETHYLFORMAMIDE	Isolation and purification of a alpha-methyl-mannoside specific lectin (SL-I) of peanut was reported earlier [Singh and Das (1994) Glycoconj J 11:282-285]. Native SL-I is a glycoprotein having similar to 31 kDa subunit molecular mass and forms dimer. The gene encoding this lectin is identified from a 6-day old peanut root cDNA library by anti-SL-I antibody and N-terminal amino acid sequence homol…	Inst Genom & Integrat Biol, Unit Proteom & Comparat Genom, Delhi 110007, India	Council of Scientific & Industrial Research (CSIR) - India; CSIR - Institute of Genomics & Integrative Biology (IGIB)	Das, RH (corresponding author), Inst Genom & Integrat Biol, Unit Proteom & Comparat Genom, Delhi Univ Campus,Mall Rd, Delhi 110007, India.	rakhahdas@yahoo.com	Singh, Bharat/GOK-1138-2022; pathak, monika/GSD-6854-2022; Agrawal, Praveen/HNI-8747-2023	Singh, Bharat/0000-0001-9290-1225; Sharma, Amit/0000-0002-0851-3965					51	11	13	0	2	SPRINGER	DORDRECHT	VAN GODEWIJCKSTRAAT 30, 3311 GZ DORDRECHT, NETHERLANDS	0167-4412			PLANT MOL BIOL	Plant Mol.Biol.	NOV	2006	62	4-5
J	Bell, A; Moreau, C; Chinoy, C; Spanner, R; Dalmais, M; Le Signor, C; Bendahmane, A; Klenell, M; Domoney, C				Bell, Andrew; Moreau, Carol; Chinoy, Catherine; Spanner, Rebecca; Dalmais, Marion; Le Signor, Christine; Bendahmane, Abdel; Klenell, Markus; Domoney, Claire			SGRL can regulate chlorophyll metabolism and contributes to normal plant growth and development in Pisum sativum L.	PLANT MOLECULAR BIOLOGY			English	Article						Chlorophyll turnover; Pea; SGR; Staygreen; TILLING mutants; Transient expression	HARVESTING COMPLEX II; STAY-GREEN; LEAF SENESCENCE; PROTEIN COMPLEXES; A REDUCTASE; B REDUCTASE; DEGRADATION; GENE; BREAKDOWN; PHEOPHORBIDE	Among a set of genes in pea (Pisum sativum L.) that were induced under drought-stress growth conditions, one encoded a protein with significant similarity to a regulator of chlorophyll catabolism, SGR. This gene, SGRL, is distinct from SGR in genomic location, encoded carboxy-terminal motif, and expression through plant and seed development. Divergence of the two encoded proteins is associated wi…	[Bell, Andrew; Moreau, Carol; Chinoy, Catherine; Spanner, Rebecca; Domoney, Claire] John Innes Ctr, Norwich NR4 7UH, Norfolk, England; [Dalmais, Marion; Bendahmane, Abdel] INRA CNRS URGV, F-91057 Evry, France; [Le Signor, Christine] INRA, UMR Agroecol 1347, F-21034 Dijon, France; [Klenell, Markus] Univ Essex, Sch Biol Sci, Colchester CO4 3SQ, Essex, England	UK Research & Innovation (UKRI); Biotechnology and Biological Sciences Research Council (BBSRC); John Innes Centre; Universite Paris Saclay; INRAE; INRAE; Institut Agro; AgroSup Dijon; Universite Bourgogne Europe; University of Essex	Domoney, C (corresponding author), John Innes Ctr, Norwich Res Pk, Norwich NR4 7UH, Norfolk, England.	claire.domoney@jic.ac.uk	; Spanner, Rebecca/MIO-4188-2025; Bendahmane, Abdelhafid/MFZ-6839-2025	Moreau, Carol/0000-0001-5826-3928; Spanner, Rebecca/0000-0002-4735-9649; Bell, Anew/0000-0001-6468-5131; Dalmais, Marion/0000-0002-1673-3095; Bendahmane, Abdelhafid/0000-0003-3246-868X; Le Signor, Christine/0000-0002-3204-3537	Biotechnology and Biological Sciences Research Council (BBSRC) [BB/J004561/1]; John Innes Foundation; Department for Enviroment, Food and Rural Affairs (DEFRA) (Pulse Crop Genetic Improvement Network) [IF0147]; BBSRC/Defra LINK project [BBSRC: BB/H009787/1, Defra: LK09126, HDC: FV 351]; European Union [FOOD-CT-2004-506223]; MKd; John Innes Centre; BBSRC [BBS/E/J/000CA392, BBS/E/J/000C0653, BB/H00…	Biotechnology and Biological Sciences Research Council (BBSRC)(UK Research & Innovation (UKRI)Biotechnology and Biological Sciences Research Council (BBSRC)); John Innes Foundation; Department for Enviroment, Food and Rural Affairs (DEFRA) (Pulse Crop Genetic Improvement Network); BBSRC/Defra LINK project(UK Research & Innovation (UKRI)Biotechnology and Biological Sciences Research Council (BBSRC…	This work was supported by: Biotechnology and Biological Sciences Research Council (BBSRC) (BB/J004561/1) and the John Innes Foundation, The Department for Enviroment, Food and Rural Affairs (DEFRA) (IF0147, Pulse Crop Genetic Improvement Network), a BBSRC/Defra LINK project (BBSRC: BB/H009787/1; Defra: LK09126; HDC: FV 351), and the European Union (Grain Legumes Integrated Project, a Framework P…		55	10	13	0	65	SPRINGER	DORDRECHT	VAN GODEWIJCKSTRAAT 30, 3311 GZ DORDRECHT, NETHERLANDS	0167-4412	1573-5028		PLANT MOL BIOL	Plant Mol.Biol.	DEC	2015	89	6
J	Bell, A; Moreau, C; Chinoy, C; Spanner, R; Dalmais, M; Le Signor, C; Bendahmane, A; Klenell, M; Domoney, C				Bell, Andrew; Moreau, Carol; Chinoy, Catherine; Spanner, Rebecca; Dalmais, Marion; Le Signor, Christine; Bendahmane, Abdel; Klenell, Markus; Domoney, Claire			SGRL can regulate chlorophyll metabolism and contributes to normal plant growth and development in Pisum sativum L.	PLANT MOLECULAR BIOLOGY			English	Article						Chlorophyll turnover; Pea; SGR; Staygreen; TILLING mutants; Transient expression	HARVESTING COMPLEX II; STAY-GREEN; LEAF SENESCENCE; PROTEIN COMPLEXES; A REDUCTASE; B REDUCTASE; DEGRADATION; GENE; BREAKDOWN; PHEOPHORBIDE	Among a set of genes in pea (Pisum sativum L.) that were induced under drought-stress growth conditions, one encoded a protein with significant similarity to a regulator of chlorophyll catabolism, SGR. This gene, SGRL, is distinct from SGR in genomic location, encoded carboxy-terminal motif, and expression through plant and seed development. Divergence of the two encoded proteins is associated wi…	[Bell, Andrew; Moreau, Carol; Chinoy, Catherine; Spanner, Rebecca; Domoney, Claire] John Innes Ctr, Norwich NR4 7UH, Norfolk, England; [Dalmais, Marion; Bendahmane, Abdel] INRA CNRS URGV, F-91057 Evry, France; [Le Signor, Christine] INRA, UMR Agroecol 1347, F-21034 Dijon, France; [Klenell, Markus] Univ Essex, Sch Biol Sci, Colchester CO4 3SQ, Essex, England	UK Research & Innovation (UKRI); Biotechnology and Biological Sciences Research Council (BBSRC); John Innes Centre; Universite Paris Saclay; INRAE; INRAE; Institut Agro; AgroSup Dijon; Universite Bourgogne Europe; University of Essex	Domoney, C (corresponding author), John Innes Ctr, Norwich Res Pk, Norwich NR4 7UH, Norfolk, England.	claire.domoney@jic.ac.uk	; Spanner, Rebecca/MIO-4188-2025; Bendahmane, Abdelhafid/MFZ-6839-2025	Moreau, Carol/0000-0001-5826-3928; Spanner, Rebecca/0000-0002-4735-9649; Bell, Anew/0000-0001-6468-5131; Dalmais, Marion/0000-0002-1673-3095; Bendahmane, Abdelhafid/0000-0003-3246-868X; Le Signor, Christine/0000-0002-3204-3537	Biotechnology and Biological Sciences Research Council (BBSRC) [BB/J004561/1]; John Innes Foundation; Department for Enviroment, Food and Rural Affairs (DEFRA) (Pulse Crop Genetic Improvement Network) [IF0147]; BBSRC/Defra LINK project [BBSRC: BB/H009787/1, Defra: LK09126, HDC: FV 351]; European Union [FOOD-CT-2004-506223]; MKd; John Innes Centre; BBSRC [BBS/E/J/000CA392, BBS/E/J/000C0653, BB/H00…	Biotechnology and Biological Sciences Research Council (BBSRC)(UK Research & Innovation (UKRI)Biotechnology and Biological Sciences Research Council (BBSRC)); John Innes Foundation; Department for Enviroment, Food and Rural Affairs (DEFRA) (Pulse Crop Genetic Improvement Network); BBSRC/Defra LINK project(UK Research & Innovation (UKRI)Biotechnology and Biological Sciences Research Council (BBSRC…	This work was supported by: Biotechnology and Biological Sciences Research Council (BBSRC) (BB/J004561/1) and the John Innes Foundation, The Department for Enviroment, Food and Rural Affairs (DEFRA) (IF0147, Pulse Crop Genetic Improvement Network), a BBSRC/Defra LINK project (BBSRC: BB/H009787/1; Defra: LK09126; HDC: FV 351), and the European Union (Grain Legumes Integrated Project, a Framework P…		55	10	13	0	65	SPRINGER	DORDRECHT	VAN GODEWIJCKSTRAAT 30, 3311 GZ DORDRECHT, NETHERLANDS	0167-4412	1573-5028		PLANT MOL BIOL	Plant Mol.Biol.	DEC	2015	89	6
J	Liu, MF; Wang, YQ; Nie, ZX; Gai, JY; Bhat, JA; Kong, JJ; Zhao, TJ				Liu, Meifeng; Wang, Yaqi; Nie, Zhixing; Gai, Junyi; Bhat, Javaid Akhter; Kong, Jiejie; Zhao, Tuanjie			Double mutation of two homologous genes YL1 and YL2 results in a leaf yellowing phenotype in soybean [Glycine max (L.) Merr]	PLANT MOLECULAR BIOLOGY			English	Article						Soybean (Glycine max (L; ) Merr; ); Yellow leaf mutant (yl); Molecular cloning; Leaf yellowing gene y3; Green seed coat gene G; Nicotiana benthamiana; TRV-VIGS (tobacco rattle virus-based virus-induced gene silencing); Photosynthesis	DUPLICATION; MEMBRANE; PROTEASE; MARKERS	Key message Two homologous, chloroplast located CAAX proteases were identified to be functional redundancy in determining soybean leaf color, and they probably play essential roles in regulating light harvesting and absorption during photosynthesis process. Leaf color mutants are ideal materials for studying photosynthesis and chlorophyll metabolism. The soybean [Glycine max (L.) Merr.] yellowing…	[Liu, Meifeng; Wang, Yaqi; Nie, Zhixing; Gai, Junyi; Bhat, Javaid Akhter; Kong, Jiejie; Zhao, Tuanjie] Nanjing Agr Univ, Natl Ctr Soybean Improvement, Key Lab Biol & Genet & Breeding Soybean, Minist Agr,State Key Lab Crop Genet & Germplasm E, Nanjing, Peoples R China; [Liu, Meifeng] Chinese Acad Sci, Qingdao Inst Bioenergy & Bioproc Technol, Shandong Prov Key Lab Energy Genet, Key Lab Biofuels, Q…	Nanjing Agricultural University; Chinese Academy of Sciences; Qingdao Institute of Bioenergy & Bioprocess Technology, CAS	Zhao, TJ (corresponding author), Nanjing Agr Univ, Natl Ctr Soybean Improvement, Key Lab Biol & Genet & Breeding Soybean, Minist Agr,State Key Lab Crop Genet & Germplasm E, Nanjing, Peoples R China.	tjzhao@njau.edu.cn			National Key R&D Program of China [2016YFD0100201]; National Transgenic Major Program of China [2016ZX08004001]; National Natural Science Foundation of China [31271750, 31571691, 31871646]; MOE Program for Changjiang Scholars and Innovative Research Team in University [PCSIRT_17R55]; Fundamental Research Funds for the Central Universities [KYT201801]; Jiangsu Collaborative Innovation Center for M…	National Key R&D Program of China; National Transgenic Major Program of China; National Natural Science Foundation of China(National Natural Science Foundation of China (NSFC)); MOE Program for Changjiang Scholars and Innovative Research Team in University(Program for Changjiang Scholars & Innovative Research Team in University (PCSIRT)); Fundamental Research Funds for the Central Universities(Fu…	This work was supported by the National Key R&D Program of China (2016YFD0100201), the National Transgenic Major Program of China (2016ZX08004001), the National Natural Science Foundation of China (Grant Nos. 31271750, 31571691, 31871646), the MOE Program for Changjiang Scholars and Innovative Research Team in University (PCSIRT_17R55), the Fundamental Research Funds for the Central Universities …		43	27	34	1	41	SPRINGER	DORDRECHT	VAN GODEWIJCKSTRAAT 30, 3311 GZ DORDRECHT, NETHERLANDS	0167-4412	1573-5028		PLANT MOL BIOL	Plant Mol.Biol.	JUL	2020	103	4-5
J	Liu, MF; Wang, YQ; Nie, ZX; Gai, JY; Bhat, JA; Kong, JJ; Zhao, TJ				Liu, Meifeng; Wang, Yaqi; Nie, Zhixing; Gai, Junyi; Bhat, Javaid Akhter; Kong, Jiejie; Zhao, Tuanjie			Double mutation of two homologous genes YL1 and YL2 results in a leaf yellowing phenotype in soybean [Glycine max (L.) Merr]	PLANT MOLECULAR BIOLOGY			English	Article						Soybean (Glycine max (L; ) Merr; ); Yellow leaf mutant (yl); Molecular cloning; Leaf yellowing gene y3; Green seed coat gene G; Nicotiana benthamiana; TRV-VIGS (tobacco rattle virus-based virus-induced gene silencing); Photosynthesis	DUPLICATION; MEMBRANE; PROTEASE; MARKERS	Key message Two homologous, chloroplast located CAAX proteases were identified to be functional redundancy in determining soybean leaf color, and they probably play essential roles in regulating light harvesting and absorption during photosynthesis process. Leaf color mutants are ideal materials for studying photosynthesis and chlorophyll metabolism. The soybean [Glycine max (L.) Merr.] yellowing…	[Liu, Meifeng; Wang, Yaqi; Nie, Zhixing; Gai, Junyi; Bhat, Javaid Akhter; Kong, Jiejie; Zhao, Tuanjie] Nanjing Agr Univ, Natl Ctr Soybean Improvement, Key Lab Biol & Genet & Breeding Soybean, Minist Agr,State Key Lab Crop Genet & Germplasm E, Nanjing, Peoples R China; [Liu, Meifeng] Chinese Acad Sci, Qingdao Inst Bioenergy & Bioproc Technol, Shandong Prov Key Lab Energy Genet, Key Lab Biofuels, Q…	Nanjing Agricultural University; Chinese Academy of Sciences; Qingdao Institute of Bioenergy & Bioprocess Technology, CAS	Zhao, TJ (corresponding author), Nanjing Agr Univ, Natl Ctr Soybean Improvement, Key Lab Biol & Genet & Breeding Soybean, Minist Agr,State Key Lab Crop Genet & Germplasm E, Nanjing, Peoples R China.	tjzhao@njau.edu.cn			National Key R&D Program of China [2016YFD0100201]; National Transgenic Major Program of China [2016ZX08004001]; National Natural Science Foundation of China [31271750, 31571691, 31871646]; MOE Program for Changjiang Scholars and Innovative Research Team in University [PCSIRT_17R55]; Fundamental Research Funds for the Central Universities [KYT201801]; Jiangsu Collaborative Innovation Center for M…	National Key R&D Program of China; National Transgenic Major Program of China; National Natural Science Foundation of China(National Natural Science Foundation of China (NSFC)); MOE Program for Changjiang Scholars and Innovative Research Team in University(Program for Changjiang Scholars & Innovative Research Team in University (PCSIRT)); Fundamental Research Funds for the Central Universities(Fu…	This work was supported by the National Key R&D Program of China (2016YFD0100201), the National Transgenic Major Program of China (2016ZX08004001), the National Natural Science Foundation of China (Grant Nos. 31271750, 31571691, 31871646), the MOE Program for Changjiang Scholars and Innovative Research Team in University (PCSIRT_17R55), the Fundamental Research Funds for the Central Universities …		43	27	34	1	41	SPRINGER	DORDRECHT	VAN GODEWIJCKSTRAAT 30, 3311 GZ DORDRECHT, NETHERLANDS	0167-4412	1573-5028		PLANT MOL BIOL	Plant Mol.Biol.	JUL	2020	103	4-5
J	Patil, AS; Oak, MD; Gijare, S; Gobade, A; Jaybhay, S; Surve, VD; Suresha, PG; Salunkhe, D; Waghmare, BN; Idhol, B; Patil, RM; Pawar, D				Patil, Abhinandan S.; Oak, Manoj D.; Gijare, Shreyash; Gobade, Aditya; Jaybhay, Santosh; Surve, Vilas D.; Suresha, P. G.; Salunkhe, Dattatraya; Waghmare, Balasaheb N.; Idhol, Bhanudas; Patil, Ravindra M.; Pawar, Deepak			Genome-wide exploration of soybean domestication traits: integrating association mapping and SNP x SNP interaction analyses	PLANT MOLECULAR BIOLOGY			English	Article						Soybean domestication; Domestication-related traits; Genome-wide association study; SNP markers; Epistasis; Pleiotropy; Marker-trait associations; ddRAD-seq; Pod-shattering resistance; Seed size; Candidate genes; Marker-assisted selection	SHATTERING RESISTANCE; GENETIC ARCHITECTURE; SEED-GERMINATION; POD DEHISCENCE; MAJOR QTL; POPULATION; SELECTION; SEQUENCE; GROWTH	Soybean domestication has been essential for crop evolution, adaptation, and modern breeding. Despite advancements in understanding soybean genetics, the genetic basis of DRTs has yet to be fully explored, particularly in the context of genome-wide association studies (GWASs) and gene interaction analyses (epistasis). This study evaluated 198 diverse soybean accessions using 23,574 high-quality S…	[Patil, Abhinandan S.; Oak, Manoj D.; Gijare, Shreyash; Gobade, Aditya; Jaybhay, Santosh; Surve, Vilas D.; Suresha, P. G.; Salunkhe, Dattatraya; Waghmare, Balasaheb N.; Idhol, Bhanudas; Patil, Ravindra M.; Pawar, Deepak] Agharkar Res Inst, Genet & Plant Breeding Grp, Pune 411004, Maharashtra, India	Department of Science & Technology (India); Agharkar Research Institute (ARI)	Patil, AS (corresponding author), Agharkar Res Inst, Genet & Plant Breeding Grp, Pune 411004, Maharashtra, India.	apatil@aripune.org	Oak, Manoj/P-8612-2017; Patil, Abhinandan/I-3577-2019	Patil, Abhinandan/0000-0001-9712-8219;	Department of Biotechnology, Ministry of Science and Technology, India [BT/RLF/Re-entry/01/2021]; Ramalingaswami Re-entry Fellowship; Department of Biotechnology (DBT), Government of India	Department of Biotechnology, Ministry of Science and Technology, India; Ramalingaswami Re-entry Fellowship; Department of Biotechnology (DBT), Government of India(Department of Biotechnology (DBT) India)	Abhinandan S. Patil expresses gratitude for the financial support from the Ramalingaswami Re-entry Fellowship (BT/RLF/Re-entry/01/2021) provided by the Department of Biotechnology (DBT), Government of India. The authors also sincerely thank Dr Prashant Dhakephalkar, Director of the Agharkar Research Institute, Pune, for invaluable guidance and support.		99	0	0	5	11	SPRINGER	DORDRECHT	VAN GODEWIJCKSTRAAT 30, 3311 GZ DORDRECHT, NETHERLANDS	0167-4412	1573-5028		PLANT MOL BIOL	Plant Mol.Biol.	APR	2025	115	2
J	Egli, DB; Bruening, WP				Egli, D. B.; Bruening, W. P.			Nitrogen accumulation and redistribution in soybean genotypes with variation in seed protein concentration	PLANT AND SOIL			English	Article						Glycine max (L.) Merrill; seed-filling period; senescence; yield	N-REDISTRIBUTION; PLANT PARTS; YIELD; GROWTH; CARBON; GRAIN; REMOBILIZATION; IMPROVEMENT; METABOLISM; SENESCENCE	Breeding for high seed protein concentration in soybean [Glycine max (L.) Merrill] often results in lower yield, but the basis for this negative relationship is not well understood. To address this question, we evaluated the N acquisition characteristics of three high protein and three normal soybean genotypes in the field for 3 years. Plants were grown in 0.76 m rows following conventional cultu…	[Egli, D. B.; Bruening, W. P.] Univ Kentucky, Dept Plant & Soil Sci, Lexington, KY 40546 USA	University of Kentucky	Egli, DB (corresponding author), 427 Plant Sci Bldg,1405 Vet Dr, Lexington, KY 40546 USA.	degli@uky.edu							44	23	35	0	20	SPRINGER	DORDRECHT	VAN GODEWIJCKSTRAAT 30, 3311 GZ DORDRECHT, NETHERLANDS	0032-079X			PLANT SOIL	Plant Soil	DEC	2007	301	1-2
J	Oikawa, S; Okada, M; Hikosaka, K				Oikawa, Shimpei; Okada, Masumi; Hikosaka, Kouki			Effects of elevated CO2 on leaf area dynamics in nodulating and non-nodulating soybean stands	PLANT AND SOIL			English	Article						Leaf area index (LAI); Leaf senescence; Legumes; Symbiotic N-2-fixation; Nitrogen demand; Nitrogen retranslocation	NITROGEN USE; CANOPY PHOTOSYNTHESIS; SEED PRODUCTION; CARBON GAIN; LIFE-SPAN; SOIL FERTILITY; PLANT CANOPY; ANNUAL HERB; GROWTH; LEAVES	The effects of elevated CO2 on leaf area index (LAI) vary among studies. We hypothesized that the interactive effects of CO2 and nitrogen on leaf area loss have important roles in LAI regulation. We studied the leaf area production and loss using nodulating soybean and its non-nodulating isogenic line in CO2-controlled greenhouse systems. Leaf area production increased with elevated CO2 levels in…	[Oikawa, Shimpei] Ibaraki Univ, Coll Sci, Mito, Ibaraki 3100056, Japan; [Okada, Masumi] Iwate Univ, Fac Agr, Morioka, Iwate 0208550, Japan; [Hikosaka, Kouki] Tohoku Univ, Grad Sch Life Sci, Sendai, Miyagi 9808578, Japan; [Hikosaka, Kouki] JST, CREST, Chiyoda Ku, Tokyo 1020076, Japan	Ibaraki University; Iwate University; Tohoku University; Japan Science & Technology Agency (JST)	Oikawa, S (corresponding author), Ibaraki Univ, Coll Sci, Mito, Ibaraki 3100056, Japan.	oikawadx@gmail.com	Hikosaka, Kouki/A-5415-2013	Hikosaka, Kouki/0000-0003-1744-3775; Oikawa, Shimpei/0000-0001-5385-0672	Japan Society for the Promotion of Sciences [23770027]; Ministry of Education, Culture, Sports, Science and Technology of Japan [21114001]; Grants-in-Aid for Scientific Research [21114009, 25660113, 21114001, 23770027] Funding Source: KAKEN	Japan Society for the Promotion of Sciences(Ministry of Education, Culture, Sports, Science and Technology, Japan (MEXT)Japan Society for the Promotion of Science); Ministry of Education, Culture, Sports, Science and Technology of Japan(Ministry of Education, Culture, Sports, Science and Technology, Japan (MEXT)); Grants-in-Aid for Scientific Research(Ministry of Education, Culture, Sports, Scien…	We thank Meguru Inoue, Teruo Saito, Yukichi Satoh, and other members of NARCT, Chiho Kamiyama and Kay-May Miyagi of Tohoku University for technical assistance. Shoichiro Akao allowed us to use En1282. Makie Kokubun provided the seeds. We are also grateful to Elizabeth Ainsworth, Toshihiko Kinugasa and Toshinori Matsunami for comments. This work was supported by KAKENHI, a Grant-in-Aid for Young S…		65	10	14	1	45	SPRINGER	DORDRECHT	VAN GODEWIJCKSTRAAT 30, 3311 GZ DORDRECHT, NETHERLANDS	0032-079X	1573-5036		PLANT SOIL	Plant Soil	DEC	2013	373	1-2
J	Ma, H; Wang, CT; Yang, B; Cheng, HY; Wang, Z; Mijiti, A; Ren, C; Qu, GH; Zhang, H; Ma, L				Ma, Hao; Wang, Chuntao; Yang, Bin; Cheng, Huiying; Wang, Ze; Mijiti, Abudoukeyumu; Ren, Cai; Qu, Guanghang; Zhang, Hua; Ma, Lin			CarHSFB2, a Class B Heat Shock Transcription Factor, Is Involved in Different Developmental Processes and Various Stress Responses in Chickpea (Cicer Arietinum L.)	PLANT MOLECULAR BIOLOGY REPORTER			English	Article						Chickpea; Heat shock transcription factor; Developmental processes; Heat stress; Drought stress	ARABIDOPSIS; HSFB1; THERMOTOLERANCE; EXPRESSION; RESISTANCE; DIVERSITY; FAMILY; HSFA1	Heat shock transcription factor (HSF) plays an essential role on the increased tolerance against heat stress by regulating the expression of heat-responsive genes. In this study, a HSF gene, CarHSFB2, was isolated and characterized in chickpea. CarHSFB2 was a nuclear protein with a predicted polypeptide of 267 amino acids and encoded by a single/low copy genes. Phylogenetic analysis showed that C…	[Ma, Hao; Wang, Chuntao; Yang, Bin; Cheng, Huiying; Ren, Cai; Qu, Guanghang] Nanjing Agr Univ, State Key Lab Crop Genet & Germplasm Enhancement, Nanjing 210095, Jiangsu, Peoples R China; [Ma, Hao; Wang, Ze; Mijiti, Abudoukeyumu; Zhang, Hua; Ma, Lin] Xinjiang Agr Univ, Desert Res Inst Arid Reg, Urumqi 830052, Peoples R China	Nanjing Agricultural University; Xinjiang Agricultural University	Ma, H (corresponding author), Nanjing Agr Univ, State Key Lab Crop Genet & Germplasm Enhancement, Nanjing 210095, Jiangsu, Peoples R China.;Ma, H (corresponding author), Xinjiang Agr Univ, Desert Res Inst Arid Reg, Urumqi 830052, Peoples R China.	Lq-ncsi@njau.edu.cn			National Natural Science Foundation of China [31160306, 30960201, 30860152, 31160300]; Xinjiang Science and Technology Department of China [200991254]	National Natural Science Foundation of China(National Natural Science Foundation of China (NSFC)); Xinjiang Science and Technology Department of China	We gratefully acknowledge the partial financial support from the projects supported by the National Natural Science Foundation of China (31160306, 30960201, 30860152, and 31160300) and the Xinjiang Science and Technology Department of China (200991254) for this research.		26	45	58	0	54	SPRINGER	NEW YORK	ONE NEW YORK PLAZA, SUITE 4600, NEW YORK, NY, UNITED STATES	0735-9640	1572-9818		PLANT MOL BIOL REP	Plant Mol. Biol. Rep.	FEB	2016	34	1
J	Diallo, S; Badiane, FA; Diédhiou, I; Diouf, M; Ngom, M; Diouf, D				Diallo, Sara; Badiane, Francois Abaye; Diedhiou, Issa; Diouf, Made; Ngom, Mariama; Diouf, Diaga			Development of Cowpea (Vigna unguiculata) Mutant Lines for Dissecting Resilience to Drought Through Physiological and Molecular Crosstalk Analysis	PLANT MOLECULAR BIOLOGY REPORTER			English	Article						Vigna unguiculata; Drought; Stay green; Mutation breeding; Physiological parameters; Biochemical parameters	GENE-EXPRESSION; L. WALP.; DELTA(1)-PYRROLINE-5-CARBOXYLATE SYNTHETASE; GLUTATHIONE-REDUCTASE; SUPEROXIDE-DISMUTASE; ANTIOXIDANT ENZYMES; ENZYMATIC-ACTIVITY; GAMMA-IRRADIATION; HYDROGEN-PEROXIDE; PROLINE	Cowpea (Vigna unguiculata) is a legume crop widely grown in tropical and subtropical regions for human consumption and animal feeding. Despite this importance, drought stress is a major constraint on cowpea production, affecting plant growth, seed quality, and yield. Thus, this study aimed to understand the mechanisms controlling drought tolerance in cowpea. To achieve this goal, two cowpea varie…	[Diallo, Sara; Badiane, Francois Abaye; Diedhiou, Issa; Diouf, Made; Ngom, Mariama; Diouf, Diaga] Univ Cheikh Anta Diop, Lab Campus Biotechnol Vegetales, Dept Biol Vegetale, Fac Sci & Tech, Dakar 10700, Senegal; [Badiane, Francois Abaye] Univ Cheikh Anta Diop, Fac Sci & Technol Educ & Format, Dakar 10700, Senegal	University Cheikh Anta Diop Dakar; University Cheikh Anta Diop Dakar	Diouf, D (corresponding author), Univ Cheikh Anta Diop, Lab Campus Biotechnol Vegetales, Dept Biol Vegetale, Fac Sci & Tech, Dakar 10700, Senegal.	diaga.diouf@ucad.edu.sn	; DIALLO, Sara/N-4362-2018; Diouf, Diaga/ABG-6799-2020	NGOM, Mariama/0000-0003-0056-0721; DIEDHIOU, Issa/0000-0002-1831-9381	International Atomic Energy Agency [RAF5076, RAF5083]	International Atomic Energy Agency(International Atomic Energy Agency)	This project was funded by the International Atomic Energy Agency under RAF5076 and RAF5083.		90	4	4	1	8	SPRINGER	NEW YORK	ONE NEW YORK PLAZA, SUITE 4600, NEW YORK, NY, UNITED STATES	0735-9640	1572-9818		PLANT MOL BIOL REP	Plant Mol. Biol. Rep.	JUN	2025	43	2
J	Diallo, S; Badiane, FA; Diédhiou, I; Diouf, M; Ngom, M; Diouf, D				Diallo, Sara; Badiane, Francois Abaye; Diedhiou, Issa; Diouf, Made; Ngom, Mariama; Diouf, Diaga			Development of Cowpea (Vigna unguiculata) Mutant Lines for Dissecting Resilience to Drought Through Physiological and Molecular Crosstalk Analysis	PLANT MOLECULAR BIOLOGY REPORTER			English	Article						Vigna unguiculata; Drought; Stay green; Mutation breeding; Physiological parameters; Biochemical parameters	GENE-EXPRESSION; L. WALP.; DELTA(1)-PYRROLINE-5-CARBOXYLATE SYNTHETASE; GLUTATHIONE-REDUCTASE; SUPEROXIDE-DISMUTASE; ANTIOXIDANT ENZYMES; ENZYMATIC-ACTIVITY; GAMMA-IRRADIATION; HYDROGEN-PEROXIDE; PROLINE	Cowpea (Vigna unguiculata) is a legume crop widely grown in tropical and subtropical regions for human consumption and animal feeding. Despite this importance, drought stress is a major constraint on cowpea production, affecting plant growth, seed quality, and yield. Thus, this study aimed to understand the mechanisms controlling drought tolerance in cowpea. To achieve this goal, two cowpea varie…	[Diallo, Sara; Badiane, Francois Abaye; Diedhiou, Issa; Diouf, Made; Ngom, Mariama; Diouf, Diaga] Univ Cheikh Anta Diop, Lab Campus Biotechnol Vegetales, Dept Biol Vegetale, Fac Sci & Tech, Dakar 10700, Senegal; [Badiane, Francois Abaye] Univ Cheikh Anta Diop, Fac Sci & Technol Educ & Format, Dakar 10700, Senegal	University Cheikh Anta Diop Dakar; University Cheikh Anta Diop Dakar	Diouf, D (corresponding author), Univ Cheikh Anta Diop, Lab Campus Biotechnol Vegetales, Dept Biol Vegetale, Fac Sci & Tech, Dakar 10700, Senegal.	diaga.diouf@ucad.edu.sn	; DIALLO, Sara/N-4362-2018; Diouf, Diaga/ABG-6799-2020	NGOM, Mariama/0000-0003-0056-0721; DIEDHIOU, Issa/0000-0002-1831-9381	International Atomic Energy Agency [RAF5076, RAF5083]	International Atomic Energy Agency(International Atomic Energy Agency)	This project was funded by the International Atomic Energy Agency under RAF5076 and RAF5083.		90	4	4	1	8	SPRINGER	NEW YORK	ONE NEW YORK PLAZA, SUITE 4600, NEW YORK, NY, UNITED STATES	0735-9640	1572-9818		PLANT MOL BIOL REP	Plant Mol. Biol. Rep.	JUN	2025	43	2
J	Diallo, S; Badiane, FA; Diédhiou, I; Diouf, M; Ngom, M; Diouf, D				Diallo, Sara; Badiane, Francois Abaye; Diedhiou, Issa; Diouf, Made; Ngom, Mariama; Diouf, Diaga			Development of Cowpea (Vigna unguiculata) Mutant Lines for Dissecting Resilience to Drought Through Physiological and Molecular Crosstalk Analysis	PLANT MOLECULAR BIOLOGY REPORTER			English	Article						Vigna unguiculata; Drought; Stay green; Mutation breeding; Physiological parameters; Biochemical parameters	GENE-EXPRESSION; L. WALP.; DELTA(1)-PYRROLINE-5-CARBOXYLATE SYNTHETASE; GLUTATHIONE-REDUCTASE; SUPEROXIDE-DISMUTASE; ANTIOXIDANT ENZYMES; ENZYMATIC-ACTIVITY; GAMMA-IRRADIATION; HYDROGEN-PEROXIDE; PROLINE	Cowpea (Vigna unguiculata) is a legume crop widely grown in tropical and subtropical regions for human consumption and animal feeding. Despite this importance, drought stress is a major constraint on cowpea production, affecting plant growth, seed quality, and yield. Thus, this study aimed to understand the mechanisms controlling drought tolerance in cowpea. To achieve this goal, two cowpea varie…	[Diallo, Sara; Badiane, Francois Abaye; Diedhiou, Issa; Diouf, Made; Ngom, Mariama; Diouf, Diaga] Univ Cheikh Anta Diop, Lab Campus Biotechnol Vegetales, Dept Biol Vegetale, Fac Sci & Tech, Dakar 10700, Senegal; [Badiane, Francois Abaye] Univ Cheikh Anta Diop, Fac Sci & Technol Educ & Format, Dakar 10700, Senegal	University Cheikh Anta Diop Dakar; University Cheikh Anta Diop Dakar	Diouf, D (corresponding author), Univ Cheikh Anta Diop, Lab Campus Biotechnol Vegetales, Dept Biol Vegetale, Fac Sci & Tech, Dakar 10700, Senegal.	diaga.diouf@ucad.edu.sn	; DIALLO, Sara/N-4362-2018; Diouf, Diaga/ABG-6799-2020	NGOM, Mariama/0000-0003-0056-0721; DIEDHIOU, Issa/0000-0002-1831-9381	International Atomic Energy Agency [RAF5076, RAF5083]	International Atomic Energy Agency(International Atomic Energy Agency)	This project was funded by the International Atomic Energy Agency under RAF5076 and RAF5083.		90	4	4	1	8	SPRINGER	NEW YORK	ONE NEW YORK PLAZA, SUITE 4600, NEW YORK, NY, UNITED STATES	0735-9640	1572-9818		PLANT MOL BIOL REP	Plant Mol. Biol. Rep.	JUN	2025	43	2
J	Diallo, S; Badiane, FA; Diédhiou, I; Diouf, M; Ngom, M; Diouf, D				Diallo, Sara; Badiane, Francois Abaye; Diedhiou, Issa; Diouf, Made; Ngom, Mariama; Diouf, Diaga			Development of Cowpea (Vigna unguiculata) Mutant Lines for Dissecting Resilience to Drought Through Physiological and Molecular Crosstalk Analysis	PLANT MOLECULAR BIOLOGY REPORTER			English	Article						Vigna unguiculata; Drought; Stay green; Mutation breeding; Physiological parameters; Biochemical parameters	GENE-EXPRESSION; L. WALP.; DELTA(1)-PYRROLINE-5-CARBOXYLATE SYNTHETASE; GLUTATHIONE-REDUCTASE; SUPEROXIDE-DISMUTASE; ANTIOXIDANT ENZYMES; ENZYMATIC-ACTIVITY; GAMMA-IRRADIATION; HYDROGEN-PEROXIDE; PROLINE	Cowpea (Vigna unguiculata) is a legume crop widely grown in tropical and subtropical regions for human consumption and animal feeding. Despite this importance, drought stress is a major constraint on cowpea production, affecting plant growth, seed quality, and yield. Thus, this study aimed to understand the mechanisms controlling drought tolerance in cowpea. To achieve this goal, two cowpea varie…	[Diallo, Sara; Badiane, Francois Abaye; Diedhiou, Issa; Diouf, Made; Ngom, Mariama; Diouf, Diaga] Univ Cheikh Anta Diop, Lab Campus Biotechnol Vegetales, Dept Biol Vegetale, Fac Sci & Tech, Dakar 10700, Senegal; [Badiane, Francois Abaye] Univ Cheikh Anta Diop, Fac Sci & Technol Educ & Format, Dakar 10700, Senegal	University Cheikh Anta Diop Dakar; University Cheikh Anta Diop Dakar	Diouf, D (corresponding author), Univ Cheikh Anta Diop, Lab Campus Biotechnol Vegetales, Dept Biol Vegetale, Fac Sci & Tech, Dakar 10700, Senegal.	diaga.diouf@ucad.edu.sn	; DIALLO, Sara/N-4362-2018; Diouf, Diaga/ABG-6799-2020	NGOM, Mariama/0000-0003-0056-0721; DIEDHIOU, Issa/0000-0002-1831-9381	International Atomic Energy Agency [RAF5076, RAF5083]	International Atomic Energy Agency(International Atomic Energy Agency)	This project was funded by the International Atomic Energy Agency under RAF5076 and RAF5083.		90	4	4	1	8	SPRINGER	NEW YORK	ONE NEW YORK PLAZA, SUITE 4600, NEW YORK, NY, UNITED STATES	0735-9640	1572-9818		PLANT MOL BIOL REP	Plant Mol. Biol. Rep.	JUN	2025	43	2
J	Diallo, S; Badiane, FA; Diédhiou, I; Diouf, M; Ngom, M; Diouf, D				Diallo, Sara; Badiane, Francois Abaye; Diedhiou, Issa; Diouf, Made; Ngom, Mariama; Diouf, Diaga			Development of Cowpea (Vigna unguiculata) Mutant Lines for Dissecting Resilience to Drought Through Physiological and Molecular Crosstalk Analysis	PLANT MOLECULAR BIOLOGY REPORTER			English	Article						Vigna unguiculata; Drought; Stay green; Mutation breeding; Physiological parameters; Biochemical parameters	GENE-EXPRESSION; L. WALP.; DELTA(1)-PYRROLINE-5-CARBOXYLATE SYNTHETASE; GLUTATHIONE-REDUCTASE; SUPEROXIDE-DISMUTASE; ANTIOXIDANT ENZYMES; ENZYMATIC-ACTIVITY; GAMMA-IRRADIATION; HYDROGEN-PEROXIDE; PROLINE	Cowpea (Vigna unguiculata) is a legume crop widely grown in tropical and subtropical regions for human consumption and animal feeding. Despite this importance, drought stress is a major constraint on cowpea production, affecting plant growth, seed quality, and yield. Thus, this study aimed to understand the mechanisms controlling drought tolerance in cowpea. To achieve this goal, two cowpea varie…	[Diallo, Sara; Badiane, Francois Abaye; Diedhiou, Issa; Diouf, Made; Ngom, Mariama; Diouf, Diaga] Univ Cheikh Anta Diop, Lab Campus Biotechnol Vegetales, Dept Biol Vegetale, Fac Sci & Tech, Dakar 10700, Senegal; [Badiane, Francois Abaye] Univ Cheikh Anta Diop, Fac Sci & Technol Educ & Format, Dakar 10700, Senegal	University Cheikh Anta Diop Dakar; University Cheikh Anta Diop Dakar	Diouf, D (corresponding author), Univ Cheikh Anta Diop, Lab Campus Biotechnol Vegetales, Dept Biol Vegetale, Fac Sci & Tech, Dakar 10700, Senegal.	diaga.diouf@ucad.edu.sn	; DIALLO, Sara/N-4362-2018; Diouf, Diaga/ABG-6799-2020	NGOM, Mariama/0000-0003-0056-0721; DIEDHIOU, Issa/0000-0002-1831-9381	International Atomic Energy Agency [RAF5076, RAF5083]	International Atomic Energy Agency(International Atomic Energy Agency)	This project was funded by the International Atomic Energy Agency under RAF5076 and RAF5083.		90	4	4	1	8	SPRINGER	NEW YORK	ONE NEW YORK PLAZA, SUITE 4600, NEW YORK, NY, UNITED STATES	0735-9640	1572-9818		PLANT MOL BIOL REP	Plant Mol. Biol. Rep.	JUN	2025	43	2
J	Segundo, CN; Meriles, SP; Giménez, MA; Lobo, MO; Samman, N				Segundo, C. N.; Meriles, S. P.; Gimenez, M. A.; Lobo, M. O.; Samman, N.			Native Andean Beans (Phaseolus vulgaris) from Jujuy, Argentina: Physicochemical Characteristics, Hydration and Roasting Properties	PLANT FOODS FOR HUMAN NUTRITION			English	Article						Andean beans; & ntilde;u & ntilde;as; Morphological descriptors; Roasting properties; Popping yield		Andean beans (Phaseolus vulgaris) from Jujuy, Argentina are in danger of extinction due to limited consumption and a lack of knowledge about their potential. The objective was to characterize 15 Andean bean genotypes recovered from small populations in remote Andean regions. Among these, 10 are & ntilde;u & ntilde;as and 5 are beans. & Ntilde;u & ntilde;a is a type of spherical bean considered th…	[Segundo, C. N.; Meriles, S. P.; Gimenez, M. A.; Lobo, M. O.; Samman, N.] UNJu, Fac Ingn, CIITED, CONICET, Italo Palanca 10, San Salvador de Jujuy, Jujuy, Argentina	Consejo Nacional de Investigaciones Cientificas y Tecnicas (CONICET)	Segundo, CN (corresponding author), UNJu, Fac Ingn, CIITED, CONICET, Italo Palanca 10, San Salvador de Jujuy, Jujuy, Argentina.	segundocristina@gmail.com		Gimenez, Maria Alejana/0000-0003-2367-836X; Meriles, Silvina/0000-0003-0595-6514; Lobo, Manuel Oscar/0000-0003-0646-0940	Consejo Nacional de Investigaciones Cientficas y Tcnicas; CONICET; INTA-IPAF NOA	Consejo Nacional de Investigaciones Cientficas y Tcnicas; CONICET(Consejo Nacional de Investigaciones Cientificas y Tecnicas (CONICET)); INTA-IPAF NOA	The authors would like to thank the CONICET for the financial support, and INTA-IPAF NOA for providing the plant material and carrying out the reintroducing programme of these andean crops.		21	1	1	0	2	SPRINGER	DORDRECHT	VAN GODEWIJCKSTRAAT 30, 3311 GZ DORDRECHT, NETHERLANDS	0921-9668	1573-9104		PLANT FOOD HUM NUTR	Plant Food Hum. Nutr.	JUN	2025	80	2
J	Zhang, YF; Schernthaner, J; Labbé, N; Hefford, MA; Zhao, JP; Simmonds, DH				Zhang, Yunfang; Schernthaner, Johann; Labbe, Natalie; Hefford, Mary A.; Zhao, Jiping; Simmonds, Daina H.			Improved protein quality in transgenic soybean expressing a de novo synthetic protein, MB-16	TRANSGENIC RESEARCH			English	Article						Transgenic soybean; Milk bundle protein; MB-16; beta-Conglycinin; Cruciferin; Sulfur amino acids; Essential amino acids	CYSTATHIONINE GAMMA-SYNTHASE; BETA-CONGLYCININ GENES; PROMOTER REGION; STORAGE PROTEIN; MESSENGER-RNA; BIOLISTIC TRANSFORMATION; SOLUBLE METHIONINE; SUBUNIT GENE; ZEIN PROTEIN; CANCER-RISK	To improve soybean [Glycine max (L.) Merrill] seed nutritional quality, a synthetic gene, MB-16 was introduced into the soybean genome to boost seed methionine content. MB-16, an 11 kDa de novo protein enriched in the essential amino acids (EAAs) methionine, threonine, lysine and leucine, was originally developed for expression in rumen bacteria. For efficient seed expression, constructs were des…	[Zhang, Yunfang; Schernthaner, Johann; Labbe, Natalie; Simmonds, Daina H.] Agr & Agri Food Canada, Eastern Cereals & Oilseed Res Ctr, Ottawa, ON K1A 0C6, Canada; [Hefford, Mary A.] Hlth Canada, Biol Res Ctr, Biol & Genet Therapies Directorate, Ottawa, ON K1A 0L2, Canada; [Zhao, Jiping] Ball Hort Co, Ball Helix, West Chicago, IL 60185 USA	Agriculture & Agri Food Canada; Health Canada	Simmonds, DH (corresponding author), Agr & Agri Food Canada, Eastern Cereals & Oilseed Res Ctr, Ottawa, ON K1A 0C6, Canada.	simmondsdh@agr.gc.ca			Ontario Soybean Board; Eastern Cereal and Oilseed Research Centre	Ontario Soybean Board; Eastern Cereal and Oilseed Research Centre	We thank Sheryl Hubbard for her technical assistance and are grateful to the financial support from the Ontario Soybean Board and Eastern Cereal and Oilseed Research Centre. Agriculture and Agri-Food Canada Contribution # 13-468.		72	20	27	0	17	SPRINGER	DORDRECHT	VAN GODEWIJCKSTRAAT 30, 3311 GZ DORDRECHT, NETHERLANDS	0962-8819	1573-9368		TRANSGENIC RES	Transgenic Res.	JUN	2014	23	3
J	Hassan, MA; Aftabuddin, M; Meena, DK; Mishal, P; Das Gupta, S				Hassan, M. A.; Aftabuddin, Md.; Meena, D. K.; Mishal, P.; Das Gupta, S.			Effective utilization of distiller's grain soluble-an agro-industrial waste in the feed of cage-reared minor carp Labeo bata in a tropical reservoir, India	ENVIRONMENTAL SCIENCE AND POLLUTION RESEARCH			English	Article						Brewery waste-based floating feed; Cage rearing; Distiller's grain soluble; Labeo bata; Soybean meal; Tropical reservoir	BREWERS SPENT GRAIN; OREOCHROMIS-NILOTICUS; ETHANOL COPRODUCTS; CHANNEL CATFISH; FISH-MEAL; GROWTH; DIETS; TILAPIA; REPLACEMENT; PROTEIN	A 60-day feeding trial was conducted to evaluate the efficacy of distiller's grain soluble (brewery waste) as a prospective ingredient to substitute expensive and high demand feed component, soybean meal for farming Labeo bata in cages installed in tropical reservoir. Two isonitrogenous and isocaloric diets comprising brewery waste (49.2 % CP) as test diet and soybean meal (44.4 % CP) as referenc…	[Hassan, M. A.; Aftabuddin, Md.; Meena, D. K.; Mishal, P.; Das Gupta, S.] ICAR Cent Inland Fisheries Res Inst, Feed Res Lab, Kolkata 700120, India	Indian Council of Agricultural Research (ICAR); ICAR - Central Inland Fisheries Research Institute	Meena, DK; Mishal, P (corresponding author), ICAR Cent Inland Fisheries Res Inst, Feed Res Lab, Kolkata 700120, India.	dkmeenafnb@gmail.com; mishalcof@gmail.com	Aftabuddin/G-3497-2014; Abdul Hassan, Maysoon/MIK-5167-2025; Meena, Dharmendra/KVZ-3197-2024; Puthiyottil, Mishal/KPB-3811-2024; Meena, DK/KVZ-3197-2024	Puthiyottil, Mishal/0009-0006-7130-4601; Meena, DK/0000-0003-3764-6617	Indian Council of Agricultural Research (ICAR), New Delhi	Indian Council of Agricultural Research (ICAR), New Delhi(Indian Council of Agricultural Research (ICAR))	The authors are thankful to the Indian Council of Agricultural Research (ICAR), New Delhi, for the financial support. The authors acknowledge Dr. B.P. Mohanty for facilitating amino acid analysis in HPLC facility. The technical assistance rendered by Mr. Bablu Naskar is duly acknowledged.		22	12	14	0	5	SPRINGER HEIDELBERG	HEIDELBERG	TIERGARTENSTRASSE 17, D-69121 HEIDELBERG, GERMANY	0944-1344	1614-7499		ENVIRON SCI POLLUT R	Environ. Sci. Pollut. Res.	AUG	2016	23	16
[truncated: 1,034 more rows]
[truncated: 22 more columns]

## Sheet: Diamensions_Data
Rank	Publication ID	DOI	PMID	PMCID	Title	Abstract	Acknowledgements	Funding	Source title	Anthology title	Book editors	MeSH terms	Publication date	PubYear	Publication date (online)	Publication date (print)	Volume	Issue	Pagination	Open Access	Publication Type	Authors	Authors (Raw Affiliation)	Corresponding Authors	Authors Affiliations	Times cited	Recent citations	RCR	FCR	Source Linkout	Dimensions URL	Fields of Research (ANZSRC 2020)	Sustainable Development Goals
[truncated: 1,576 more rows]

[truncated: 4 more sheets: WOS_Duplicates_removed, Diamensions_Duplicates_remo, WOS_Dataset_Used, Diamensions_Dataset_Used]
