# Supplementary material for: Development and research trends of stay-green biology in legumes: a bibliometric and visual analysis over three decades
Source: Front Genet. 2026 Apr 24;17:1800699. doi: 10.3389/fgene.2026.1800699 (PMC13152256; doi:10.3389/fgene.2026.1800699)
Supplement: Supplementary file 2 [file Supplementaryfile1.xlsx]

## Sheet: Table S1
Table S1: Search strings used for accessing stay-green research in legumes on Web of Science (WoS) and Diamensions database.
Focus area	Search strings	Search field	No. of results displayed	Search field	No. of results displayed
		WoS		Dimensions
General searches in legumes	(“STAY-GREEN gene” OR “staygreen” OR “stay green” OR “SGR” OR “SGR gene” OR “SGR1” OR “STG gene” OR “SGR homolog” OR “functional stay-green” OR “non-functional stay-green” OR “cosmetic stay-green” OR “delayed senescence” OR “persistent green” OR “persistent color” OR “chlorophyll retention” OR “chlorophyll degradation” OR “leaf senescence”) AND (“Chickpea” OR “Cicer arietinum” OR “Soybean” OR “Gl…	Title	82	Title & Abstract	899
		Abstract	687
		Author Keywords	77
		Total	846	Total	899
Molecular breeding	(“STAY-GREEN gene” OR “staygreen” OR “stay green” OR “SGR” OR “SGR gene” OR “SGR1” OR “STG gene” OR “SGR homolog” OR “functional stay-green” OR “non-functional stay-green” OR “cosmetic stay-green” OR “delayed senescence” OR “chlorophyll retention”) AND (“Chickpea” OR “Cicer arietinum” OR “Soybean” OR “Glycine max” OR “Peanut” OR “Arachis hypogaea” OR “Lentil” OR “Lens culinaris” OR “Cowpea” OR “V…	Title	0	Title & Abstract	19
		Abstract	10
		Author Keywords	1
		Total	11	Total	19
Genomic tools	(“STAY-GREEN gene” OR “staygreen” OR “stay green” OR “SGR” OR “SGR gene” OR “SGR1” OR “STG gene” OR “SGR homolog” OR “functional stay-green” OR “non-functional stay-green” OR “cosmetic stay-green” OR “delayed senescence” OR “chlorophyll degradation”) AND (“Chickpea” OR “Cicer arietinum” OR “Soybean” OR “Glycine max” OR “Peanut” OR “Arachis hypogaea” OR “Lentil” OR “Lens culinaris” OR “Cowpea” OR …	Title	2	Title & Abstract	91
		Abstract	79
		Author Keywords	2
		Total	83	Total	91
Trait targeted queries	(“STAY-GREEN gene” OR “staygreen” OR “stay green” OR “SGR” OR “SGR gene” OR “SGR1” OR “STG gene” OR “SGR homolog” OR “functional stay-green” OR “non-functional stay-green” OR “cosmetic stay-green” OR “persistent green” OR “persistent color” OR “green cotyledon” OR “green seed” OR “seed coat color”) AND (“Chickpea” OR “Cicer arietinum” OR “Soybean” OR “Glycine max” OR “Peanut” OR “Arachis hypogaea…	Title	12	Title & Abstract	567
		Abstract	278
		Author Keywords	13
		Total	303	Total	567
Total records			1243		1576
Duplicates removed			421		342
Unique records			822		1234
Language filtered			10		−
Abstract screening			812		1083
Relevant articles			114		151
(WoS database accessed on: December 18, 2025; Diamensions database accessed on: March 12, 2026)

## Sheet: Table S2
Table S2: Most frequent keywords in stay green research on legume crops along with specific crop occurances tables.
Words	Occurrences		Crop / Species	Occurrences		Crop	Total Occurrence
leaf senescence	24		Soybean	22		Soybean	34
soybean	22		Glycine max	11		Pea (Pisum sativum + field pea)	13
identification	16		Pea	5		Cowpea	5
senescence	16		Field pea	4		Common bean	5
stay-green	16		Cowpea	3		Rice	3
chlorophyll	15		Rice	3		Sorghum	3
chlorophyll degradation	13		Sorghum	3		Chickpea	3
protein	13		Chickpea	2		Maize	4
expression	12		Common bean	2		Peanut/Groundnut	2
gene	11		Phaseolus vulgaris	3		Wheat	2
glycine max	11		Phaseolus vulgaris L.	2		Lentil	1
photosynthesis	11		Pisum sativum	2		Faba bean	1
resistance	11		Pisum sativum L.	2		Grasspea	1
yield	11		Pisum-sativum	2		Tomato	2
arabidopsis	10		Medicago truncatula	2
drought	10		Maize	2
leaves	9		Cicer arietinum	1
degradation	8		Peanut	1
riptortus pedestris	8		Groundnut	1
inheritance	7		Lentil (Lens culinaris)	1
plants	7		Faba bean	1
stress	7		Lathyrus sativus (Grasspea)	1
breakdown	6		Vigna unguiculata	1
gene-expression	6		Cowpea genotypes	1
grain-yield	6		Cowpea (Vigna unguiculata)	1
mutations	6		Brassica napus	1
nuclear	6		Barley	1
proteins	6		Oat / Oats	1
bean bug	5		Wheat (Triticum aestivum)	1
drought stress	5		Tomato	1
drought tolerance	5		Alfalfa	1
gas-exchange	5		Festuca pratensis	4
genotypes	5		Festuca pratensis huds	3
harvesting complex-ii	5		Lolium temulentum	2
hemiptera alydidae	5		Lolium	1
light	5		Pearl millet	1
nitrogen	5		Zea mays	1
pea	5
responses	5
tolerance	5
abscisic-acid	4
accumulation	4
carotenoids	4
color	4
disease	4
diversity	4
effector	4
festuca-pratensis	4
field pea	4
geminivirus	4
gene expression	4
growth	4
legumes	4
mechanisms	4
non-yellowing mutant	4
pheophorbide	4
protein complexes	4
regulates chlorophyll	4
soybean stay-green syndrome	4
transcription factors	4
abiotic stress	3
agronomic traits	3
biosynthesis	3
chlorophyll breakdown	3
components	3
cowpea	3
domestication	3
festuca-pratensis-huds	3
fluorescence	3
genes	3
genetic diversity	3
genotype	3
germination	3
green cotyledon	3
heat-stress	3
heteroptera	3
l	3
mutant	3
perception	3
phaseolus-vulgaris l	3
phaseolus vulgaris	3
photosystem-ii	3
physiological resistance	3
pigments	3
populations	3
qtl	3
quality	3
rice	3
salivary protein	3
sgr	3
sorghum	3
stay-green syndrome	3
stay green	3
staygreen	3
traits	3
transcription factor	3
a reductase	2
accessions	2
adaptation	2
anthocyanins	2
antioxidant enzymes	2
aphid	2
arabidopsis-thaliana	2
association	2
avoidance	2
b reductase	2
bayesian-inference	2
black soybean	2
brown planthopper	2
canopy development	2
carbon	2
cdna	2
cell death	2
cereals	2
chemosensory protein	2
chickpea	2
chlorophyll-a	2
chlorophyll b reductase	2
chlorophyll content	2
chloroplast	2
coat	2
common bean	2
cotyledon gene	2
cultivar description	2
cultivars	2
defense response	2
delayed leaf senescence	2
differential expression	2
dry beans	2
ear removal	2
egg parasitoids	2
evolution	2
fabricius	2
family	2
food	2
food sources	2
functional-analysis	2
genetic variability	2
genome	2
green stem disorder	2
harvesting complex ii	2
immunity	2
improvement	2
jasmonic acid	2
landraces	2
leaf	2
leafhopper	2
lipoxygenase	2
lolium-temulentum	2
lutein	2
maize	2
mechanism	2
medicago truncatula	2
metabolism	2
nac transcription factors	2
nonyellowing mutant	2
patterns	2
pentatomidae	2
phakopsora-pachyrhizi	2
phaseolus vulgaris l	2
phenology	2
phenotyping	2
phosphoenolpyruvate carboxylase	2
photoprotection	2
pisum-sativum	2
pisum sativum	2
pisum sativum l	2
plant senescence	2
planthopper	2
pod removal	2
pod set	2
polymorphism	2
productivity	2
proline	2
proteomics	2
quantitative trait loci	2
rates	2
registration	2
remobilization	2
repetitive dna	2
reveals	2
riptortus-pedestris	2
rna-seq	2
rna interference	2
rnai	2
salicylic-acid	2
salivary proteins	2
seed maturation	2
seed yield	2
seeds	2
selection	2
senescence mutants	2
shade	2
soybean staygreen syndrome	2
stay-green gene	2
stay-green mutant	2
staygreen syndrome	2
stress tolerance	2
temperature	2
transpiration efficiency	2
water	2
water-use efficiency	2
wild	2
"stay green" syndrome	1
(sosgv)	1
)	1
glycine max l	1
riptortus pedestris	1
xenopus oocyte expression system	1
2-de	1
2-phenylethanol	1
abi4	1
abi5	1
abscisic acid	1
accession identification	1
acyrthosiphon-pisum	1
adaptability	1
age-stage	1
aggregation pheromone	1
aggregation pheromones	1
agronomic	1
alfalfa	1
alien introgression	1
alignment	1
alkaline stress	1
alternative splicing	1
amplified fragment	1
analysis of covariance	1
and zucc	1
annotation	1
antenna size	1
anthocyanin	1
anthracnose	1
antifungal activity	1
antioxidant activity	1
antioxidant defense system	1
antioxidants	1
apex	1
arabidopsis leaves	1
arabidopsis wrky33	1
ascorbate peroxidase	1
at-ore1	1
atp synthase	1
attributes	1
auxin	1
availability	1
avermectin family insecticide	1
barley leaves	1
bean bug (r pedestris)	1
begomovirus	1
behavioral bioassay	1
beta-glucan concentration	1
beta-subunit	1
bicolor l moench	1
binding protein	1
bioassays	1
biochemical parameters	1
biofortification	1
biological nitrogen fixation	1
biotic and abiotic stresses	1
bisphosphate carboxylase oxygenase	1
blast2go	1
bleaching	1
box rna helicase	1
brassica-napus	1
brown marmorated stink bug	1
bunsi-derived resistance	1
burr medic	1
c-4 photosynthesis	1
candidate gene	1
canopy	1
canopy greenness	1
canopy temperature depression	1
carbon-dioxide	1
carbon-isotope discrimination	1
catabolites	1
cell	1
cell-death	1
cell rupture	1
central chile	1
chlorophyll-b	1
chlorophyll a/b ratio	1
chlorophyll catabolism	1
chlorophyll catabolite reductase	1
chlorophyll fluorescence	1
chlorophyll retention	1
chlorophyll turnover	1
chlorophylls	1
chloroplast proteins	1
chloroplast ultrastructure	1
chloroplasts	1
cicer arietinum	1
clavatus thunberg	1
clavatus thunberg heteroptera	1
climate	1
climate change	1
climate resilience	1
clock	1
clones	1
cloning	1
clustering analysis	1
co-limitation	1
coactivator	1
colinearity	1
combined selection	1
combining ability	1
commercial variety	1
common bean (phaseolus vulgaris l)	1
complex	1
complex traits	1
controlling seed dormancy	1
convergent evolution	1
core collection	1
coreidae	1
corn	1
cosmetic stay-green	1
cotyledons	1
cowpea genotypes	1
cowpea vigna-unguiculata	1
cracking	1
crispr/cas9	1
crop evolution	1
crop plant	1
crop resilience	1
crop yield	1
crops	1
cross-validation	1
crown-rust	1
ctd	1
cultivar characteristics	1
cultivated rice	1
cuticular wax biosynthesis	1
cytg	1
cytochrome-f	1
cytokinin concentration	1
d1	1
das-elisa	1
database	1
decapitation	1
defence response	1
defenses	1
degreening	1
delay leaf senescence	1
delta(1)-pyrroline-5-carboxylate synthetase	1
demand	1
depodded	1
detoxification	1
diallel analysis	1
differential changes	1
differentiation	1
disease resistance	1
diversity analysis	1
dna	1
dna barcode	1
draft genome sequence	1
drying soil	1
duplicated genes	1
dwarf	1
dysbiosis	1
ecotypic differentiation	1
efficiency	1
electron-transport	1
elevation	1
elicitor	1
elicitors	1
emission	1
endosperm	1
enhance	1
enhanced fluorescence	1
environment	1
environmental gradient	1
environmental impacts	1
enzymatic-activity	1
enzyme activity	1
epg	1
epidemiology	1
erect	1
ethylene	1
etiolation	1
evergreens	1
expression profiling	1
extinction coefficients	1
f-3 generation	1
f-sp avenae	1
faba bean	1
feeding behavior	1
festuca	1
field	1
fixation	1
fixation acetylene-reduction	1
flue-cured tobacco	1
fluorescence competition binding assays	1
fluorescence competitive binding assay	1
fodder banks	1
forage grasses	1
free-radicals	1
freezing tolerance	1
fruit crops	1
gamma-irradiation	1
gd(1)d(2)	1
gene duplication	1
gene phylogeny	1
general combining ability	1
genetic-relationships	1
genetic architecture	1
genetic progress	1
genetic regulation	1
genetic transformation	1
genetic variation	1
genome-wide association	1
genome sequence	1
genomics	1
genotypic values	1
germplasm	1
glutathione-reductase	1
glycine	1
glycine max [l ] merr	1
glycine max l merr	1
gmbhlh3	1
gold	1
golden rice	1
grain protein	1
grasspea	1
green-cotyledon	1
green-seed	1
green cotyledon gene	1
green seeds	1
greengram x blackgram	1
groundnut	1
growth-characteristics	1
growth habit	1
growth regulators	1
gwas	1
hamata	1
health	1
heat stress	1
hemiptera	1
herbivory	1
high-temperature	1
high salinity tolerance	1
higher-plant chloroplasts	1
higher-plants	1
histological examination	1
hormonal regulation	1
hormone	1
hormone balance	1
hormones	1
host	1
hsp40	1
hsp70	1
hsp90	1
huang-huai region	1
hydrogen-peroxide	1
illumina sequencing	1
imaging techniques	1
imbibition	1
immunological quantification	1
improve	1
in-vitro	1
in planta transformation	1
increases	1
indirect selection	1
induced mutations	1
inhibition	1
insecticide	1
insects	1
inter specific hybridization	1
intercropping	1
interspecific hybridization	1
intron variability	1
ionic balance	1
ir thermography	1
isoflavones	1
isoprenoid biosynthesis	1
isozymes	1
kasp	1
kinase	1
kti	1
l walp	1
landrace	1
late senescence	1
lathyrus sativus	1
leaf-senescence	1
leaf duration	1
leaf growth	1
leaf proteome	1
leaf stay-green	1
lectin	1
leguminosae	1
length polymorphisms	1
lens-culinaris l	1
lentils lens-culinaris	1
lepidoptera	1
lines	1
linkage map	1
linkage mapping	1
lipid-peroxidation	1
localization	1
loci	1
locus	1
locus-t	1
lolium	1
longevity	1
low light intensity	1
lycopene epsilon cyclase	1
lygus-lineolaris	1
macular degeneration	1
macular pigment	1
maize-soybean relay cropping	1
maize-soybean relay intercropping system	1
maize hybrids	1
maize provitamin	1
male-sterile soybeans	1
management	1
marker	1
marker assisted breeding	1
maturation	1
max l merrill	1
maxent	1
mega-environments	1
membrane h+-atpase	1
membrane thermostability	1
mendel's i gene	1
mendels green	1
mesquite prosopis	1
messenger-rnas	1
metaanalysis	1
metabolomics	1
methyl-jasmonate	1
methyl jasmonate	1
microarray	1
mite tetranychus-urticae	1
modern wheat cultivars	1
molecular-basis	1
molecular-cloning	1
monocarpic senescence	1
mosaic-virus	1
multigene transgenics	1
multiple sequence alignment	1
muscle	1
mutant genotype	1
mutants	1
mutation	1
mutation breeding	1
mymv resistance	1
n n-dimethylformamide	1
nac transcription factor	1
nad-malic enzyme	1
nano-lc-ms/ms	1
nanopillars array	1
native pasture	1
naturalized	1
ndr1	1
nematode resistance	1
nigeria	1
nilaparvata-lugens	1
nitrogen fixation	1
nitrogen reduction	1
nitrogen remobilization	1
nodule senescence	1
non-atpase regulatory subunit	1
nondormant	1
null-allele	1
nutrient-uptake	1
nutrient interaction	1
nyc1	1
nyes	1
nymphs	1
oat avena-sativa	1
oats	1
odorant-binding proteins	1
odorant receptor	1
olfactory responses	1
organ enlargement	1
origin	1
orosius orientalis	1
osmotic adjustment	1
overexpression	1
oxygenase	1
partial resistance	1
pascuorum	1
pasture legumes	1
pathogenicity	1
pathways	1
pattern	1
pattern analysis	1
pdh45 helicase	1
pea aphid	1
pea breeding	1
peanut	1
peapod	1
pearl millet	1
pearson's correlation	1
performance	1
permeability	1
persistent color	1
pest management	1
pesticides	1
ph	1
phaeophorbide	1
phakopsora pachyrhizi	1
phaseolus-vulgaris	1
phenolic composition	1
phenolics	1
phenomics	1
phenotypic	1
phenotypic plasticity	1
pheromone	1
phosphate	1
phosphorus nutrition	1
photoperiod flowering	1
photosensitivity	1
photosynthetic apparatus	1
photosynthetic rate	1
photosystem ii efficiency	1
phylogenetic analysis	1
phylogenetic evidence	1
phylogenies	1
physiological changes	1
physiological parameters	1
phytochrome	1
phytoene synthase gene	1
phytoestrogens	1
pigmentation	1
pisum	1
pisum-sativum l	1
plant-density	1
plant-growth	1
plant-pathogens	1
plant defense	1
plant defenses	1
plant development	1
plant volatiles	1
plant water-use	1
plasmon resonance	1
plasticity	1
plastoglobuli	1
polygalacturonase isoenzyme-1	1
polymorphic	1
polypeptides	1
population	1
porous gold	1
primary metabolites	1
principal component analysis (pca)	1
pro-vitamin a	1
probing behavior	1
proline accumulation	1
protein-content locus	1
protein gene	1
proteomic analysis	1
protoporphyrin-ix methyltransferase	1
pseudomonas-syringae	1
pyrethroid insecticide	1
qtl analysis	1
qtl mapping	1
quantitative trait locus	1
raceme removal	1
radiation	1
radiation mutagenesis	1
raffinose	1
range	1
rar1	1
rate-constant	1
reactive oxygen species	1
receptors	1
recognition	1
reductase	1
regulation pathway	1
release of hidden variability	1
removal	1
reproduction	1
reproductive stage	1
resource use efficiency	1
ribulose-1 5-bisphosphate carboxylase oxygenase	1
ribulose bisphosphate carboxylase	1
rna silencing suppressor	1
roles	1
root	1
root-system architecture	1
root-system genotype	1
root length	1
roots	1
ros	1
rotundifolia cv wynn	1
rubisco	1
rust resistance gene	1
salt-stress	1
salt tolerance	1
saponins	1
sativum l	1
sclerotinia-sclerotiorum	1
secretion	1
secure food production	1
seed anatomy	1
seed coat	1
seed color	1
seed dimpling	1
seed injury	1
seed microbiota	1
seed protein	1
seed quality	1
seed shape	1
seed weight	1
semi-leafless pea	1
senescence-associated genes (sags)	1
senescing leaves	1
sequence	1
sequential leaf senescence	1
sgrs	1
sheath protein	1
signaling pathway	1
signals	1
simple sequence repeats	1
simultaneous expression	1
single nucleotide polymorphism (snp)	1
site-directed mutagenesis	1
site -directed mutagenesis	1
size	1
snp	1
snp markers	1
software	1
soil	1
soja sieb	1
solexa	1
sorghum improve yield	1
source-sink ratio	1
source-sink relationship	1
soybean (glycine max l )	1
soybean geminivirus a (sgva)	1
soybean resistance	1
soybean stay-green-associated virus	1
soybean stay-green associated geminivirus	1
soybean stay-green associated virus	1
soybean stay-green associated virus (sosgv)	1
species-specific polymorphism	1
species distribution modelling	1
species distribution models	1
specific combining ability	1
spiral1-like 5	1
ssr	1
ssr marker	1
stachyose	1
stay-green mutants	1
stay-green mutation	1
stay-green trait	1
stay green trait	1
staygreen-like syndrome	1
stem diameter	1
stem disorder	1
sterile	1
stink bug	1
stink bug heteroptera	1
stomatal aperture	1
stomatal conductance	1
stomatal control	1
storability	1
strategy	1
stress-response	1
structural basis	1
sublethal effects	1
superoxide-dismutase	1
susceptibility	1
synonymous mutations	1
table pea	1
tell us	1
terminal drought tolerance	1
test-locations	1
tetra null	1
thermotolerance	1
thylakoid degradation	1
thylakoid protein	1
tilling mutants	1
time	1
tomato	1
tomato fruit	1
tool	1
tos17 retrotransposon	1
transcription	1
transcriptome	1
transcriptome analysis	1
transcriptome profile	1
transcriptomics	1
transgenic	1
transgenic soybean	1
transient expression	1
transmission vector	1
transposable elements	1
trees	1
triticum-aestivum l	1
tropical temperatures	1
truncatula	1
two-sex life table	1
udp-glucose pyrophosphorylase	1
ultrastructure	1
v2 protein	1
validation	1
vapor-pressure deficit	1
variation	1
variety	1
vernalization	1
vigna unguiculata	1
vigor	1
viral epidemiology	1
viral infection	1
viral transmission	1
visual quality	1
vitamin-a	1
vitellogenin gene	1
volatile metabolites	1
water-loss	1
water-stress	1
water deficit	1
water deficits	1
water restriction	1
water use efficiency	1
wave-form library	1
wheat	1
whole-genome duplication	1
wide association	1
wild soybean	1
wild soybean (g	1
winter grain crop	1
x festuca-pratensis	1
xylem sap ingestion	1
yellow soybean	1
zea-mays l	1
zeaxanthin	1
zhengqing	1

## Sheet: Table S3
Table S3: Influential references in stay green research on legume crops identified through co-citation network analysis.
Node	Cluster	Betweenness	Closeness	PageRank
Li K 2019	1	72.204	0.003	0.042
Wei ZY 2023	1	35.398	0.003	0.033
Livak KJ 2001	1	470.861	0.005	0.021
Do Bae 2014	1	32.249	0.003	0.027
Zhang XX 2016	1	6.414	0.003	0.02
Cheng RX 2022	1	6.08	0.003	0.021
Huang HJ 2021	1	10.421	0.003	0.017
Rahman MM 2017	1	0.607	0.002	0.017
Wang XL 2022	1	6.08	0.003	0.021
Fehr W 1977	1	0.121	0.002	0.009
Guo Jianqiu 2012	1	0	0.003	0.011
Jung M 2018	1	0	0.002	0.01
Li WJ 2021	1	3.259	0.003	0.017
Mainali BP 2014	1	0.177	0.002	0.012
Guiamet JJ 1991	2	279.992	0.005	0.02
Thomas H 1987	2	393.429	0.005	0.011
Thomas H 1993	2	301.244	0.005	0.01
Craftsbrandner SJ 1984	2	46	0.004	0.004
Guiamet JJ 1990	3	24.808	0.005	0.026
Gwathmey CO 1992	3	0	0.004	0.005
Bernard R 1973	3	3.054	0.005	0.01
Guiamet JJ 1996	3	4.58	0.005	0.011
Hilditch PI 1989	3	9.443	0.005	0.009
Luquez VM 2001	3	0	0.004	0.01
Thomas H 2000	4	116.466	0.005	0.04
Armstead I 2007	4	8.107	0.005	0.031
Fang C 2014	4	0.184	0.004	0.024
Sato Y 2007	4	6.681	0.005	0.03
Hörtensteiner S 2009	4	410.162	0.006	0.029
Ren GD 2007	4	10.096	0.005	0.035
Zhou CE 2011	4	1.462	0.005	0.028
Borrell AK 2000	4	1.216	0.004	0.01
Park SY 2007	4	3.106	0.005	0.028
Sakuraba Y 2012	4	5.033	0.005	0.03
Hörtensteiner S 2006	4	133.243	0.005	0.02
Jiang HW 2007	4	2.848	0.005	0.029
Schelbert S 2009	4	8.107	0.005	0.029
Kusaba M 2007	4	11.041	0.005	0.028
Kusaba M 2013	4	2.216	0.004	0.024
Morita R 2009	4	6.336	0.005	0.029
Sato Y 2009	4	6.482	0.005	0.027
Horie Y 2009	4	2.133	0.005	0.026
Nakano M 2014	4	0	0.004	0.009
Thomas H 2014	4	0.5	0.004	0.013
Hörtensteiner S 2011	4	4.947	0.005	0.021
Lim PO 2007	4	0.021	0.004	0.013
Pruzinská A 2007	4	0.116	0.004	0.02
Barry CS 2008	4	0	0.003	0.019
Gan SS 1995	4	0.077	0.004	0.007
Gregersen PL 2013	4	0	0.003	0.006

## Sheet: Table S4
Table S4: Core and peripheral journals in stay green research on legume crops identified using Bradford’s Law.
SO	Rank	Freq	cumFreq	Zone
FRONTIERS IN PLANT SCIENCE	1	10	10	Zone 1
AGRONOMY	2	7	17	Zone 1
CROP SCIENCE	3	5	22	Zone 1
JOURNAL OF EXPERIMENTAL BOTANY	4	5	27	Zone 1
PLANT PHYSIOLOGY	5	5	32	Zone 1
CANADIAN JOURNAL OF PLANT SCIENCE	6	3	35	Zone 1
PHYSIOLOGIA PLANTARUM	7	3	38	Zone 1
PLANT CELL & ENVIRONMENT	8	3	41	Zone 1
PROCEEDINGS OF THE NATIONAL ACADEMY OF SCIENCES OF THE UNITED STATES OF AMERICA	9	3	44	Zone 1
THE CROP JOURNAL	10	3	47	Zone 1
THE PLANT JOURNAL	11	3	50	Zone 1
ACTA PHYSIOLOGIAE PLANTARUM	12	2	52	Zone 1
ANNALS OF BOTANY	13	2	54	Zone 2
BMC PLANT BIOLOGY	14	2	56	Zone 2
EUPHYTICA	15	2	58	Zone 2
GENES	16	2	60	Zone 2
INSECTS	17	2	62	Zone 2
INTERNATIONAL JOURNAL OF AGRICULTURE AND BIOLOGY	18	2	64	Zone 2
JOURNAL OF THE AMERICAN SOCIETY FOR HORTICULTURAL SCIENCE	19	2	66	Zone 2
LEGUME RESEARCH - AN INTERNATIONAL JOURNAL	20	2	68	Zone 2
NEW PHYTOLOGIST	21	2	70	Zone 2
PESTICIDE BIOCHEMISTRY AND PHYSIOLOGY	22	2	72	Zone 2
PHYTOPATHOLOGY RESEARCH	23	2	74	Zone 2
PLANT AND CELL PHYSIOLOGY	24	2	76	Zone 2
PLANT BIOTECHNOLOGY JOURNAL	25	2	78	Zone 2
PLANT DISEASE	26	2	80	Zone 2
PLANT MOLECULAR BIOLOGY	27	2	82	Zone 2
PLANT PHYSIOLOGY REPORTS	28	2	84	Zone 2
PLANTS	29	2	86	Zone 2
PLOS ONE	30	2	88	Zone 2
REVISTA BRASILEIRA DE SEMENTES	31	2	90	Zone 2
SCIENTIFIC REPORTS	32	2	92	Zone 2
SOUTH AFRICAN JOURNAL OF BOTANY	33	2	94	Zone 2
ACTA HORTICULTURAE	34	1	95	Zone 2
ADVANCED OPTICAL MATERIALS	35	1	96	Zone 2
AGRICULTURE	36	1	97	Zone 2
ANNALS OF APPLIED BIOLOGY	37	1	98	Zone 2
BIOLOGIA	38	1	99	Zone 2
BIOLOGY	39	1	100	Zone 2
BIOSCIENCE JOURNAL	40	1	101	Zone 2
BREEDING SCIENCE	41	1	102	Zone 2
CIÊNCIA E AGROTECNOLOGIA	42	1	103	Zone 2
CIÊNCIA RURAL	43	1	104	Zone 2
CONJECTURAS	44	1	105	Zone 2
CROP MANAGEMENT	45	1	106	Zone 2
CROP PROTECTION	46	1	107	Zone 3
CROP, FORAGE & TURFGRASS MANAGEMENT	47	1	108	Zone 3
CROPP BREEDING AND APPLIED BIOTECHNOLOGY	48	1	109	Zone 3
CURRENT ISSUES IN MOLECULAR BIOLOGY	49	1	110	Zone 3
ENVIRONMENTAL AND EXPERIMENTAL BOTANY	50	1	111	Zone 3
EUROPEAN JOURNAL OF AGRONOMY	51	1	112	Zone 3
EXPERIMENTAL AGRICULTURE	52	1	113	Zone 3
FIELD CROPS RESEARCH	53	1	114	Zone 3
FOOD RESEARCH INTERNATIONAL	54	1	115	Zone 3
FOOD SCIENCE & NUTRITION	55	1	116	Zone 3
FRONTIERS IN GENETICS	56	1	117	Zone 3
FUNCTIONAL PLANT BIOLOGY	57	1	118	Zone 3
GENETIC RESOURCES AND CROP EVOLUTION	58	1	119	Zone 3
GENÉTICA NA ESCOLA	59	1	120	Zone 3
GENOME	60	1	121	Zone 3
HORTICULTURE RESEARCH	61	1	122	Zone 3
INDIAN JOURNAL OF AGRICULTURAL RESEARCH	62	1	123	Zone 3
INSECT SCIENCE	63	1	124	Zone 3
INTERNATIONAL JOURNAL OF AGRONOMY	64	1	125	Zone 3
INTERNATIONAL JOURNAL OF ENVIRONMENT AND CLIMATE CHANGE	65	1	126	Zone 3
INTERNATIONAL JOURNAL OF MOLECULAR SCIENCES	66	1	127	Zone 3
INTERNATIONAL JOURNAL OF PLANT & SOIL SCIENCE	67	1	128	Zone 3
JOURNAL OF AGRICULTURAL AND FOOD CHEMISTRY	68	1	129	Zone 3
JOURNAL OF AGRICULTURE RESEARCH AND TECHNOLOGY	69	1	130	Zone 3
JOURNAL OF BIOSCIENCES	70	1	131	Zone 3
JOURNAL OF PLANT BIOCHEMISTRY AND BIOTECHNOLOGY	71	1	132	Zone 3
JOURNAL OF PLANT GROWTH REGULATION	72	1	133	Zone 3
JOURNAL OF PLANT REGISTRATIONS	73	1	134	Zone 3
JOURNAL OF SOIL SCIENCE AND PLANT NUTRITION	74	1	135	Zone 3
MOLECULAR BIOLOGY REPORTS	75	1	136	Zone 3
MOLECULAR BIOTECHNOLOGY	76	1	137	Zone 3
MOLECULAR PLANT	77	1	138	Zone 3
MOLECULAR PLANT PATHOLOGY	78	1	139	Zone 3
NATURE COMMUNICATIONS	79	1	140	Zone 3
NATURE GENETICS	80	1	141	Zone 3
OIL CROP SCIENCE	81	1	142	Zone 3
PEST MANAGEMENT SCIENCE	82	1	143	Zone 3
PHOTOSYNTHETICA	83	1	144	Zone 3
PLANT BIOTECHNOLOGY	84	1	145	Zone 3
PLANT DIRECT	85	1	146	Zone 3
PLANT HEALTH PROGRESS	86	1	147	Zone 3
PLANT MOLECULAR BIOLOGY REPORTER	87	1	148	Zone 3
PLANT PRODUCTION SCIENCE	88	1	149	Zone 3
PLANT SCIENCE	89	1	150	Zone 3
PLANTS PEOPLE PLANET	90	1	151	Zone 3
POSTHARVEST BIOLOGY AND TECHNOLOGY	91	1	152	Zone 3
PROCEEDINGS ON APPLIED BOTANY GENETICS AND BREEDING	92	1	153	Zone 3
REVISTA CAATINGA	93	1	154	Zone 3
SCIENCE	94	1	155	Zone 3
TOXICS	95	1	156	Zone 3
VIROLOGY	96	1	157	Zone 3

## Sheet: Table S5
Table S5: Network centrality metrics of keywords in the co-word analysis of stay green research in legume crops.
Node	Cluster	Betweenness	Closeness	PageRank
bean bug	1	0	1	0.022
hemiptera alydidae	1	0	1	0.022
leaf senescence	2	100.737	0.015	0.065
identification	2	36.195	0.013	0.03
stay-green	2	36.773	0.014	0.044
chlorophyll degradation	2	10.187	0.013	0.037
protein	2	23.903	0.014	0.034
expression	2	43.901	0.013	0.033
gene	2	47.198	0.012	0.027
arabidopsis	2	18.203	0.013	0.027
degradation	2	7.024	0.013	0.02
inheritance	2	5.454	0.01	0.011
breakdown	2	1.29	0.012	0.022
drought stress	2	11.712	0.011	0.01
harvesting complex-ii	2	1.771	0.012	0.015
tolerance	2	0.442	0.008	0.007
abscisic-acid	2	0	0.009	0.006
accumulation	2	0	0.009	0.007
disease	2	3.081	0.01	0.008
festuca-pratensis	2	0.907	0.011	0.011
resistance	3	20.473	0.011	0.016
riptortus pedestris	3	18.692	0.011	0.013
responses	3	7.358	0.009	0.009
effector	3	2.52	0.008	0.009
soybean	4	171.438	0.016	0.057
senescence	4	120.622	0.016	0.051
chlorophyll	4	83.502	0.014	0.047
glycine max	4	15.429	0.013	0.028
leaves	4	3.861	0.012	0.025
plants	4	8.122	0.012	0.022
gene-expression	4	3.04	0.013	0.018
mutations	4	0.167	0.012	0.021
nuclear	4	1.318	0.012	0.024
proteins	4	2.814	0.013	0.028
gas-exchange	4	4.732	0.012	0.014
light	4	0.097	0.011	0.008
color	4	0	0.009	0.005
geminivirus	4	0	0.01	0.005
photosynthesis	5	28.202	0.013	0.029
yield	5	52.474	0.012	0.026
drought	5	49.965	0.014	0.029
stress	5	24.433	0.012	0.017
grain-yield	5	0.815	0.011	0.01
drought tolerance	5	1.301	0.011	0.011
genotypes	5	0	0.009	0.007
nitrogen	5	2.845	0.011	0.013

## Sheet: Table S6
Table S6: Keyword co-occurrence network metrics and overlay statistics derived from VOSviewer analysis.
id	label	x	y	cluster	weight<Links>	weight<Total link strength>	weight<Occurrences>	score<Avg. pub. year>	score<Avg. citations>	score<Avg. norm. citations>
10	abscisic-acid	-0.8516	-0.3149	1	13	16	4	2018	46.75	1.0646
13	accumulation	-0.8603	-0.1527	1	14	17	4	2021	36	2.0555
92	carotenoids	-0.7031	-0.8318	1	8	9	4	2013.5	21.5	0.8606
200	drought	-0.3117	-0.5916	1	29	50	10	2016.5	90.7	1.3864
201	drought stress	-0.4418	-0.1853	1	19	24	5	2019.4	33.2	1.4922
202	drought tolerance	-0.2701	-0.7735	1	11	16	5	2019.8	41	0.8523
246	field pea	-0.6439	-0.9147	1	5	5	4	2008.5	11.75	0.3274
267	gene expression	-0.4773	-0.8049	1	17	18	4	2018.25	12.75	0.6004
299	grain-yield	-0.5301	-0.6221	1	16	20	6	2018.83	47.3333	1.1259
309	growth	-0.061	-0.7249	1	16	17	4	2016.5	12.25	0.612
391	light	-0.7047	-0.6234	1	18	22	5	2014.4	41.6	1.3643
423	mechanisms	-0.0576	-0.4807	1	22	25	4	2014	33	0.6525
466	nitrogen	-0.3821	-0.4154	1	18	25	5	2018.4	110.2	1.878
541	photosynthesis	-0.173	-0.4102	1	33	56	11	2015.27	80.2727	1.1841
572	plants	0.1262	-0.6839	1	25	42	7	2011.86	29.5714	1.3537
677	senescence	-0.0958	-0.2071	1	40	89	16	2014.62	42.3125	1.2254
765	tolerance	-0.5621	-0.383	1	18	20	5	2021	24.6	1.2777
42	arabidopsis	-0.839	0.3091	2	29	55	10	2016.3	45.8	1.4803
78	breakdown	-0.5259	0.908	2	19	44	6	2017	46.1667	0.9158
110	chlorophyll degradation	-0.7581	0.499	2	30	78	13	2018.46	24.4615	0.7001
180	degradation	-0.1066	0.5431	2	30	47	8	2013	17.625	0.767
233	expression	-0.5467	0.2456	2	28	62	12	2016.5	44.75	0.9996
265	gene	-0.3874	0.1953	2	26	51	11	2019.18	16.0909	0.8136
316	harvesting complex-ii	-0.419	0.666	2	22	35	5	2016.6	93	1.2533
339	identification	0.1579	0.8105	2	26	59	16	2017.38	37.6875	1.0019
379	leaf senescence	-0.3459	0.4231	2	43	131	24	2012.33	73.7083	1.0264
533	pheophorbide	-0.3486	0.9007	2	15	27	4	2013.25	77.25	1.2066
592	protein	-0.2638	0.2618	2	34	74	13	2017.23	75.6923	1.4468
593	protein complexes	-0.1766	0.8852	2	14	25	4	2015.5	26.75	0.7906
621	regulates chlorophyll	-0.5649	1.1345	2	13	26	4	2019	48.25	1.0967
726	stay-green	-0.5674	0.5623	2	30	88	16	2017.88	31.625	0.9165
773	transcription factors	-0.7781	0.6976	2	16	24	4	2018.75	10	0.4407
58	bean bug	1.1004	0.3141	3	5	7	5	2022.2	21.8	1.275
135	color	0.5507	0.5342	3	7	8	4	2013.5	14.25	0.4063
194	diversity	1.0278	0.0127	3	8	8	4	2021.25	18.5	1.1407
210	effector	0.7586	-0.6874	3	4	8	4	2023.25	8.5	1.3026
264	geminivirus	1.1198	-0.1934	3	7	10	4	2023.25	21.75	1.9966
321	hemiptera alydidae	1.1352	0.206	3	5	7	5	2021.6	28.4	1.5877
502	pea	0.4134	0.5878	3	11	11	5	2019.4	8.6	0.3339
629	resistance	0.4862	-0.3743	3	28	39	11	2019	13.1818	1.0043
631	responses	0.3483	-0.7434	3	15	18	5	2021	11.4	0.9394
636	riptortus pedestris	0.8661	-0.4201	3	11	21	9	2023.56	13.3333	1.642
705	soybean	0.4352	-0.1544	3	47	101	22	2014.68	28.8182	1.4071
712	soybean stay-green syndrome	1.1929	-0.1267	3	3	5	4	2023.75	10.75	1.3238
103	chlorophyll	0.1918	0.1431	4	32	80	15	2008.93	97.0667	0.921
243	festuca-pratensis	-0.1075	0.3331	4	21	27	4	2006.5	247.75	1.9152
269	gene-expression	-0.6901	0.1387	4	18	32	6	2012.67	113	1.3394
291	glycine max	0.357	0.2976	4	34	61	11	2011.55	18.6364	0.6383
383	leaves	-0.0155	0.0733	4	29	53	9	2002.44	103.111	1.1573
452	mutations	0.3314	0.0795	4	23	43	6	2003.17	72.1667	0.7516
472	non-yellowing mutant	0.5338	0.2331	4	11	17	4	1994.25	100.25	1
475	nuclear	0.188	-0.3568	4	20	43	6	2002.33	30.6667	0.7239
596	proteins	0.096	-0.1905	4	19	47	6	1998.5	128	1.0054
192	disease	0.7167	0.6758	5	3	6	4	2012	26	1.2041
262	gas-exchange	0.2685	-0.4835	5	23	32	5	2016.2	13.4	0.7085
285	genotypes	0.6653	-0.1679	5	9	11	5	2018.6	19.8	0.7273
352	inheritance	0.7535	0.5222	5	13	20	7	2017.71	11.7143	0.6521
385	legumes	0.6724	0.0266	5	6	7	4	2015.75	75.75	0.3788
746	stress	-0.2082	-0.0767	5	24	33	7	2020.14	55.4286	1.0907
826	yield	0.2819	-0.1242	5	27	44	11	2017.91	57.2727	1.1839

## Sheet: Table S7
Table S7: Temporal trends of key research topics in stay green studies of legume crops.
Term	Frequency	Year (Q1)	Year (Median)	Year (Q3)
mutations	6	1996	2000	2012
proteins	6	1996	2000	2001
leaves	9	1997	2000	2002
glycine max	11	1998	2020	2022
nuclear	6	2000	2002	2002
chlorophyll	15	2000	2014	2020
plants	7	2002	2013	2022
soybean	22	2008	2018	2023
photosynthesis	11	2008	2022	2023
leaf senescence	24	2009	2016	2019
degradation	8	2010	2016	2020
senescence	16	2011	2018	2022
light	5	2013	2014	2020
harvesting complex-ii	5	2014	2014	2016
breakdown	6	2014	2016	2019
protein	13	2014	2017	2020
expression	12	2014	2018	2021
yield	11	2014	2021	2022
stay-green	16	2015	2017	2020
identification	16	2015	2019	2022
gene	11	2015	2020	2022
inheritance	7	2015	2021	2022
chlorophyll degradation	13	2016	2020	2021
drought stress	5	2017	2021	2021
resistance	11	2018	2022	2023
stress	7	2018	2022	2022
responses	5	2019	2023	2024
bean bug	5	2021	2023	2024
riptortus pedestris	8	2023	2023	2024

## Sheet: Table S8
Table S8: Network centrality metrics of authors in the collaboration network of stay green research on legume crops.
Node	Cluster	Betweenness	Closeness	PageRank
Wang C	1	81.5	0.015	0.013
Wang M	1	33.5	0.01	0.029
Fang C	1	17.75	0.011	0.031
Han L	1	0	0.008	0.01
Han TF	1	14.5	0.01	0.016
Jackson SA	1	17.75	0.011	0.031
Li GQ	1	0	0.011	0.019
Li K	1	23.5	0.011	0.016
Li WY	1	72.5	0.013	0.025
Wang Y	2	145.5	0.017	0.021
Li JB	2	19.75	0.014	0.024
Wang YY	2	19.75	0.014	0.024
Hu ZZ	2	33	0.012	0.02
Chen JP	3	24.281	0.015	0.037
Sun ZT	3	24.281	0.015	0.037
Wei ZY	3	24.281	0.015	0.037
Hu B	3	13.491	0.014	0.028
Guo CY	3	0	0.012	0.021
Huang HJ	3	0.222	0.012	0.019
Huang Y	3	0	0.012	0.021
Li YJ	3	0.222	0.012	0.022
Zhang HH	3	0.222	0.012	0.022
Zhang YY	3	130	0.016	0.011
Li JM	3	0	0.012	0.012
Tar'An B	4	0	0.333	0.013
Warkentin T	4	1	0.5	0.033
Banniza S	4	0	0.333	0.022
Guiamet JJ	5	0	1	0.023
Giannibelli MC	5	0	1	0.023
Yang WY	6	0	0.5	0.024
Yong TW	6	0	0.5	0.024
Feng LY	6	0	0.5	0.02
Yamada T	7	0.5	0.25	0.031
Kitamura K	7	0.25	0.25	0.025
Kusaba M	7	0.25	0.25	0.025
Abe J	7	0	0.2	0.014
Kobayashi H	7	0	0.2	0.019
Mcphee K	8	0	0.5	0.023
Coyne CJ	8	0	0.5	0.023
Lavin M	8	0	0.5	0.023
Xu Y	9	0	1	0.023
Li H	9	0	1	0.023
Hauf DC	10	0	1	0.023
Kelly JD	10	0	1	0.023

## Sheet: Table S9
Table S9: International research collaborations among countries in stay green studies of legume crops.
From	To	Frequency
Austria	Slovenia	1
Austria	Spain	1
Bangladesh	Paraguay	1
Brazil	Bangladesh	1
Brazil	Netherlands	1
Brazil	Paraguay	1
Canada	France	1
Canada	Germany	1
China	Argentina	1
China	Egypt	1
China	Pakistan	2
China	Poland	1
China	Russia	1
China	U Arab Emirates	1
China	United Kingdom	1
China	Usa	7
Egypt	Pakistan	1
Egypt	Poland	1
Egypt	U Arab Emirates	1
India	Austria	1
India	Iran	1
India	Mexico	1
India	Morocco	1
India	Slovenia	1
India	Spain	1
India	United Kingdom	1
Iran	Austria	1
Iran	Slovenia	1
Iran	Spain	1
Japan	Bangladesh	1
Japan	Brazil	1
Japan	Paraguay	1
Nigeria	Burkina Faso	1
Nigeria	Senegal	1
Pakistan	Poland	1
Pakistan	U Arab Emirates	1
Senegal	Burkina Faso	1
Spain	Slovenia	1
Spain	Switzerland	1
U Arab Emirates	Poland	1
United Kingdom	France	1
United Kingdom	Germany	1
United Kingdom	Morocco	1
United Kingdom	Spain	1
United Kingdom	Switzerland	1
Usa	Argentina	2
Usa	Burkina Faso	1
Usa	Finland	1
Usa	India	3
Usa	Israel	1
Usa	Japan	1
Usa	Korea	1
Usa	Morocco	1
Usa	Nigeria	1
Usa	Russia	1
Usa	Senegal	1
Usa	United Kingdom	1
Vietnam	Korea	1

## Sheet: Table S10
Table S10: Thematic clusters identified through document coupling analysis of stay green research in legume crops.
label	group	freq	centrality	impact	color
yield - conf 66.7% drought - conf 42.9% soybean - conf 13.6%	1	20	0.619	1.414	#E41A1C80
stay-green - conf 75% chlorophyll - conf 57.1% glycine max - conf 36.4%	2	31	1.299	1.376	#377EB880
soybean - conf 40.9% riptortus pedestris - conf 100% soybean stay-green syndrome - conf 100%	3	25	1.003	1.868	#4DAF4A80
glycine max - conf 45.5% soybean - conf 22.7% senescence - conf 50%	4	13	0.934	1.258	#984EA380
no_label	5	3	0.853	1	#FF7F0080
cowpea - conf 66.7% alfalfa - conf 100% biochemical parameters - conf 100%	6	3	0.512	1	#A6562880
genetic variability - conf 50% lutein - conf 100% soybean - conf 4.5%	7	2	0.375	1	#F781BF80
combined selection - conf 100% cross-validation - conf 100% indirect selection - conf 100%	8	2	0.332	0	#99999980
field pea - conf 50% amplified fragment - conf 100% bleaching - conf 100%	9	2	0.537	0	#66C2A580
abiotic stress - conf 50% adaptation - conf 100% antioxidant defense system - conf 100%	10	2	0.315	1	#FC8D6280
cultivar description - conf 100% field pea - conf 50% pisum sativum l - conf 100%	11	2	0.909	1	#8DA0CB80
no_label	12	1	0.324	0	#E78AC380
f-3 generation - conf 100% greengram x blackgram - conf 100% inter specific hybridization - conf 100%	13	1	0.153	0	#A6D85480
isoflavones - conf 100% phenolics - conf 100% phytoestrogens - conf 100%	14	1	0.269	0	#FFD92F80
adaptability - conf 100% cultivar characteristics - conf 100% pea breeding - conf 100%	15	1	0.175	0	#B3B3B380
no_label	16	1	0.156	0	#A6CEE380

[truncated: 4 more sheets: Table S11, Table S12, Table S13, Table S14]
