# Supplementary material for: Development and research trends of stay-green biology in legumes: a bibliometric and visual analysis over three decades
Source: Front Genet. 2026 Apr 24;17:1800699. doi: 10.3389/fgene.2026.1800699 (PMC13152256; doi:10.3389/fgene.2026.1800699)
Supplement: Supplementary file 3 [file Supplementaryfile4.xlsx]

## Sheet: Sheet1
Classification	Authors	Title	Abstract
Cannot	Adachi-Fukunaga, Shuhei; Nakabayashi, Yui; Tokuda, Makoto	Transgenerational changes in pod maturation phenology and seed traits of Glycine soja infested by the bean bug Riptortus pedestris	Land plants have diverse defenses against herbivores. In some cases, plant response to insect herbivory may be chronological and even transgenerational. Feeding by various stink bugs, such as the bean bug Riptortus pedestris (Hemiptera: Alydidae), induce physiological changes in soybean, called as green stem syndrome, which are characterized by delayed senescence in stems, leaves, and pods. To in…
Cannot	Ai, Hao; Cheng, Ruixiang; Yan, Rong; Wang, Yaodi; Wu, Kexin; Zhou, Xuan; Yu, Wei; Chen, Hao; Yu, Deyue; Tao, Xiaorong; Liu, Zhenhua; Li, Dapeng; Xu, Yi	Screening and mechanistic analysis of soybean varieties resistant to stay?green syndrome caused by the soybean stay?green?associated virus
Cannot	Ajala-Luccas, Daiani; Ribeiro-Oliveira, Joo Paulo; Teixeira, Renake N.; Ducatti, Karina Renostro; Frana-Neto, J. B.; Hilhorst, Henk W. M.; da Silva, Edvaldo Aparecido Amaral	The SeedSeedling Transition in Commercial Soybean Cultivars with the Presence of Greenish Seeds in the Sample: A Perspective from Classical Genetic Parameters	Chlorophyll retention reduces the quality of soybean grain and seeds, but little is known about the relationship between this anomaly and the seedseedling transition or classical genetic breeding. Taking this into account, we provide a new perspective about how greenish seeds are associated with genetic material. For that, we used seedseedling transition measurements of nine commercial cultivars …
Cannot	Al Zeidi, MI; Farooq, M	Heat Tolerance in Omani Lentil Landraces and Their Stress Responses to Elevated Temperatures	High temperature poses a significant threat to the growth and productivity of winter grain crops, particularly lentils. This challenge is expected to intensify in the future. This study aimed to assess the heat tolerance of different lentil landraces by evaluating their morphological, physiological, and biochemical responses under heat stress conditions. Eight lentil genotypes were tested, includ…
NF	Armstead, Ian; Donnison, Iain; Aubry, Sylvain; Harper, John; Ho?rtensteiner, Stefan; James, Caron; Mani, Jan; Moffet, Matt; Ougham, Helen; Roberts, Luned; Thomas, Ann; Weeden, Norman; Thomas, Howard; King, Ian	Cross-Species Identification of Mendel's I Locus	A key gene involved in plant senescence, mutations of which partially disable chlorophyll catabolism and confer stay-green leaf and cotyledon phenotypes, has been identified in Pisum sativum, Arabidopsis thaliana, and Festuca pratensis by using classical and molecular genetics and comparative genomics. A stay-green locus in F. pratensis is syntenically equivalent to a similar stay-green locus on …
Cannot	Ashokkumar, K; Tar'an, B; Diapari, M; Arganosa, G; Warkentin, TD	Effect of Cultivar and Environment on Carotenoid Profile of Pea and Chickpea	Increasing the carotenoid concentration of pulse crop seeds is part of a biofortification strategy. The objective of this research was to evaluate the concentration and distribution of carotenoids in the seeds of twelve pea (Pisum sativum L.) cultivars and eight chickpea (Cicer arietinum L.) cultivars grown at multiple locations during 2 yr in Saskatchewan, Canada using high performance liquid ch…
NF	Aubry, Sylvain; Mani, Jan; Hrtensteiner, Stefan	Stay-green protein, defective in Mendels green cotyledon mutant, acts independent and upstream of pheophorbide a oxygenase in the chlorophyll catabolic pathway	Type C stay-green mutants are defined as being defective in the pathway of chlorophyll breakdown, which involves pheophorbide a oxygenase (PAO), required for loss of green color. By analyzing senescence parameters, such as protein degradation, expression of senescence-associated genes and loss of photosynthetic capacity, we demonstrate that JI2775, the green cotyledon (i) pea line used by Gregor …
NF	BACHMANN, A; FERNANDEZLOPEZ, J; GINSBURG, S; THOMAS, H; BOUWKAMP, JC; SOLOMOS, T; MATILE, P	STAY-GREEN GENOTYPES OF PHASEOLUS-VULGARIS L - CHLOROPLAST PROTEINS AND CHLOROPHYLL CATABOLITES DURING FOLIAR SENESCENCE	Leaf senescence was analyzed in stay-green mutants of Phaseolus vulgaris. Impaired yellowing in these genotypes was accompanied by abnormal retention of thylakoid membrane proteins including the light-harvesting chlorophyll-binding protein of photosystem II, the 33 kDa polypeptide of the oxygen-evolving complex, cytochrome f and the psaF protein of photosystem I. On the other hand, ribulose bisph…
Cannot	Bandillo, N; Worral, H; Forster, SM; Stefaniak, T; Piche, L; Ross, A; Jain, S; Pasche, JS; Kalil, A; Wunsch, M; Ebert, M; Rao, JJ; Ostlie, MH; Schatz, BG; Rickertsen, JR; Wahlstrom, C; Miller, M; Jacobs, J; Hanson, BK; Martin, GB; Franck, W; Chen, CC; McPhee, K	Registration of 'ND Victory' green field pea	ND Victory' (Reg. no. CV-31, PI 701908) is the first semi-leafless, green cotyledon field pea cultivar (Pisum sativum L.) developed by the North Dakota State University Pulse Crops Breeding Program and approved for release by the North Dakota Agricultural Experiment Station. It has white flowers, opaque seed coat, and smooth, round seed. It is semi-dwarf, with lodging score of 3.3/9 and canopy he…
Cannot	Barili, LD; do Vale, NM; Silva, FFE; Carneiro, JED; de Oliveira, HR; Vianello, RP; Valdisser, PAMR; Nascimento, M	Genome prediction accuracy of common bean via Bayesian models	We aimed to apply genomic information based on SNP (single nucleotide polymorphism) markers for the genetic evaluation of the traits stay-green (SG), plant architecture (PA), grain aspect (GA) and grain yield (GY) in common bean through Bayesian models. These models were compared in terms of prediction accuracy and ability for heritability estimation for each one of the mentioned traits. A total …
F	Bawa, G; Chen, GP; Shi, JY; Ping, C; Feng, LY; Pu, T; Yang, H; Chen, H; Kai, S; Hu, Y; Lian, B; Bin, C; Xiao, T; Memon, SUR; Yang, F; Yong, TW; Liu, J; Liu, WG; Wang, XC; Yang, WY	Further insights into how low-light signaling delays leaf senescence in soybean under high-temperature	Plants go through several physiological modifications in their life cycle. Leaf senescence (LS) occurs at the later stage of plant development but can also be initiated by high temperature (HT) stress. LS involves the breakdown of certain key developmental processes in plants, which affect leaf greenness, thereby decreasing plant photosynthetic performance. Light signaling pathway modulates plant…
NF	Bell, A; Moreau, C; Chinoy, C; Spanner, R; Dalmais, M; Le Signor, C; Bendahmane, A; Klenell, M; Domoney, C	SGRL can regulate chlorophyll metabolism and contributes to normal plant growth and development in Pisum sativum L.	Among a set of genes in pea (Pisum sativum L.) that were induced under drought-stress growth conditions, one encoded a protein with significant similarity to a regulator of chlorophyll catabolism, SGR. This gene, SGRL, is distinct from SGR in genomic location, encoded carboxy-terminal motif, and expression through plant and seed development. Divergence of the two encoded proteins is associated wi…
Cannot	Bobkov, S. V.; Bashkirova, K. A.; Semenova, E. V.; Vishnyakova, M. A.	Comparative assessment of the photosynthetic pigment content among representatives of intraspecific taxa in Pisum sativum L.	Background. Higher content of photosynthetic pigments (PP) and longer time of their functioning increase the yield and resistance to abiotic stressors in plants. It is especially relevant for pea ( Pisum sativum L.), since more and more leafless cultivars are introduced into production. Homologs of the STAY-GREEN gene ( SGR ), with mutations enabling leaves to photosynthesize longer, have been de…
F	Brown, AV; Hudson, KA	Transcriptional profiling of mechanically and genetically sink-limited soybeans	The absence of a reproductive sink causes physiological and morphological changes in soybean plants. These include increased accumulation of nitrogen and starch in the leaves and delayed leaf senescence. To identify transcriptional changes that occur in leaves of these sink-limited plants, we used RNAseq to compare gene expression levels in trifoliate leaves from depodded and ms6 male-sterile soy…
NF	CANFIELD, MR; GUIAMET, JJ; NOODEN, LD	ALTERATION OF SOYBEAN SEEDLING DEVELOPMENT IN DARKNESS AND LIGHT BY THE STAY-GREEN MUTATION CYTG AND GD(1)D(2)	The stay-green mutations cytG and Gd(1)d(2) prevent the normal yellowing during senescence of soybean (Glycine max) leaves and cotyledons. Because light plays such an important role in regulating morphogenesis and it promotes the formation of chlorophyll (Chi), we determined the effect of cytG and Gd(1)d(2) (in a cv. Clark background) on the development and some light responses of seedlings. Alth…
Cannot	Celebioglu, B; Hart, JP; Porch, T; Griffiths, P; Myers, JR	Genome-Wide Association Study to Identify Possible Candidate Genes of Snap Bean Leaf and Pod Color	Color can be an indicator of plant health, quality, and productivity, and is useful to researchers to understand plant nutritional content in their studies. Color may be related to chlorophyll content and photosynthetic activity and provides information for those studying diseases and mineral nutrition because every nutrient deficiency and many diseases produce symptoms that affect color. In orde…
Cannot	Chang, Hao-Xun; Tan, Ruijuan; Hartman, Glen L.; Wen, Zixiang; Sang, Hyunkyu; Domier, Leslie L.; Whitham, Steven A.; Wang, Dechun; Chilvers, Martin I.	Characterization of Soybean STAY-GREEN Genes in Susceptibility to Foliar Chlorosis of Sudden Death Syndrome	Genetic mappings for soybean sudden death syndrome foliar chlorosis suggested that STAY-GREEN genes with loss-of-susceptibility mechanism may have different breeding merits for disease resistance.
NF	Chao, W. S.; Liu, V.; Thomson, W. W.; Platt, K.; Walling, L. L.	The Impact of Chlorophyll-Retention Mutations, d1d2 and cyt-G1, during Embryogeny in Soybean	The ultrastructural, physiological, and molecular changes in developing and mature seeds were monitored in a control line (Glycine max [L.] Merr., cv Clark) that exhibited seed degreening and two mutant lines (d1d2 and cyt-G1) that retained chlorophyll upon seed maturation. Ultrastructural studies showed that the control line had no internal membranes, whereas stacked thylakoid membranes were det…
NF	Chen, JB; Zhou, HM; Yuan, XX; He, YM; Yan, Q; Lin, Y; Wu, RR; Liu, JY; Xue, CC; Chen, X	Homolog of Pea SGR Controls Stay-Green in Faba Bean (Vicia faba L.)	Faba bean is an important legume crop consumed as a vegetable or snack food, and its green cotyledons could present an attractive color for consumers. A mutation in SGR causes stay-green in plants. In this study, vfsgr was identified from a green-cotyledon-mutant faba bean, SNB7, by homologous blast between the SGR of pea and the transcriptome of faba bean. Sequence analysis revealed that a SNP a…
Cannot	Cheng, Ruixiang; Mei, Ruoxin; Yan, Rong; Chen, Hongyu; Miao, Dan; Cai, Lina; Fan, Jiayi; Li, Gairu; Xu, Ran; Lu, Weiguo; Gao, Yu; Ye, Wenwu; Su, Shuo; Han, Tianfu; Gai, Junyi; Wang, Yuanchao; Tao, Xiaorong; Xu, Yi	A new distinct geminivirus causes soybean stay-green disease
Cannot	Cheng, RX; Yan, R; Mei, RX; Wang, YD; Niu, W; Ai, H; Qiao, SJ; Xu, MJ; Yu, W; Ye, WW; Wang, YC; Tao, XR; Zhou, XP; Xu, Y	Epidemiological evaluation and identification of the insect vector of soybean stay-green associated virus	In recent years, the emergence of soybean stay-green syndrome (SGS), also referred to as 'zhengqing', in the Huang-Huai-Hai region of China has resulted in significant yield losses. SGS is a phenomenon characterized by the delayed senescence of soybean, resulting in stay-green leaves, flat pods, and stunted seed development at harvest. We previously identified a distinct geminivirus, named soybea…
NF	Choi, SW; Kang, JE; Lee, SK; Ly, S; Chung, JI	Breeding of Black Soybean with Green Cotyledon and Four Recessive Alleles for Lipoxygenase, Kunitz Trypsin Inhibitor, Lectin, and Stachyose	Anthocyanins from the black soybean seed coat are known to have many pharmaceutical effects. However, black soybean seed contains antinutritional factors such as lipoxygenase, Kunitz trypsin inhibitor (KTI), lectin, and stachyose. The genetic removal of these components will improve the nutritional value of black soybean seed. The objective of this research was to breed a soybean strain with the …
NF	Cirak, M; Myers, JR	Cosmetic Stay-green Trait in Snap Bean and the Event Cascade That Reduces Seed Germination and Emergence	The persistent color (pc) trait in snap bean (Phaseolus vulgaris L.) is a member of the stay-green gene family and falls into the cosmetic subclass. Cosmetic stay-green variants remain green but lose photosynthetic competence during senescence. It is an economically useful trait in snap bean as a result of its effects on pod quality. The trait produces a dark-green, uniform appearance of fresh po…
F	Danful, Rukiya; Kassim, Yussif Baba; Puozaa, Doris Kanvenaa; Oteng-Frimpong, Richard; Rasheed, Masawudu Abdul; Wireko-Kena, Alexander; Akromah, Richard	Genetics of Stay?Green Trait and Its Association with Leaf Spot Tolerance and Pod Yield in Groundnut	Despite its importance in providing income and food for smallholder farmers, fodder for livestock, and improving soil fertility through biological nitrogen fixation, groundnut yields are lowest on farmers fields in Sub-Saharan Africa due to biotic and abiotic constraints. Foliar fungal diseases account for over 80% reduction in groundnut productivity in some parts of Ghana. Unfortunately, chemica…
Cannot	Das, Swarnalata; Suvadra, J. S.; Dhal, Arbinda; Dash, Binayak	Genotypic Variation in Excised Leaf Culture Ability of Fodder Cowpea: A New Direction for Germplasm Evaluation	Genotypic variability in rooting ability of excised leaves is of great importance in crop improvement programme. Rooting in excised leaves encourages leaf culture which in term helps in identification of stay green and disease resistant plants. In the present investigation we have tried to find the genotypic variation in senescence and root traits of excised forage cowpea leaves. Matured leaves w…
NF	Davis, J.; Myers, J.R.; McClean, P.; Lee, R.	STAYGREEN (SGR), A CANDIDATE GENE FOR THE PERSISTENT COLOR PHENOTYPE IN COMMON BEAN	The persistent color (pc) trait is valued by snap bean processors for a dark, uniform green pod color. Cultivars with pc may show reduced germination and emergence in the field. Understanding the molecular and biochemical basis of pc could suggest breeding strategies to improve field performance while retaining pod quality. We hypothesized that the gene controlling pc was a member of the staygree…
Cannot	de Ftima Zorato, Maria; Peske, Silmar Teichert; Takeda, Claudio; de Barros Frana Neto, Jos	Sementes esverdeadas em soja: testes alternativos para determinar a sua qualidade	The anticipation of the commercialization of soybean seed in the state of Mato Grosso is a reality. This implies the need for reliable quick testing methods for seed quality evaluation, which will minimize and present future risks in commercialization, mainly when there is a complicating factor during storage, such as the case with seed that has chlorophyll retention. Changes associated with dete…
Cannot	de Pdua, Gilda Pizzolante; De Carvalho, Maria Laene Moreira; De Barros Frana-Neto, Jos; Guerreiro, Mrio Csar; Guimares, Renato Mendes	Response of soybean genotypes to the expression of green seed under temperature and water stresses	Soybeans grown under water stress associated with high temperatures during seed maturation and pre-harvest may produce green seed (GS) with expressive reduction in seed quality. The objectives of this study were to evaluate the response of different soybean cultivars grown under these stressful conditions regarding their susceptibility to GS production and to determine the chlorophyll retention l…
NF	Delmas, F; Sankaranarayanan, S; Deb, S; Widdup, E; Bournonville, C; Bollier, N; Northey, JGB; McCourt, P; Samuel, MA	ABI3 controls embryo degreening through Mendel's I locus	Chlorophyll (chl) is essential for light capture and is the starting point that provides the energy for photosynthesis and thus plant growth. Obviously, for this reason, retention of the green chlorophyll pigment is considered a desirable crop trait. However, the presence of chlorophyll in mature seeds can be an undesirable trait that can affect seed maturation, seed oil quality, and meal quality…
F	Diallo, S; Badiane, FA; Diédhiou, I; Diouf, M; Ngom, M; Diouf, D	Development of Cowpea (Vigna unguiculata) Mutant Lines for Dissecting Resilience to Drought Through Physiological and Molecular Crosstalk Analysis	Cowpea (Vigna unguiculata) is a legume crop widely grown in tropical and subtropical regions for human consumption and animal feeding. Despite this importance, drought stress is a major constraint on cowpea production, affecting plant growth, seed quality, and yield. Thus, this study aimed to understand the mechanisms controlling drought tolerance in cowpea. To achieve this goal, two cowpea varie…
Cannot	do Carmo, Sidney Lacerda Marcelino; dos Santos, Joo Bosco; Hagiwara, Whilhelm Eigo; Ferreira, Juliano Lino	Avaliao do 'stay green' em famlias segregantes de feijo (Phaseolus vulgaris L.)	Some common bean breeding programs in Brazil aim at obtaining upright cultivars. The stay green is one of the phenotypes responsible for that type of plant habit, and it means late senescence of stem and leaves in relation to the pods. Aiming at verifying the efficiency of selection for stay green, the cultivars Carioca MG (with stay green) and Carioca 300 Vagens (without stay green) were crossed…
NF	Dong, SW; Pang, WH; Liu, Z; Li, H; Zhang, KN; Cong, LL; Yang, GF; Wang, ZY; Xie, HL	Transcriptome Analysis of Leaf Senescence Regulation Under Alkaline Stress in Medicago truncatula	In plants, the leaf is an essential photosynthetic organ, and is the primary harvest in forage crops such as alfalfa (Medicago sativa). Premature leaf senescence caused by environmental stress can result in significant yield loss and quality reduction. Therefore, the stay-green trait is important for improving the economic value of forage crops. Alkaline stress can severely damage leaf cells and,…
Cannot	Egli, Dennis B.; Bruening, William P.	Depodding Causes Green?Stem Syndrome in Soybean	Green?stem syndrome in soybean ( Glycine max L. Merrill) occurs when stems stay green after the pods mature causing problems during harvest. Green?stem syndrome has been linked to disease (primarily viruses), insects [principally stink bugs Nezara viridula (L.), Acrosternum hilare (Say), and Euschistus servus (Say)], and environmental stress, all of which could cause reductions in pod number. We …
NF	Fang, C; Li, CC; Li, WY; Wang, Z; Zhou, ZK; Shen, YT; Wu, M; Wu, YS; Li, GQ; Kong, LA; Liu, CM; Jackson, SA; Tian, ZX	Concerted evolution of D1 and D2 to regulate chlorophyll degradation in soybean	Polyploidy is a common phenomenon, particularly in plants. The soybean (Glycine max [L.] Merr.) genome has undergone two whole genome duplication (WGD) events. The conservation and divergence of duplicated gene pairs are major contributors to genome evolution. D1 and D2 are two unlinked, paralogous nuclear genes, whose double-recessive mutant (d1d1d2d2) results in chlorophyll retention, called 's…
Cannot	Feng, LY; Raza, MA; Shi, JY; Ansar, M; Titriku, JK; Meraj, TA; Shah, GA; Ahmed, Z; Saleem, A; Liu, WG; Wang, XC; Yong, TW; Yuan, S; Feng, Y; Yang, WY	Delayed maize leaf senescence increases the land equivalent ratio of maize soybean relay intercropping system	Different planting pattern affects the leaf senescence of maize under intercropping systems, which regulate the grain yield of maize plants. In this study, we observed that a narrow-wide-row planting pattern in maize soybean relay intercropping system (MS) improved the leaf greenness and green leaf area, delayed the leaf senescence process in maize and increased the photosynthetic rate of maize l…
NF	Freire-Filho, F.R.; Chambliss, O.L.; Hunter, A.G.	Crossing potential in the production of persistent green seeds in Cowpea using gt and gc genes	Eight cowpea genotypes (Vigna unguiculata (L.) Walp.) combined in two sets of crosses were studied to evaluate parent’s potential and effects of genes for green testa (gt) and green cotyledon (gc) on days to first flowering (NDF), one hundred seed weight (SW) and dry seed yield per plant (SYP). Moreover, this study contributed to the identification of the best combinations of parents to form a po…
Cannot	Garcia, Bruno Henrique; Pereira, Tiago Campos	O gene Stay-Green e a cor das sementes de Mendel	Nos estudos clssicos de Gregor Mendel com as variaes fenotpicas vistas em Pisum sativum (ervilha), sete caractersticas contrastantes foram observadas e estudadas. Sem dvida, a caracterstica colorao da semente de ervilha (amarelo versus verde) tornou-se um dos exemplos mais famosos da Gentica. Hoje, tal exemplo conhecido no s por pessoas do meio acadmico, como tambm por estudantes e curiosos a res…
Cannot	Geiss, L.; Ortmeier?Clarke, H. J.; Zubieta, A. S.; Conley, S. P.; McNeal, J.; Moseley, D.; Naeve, S.; Ortel, C.; Fontes, G. Preza; Ross, W. J.; Vann, R.; Matcham, E. G.	Understanding green stem in soybeans	Abstract Green stem is a term used to describe abnormal or delayed senescence maturation patterns in soybean [ Glycine max (L.) Merr.] where the stems of affected plants stay green even after pods reach physiological maturity. Green stem has been reported by agronomists throughout the United States, but it is generally more prevalent in the Southern United States. Green stem occurs when nutrient …
Cannot	Ghatak, A; Chaturvedi, P; Bachmann, G; Valledor, L; Ramsak, Z; Bazargani, MM; Bajaj, P; Jegadeesan, S; Li, WM; Sun, XL; Gruden, K; Varshney, RK; Weckwerth, W	Physiological and Proteomic Signatures Reveal Mechanisms of Superior Drought Resilience in Pearl Millet Compared to Wheat	Presently, pearl millet and wheat are belonging to highly important cereal crops. Pearl millet, however, is an under-utilized crop, despite its superior resilience to drought and heat stress in contrast to wheat. To investigate this in more detail, we performed comparative physiological screening and large scale proteomics of drought stress responses in drought-tolerant and susceptible genotypes …
Cannot	Gu, N; Chen, YW; Ma, S; Liu, Q; Li, JQ; Yang, SH; Zhu, WW; Li, JB; Zhu, XY; Li, XM; Zhang, YN	Chemosensory protein 22 in Riptortus pedestris is involved in the recognition of three soybean volatiles	Riptortus pedestris (Hemiptera: Alydidae), a common agricultural pest, is the major causative agent of soybean staygreen. However, the interactions between chemosensory proteins (CSPs) in R. pedestris and host plant volatiles have yet to be comprehensively studied. In this study, we performed real-time fluorescence quantitative polymerase chain reaction (PCR) to analyze the antennal expression of…
NF	GUIAMET, JJ; GIANNIBELLI, MC	INHIBITION OF THE DEGRADATION OF CHLOROPLAST MEMBRANES DURING SENESCENCE IN NUCLEAR STAY GREEN MUTANTS OF SOYBEAN	Near-isogenic lines of soybean (Glycine max [L.] Merr.) cv. Clark carrying nuclear 'stay green' genes were examined to determine the effects of these genes on the breakdown of thylakoid membranes during senescence. In order to accelerate their senescence, mature leaves were excised and incubated in darkness for 7 days. The homozygous combination of the recessive alleles d1 and d2 (at two differen…
NF	Guiamet, JJ; Giannibelli, MC	Nuclear and cytoplasmic ''stay-green'' mutations of soybean alter the loss of leaf soluble proteins during senescence	In soybean (Glycine max [L.] Merr.) the homozygous combination of the recessive alleles d1 and d2 (i.e., d1d1d2d2) at two different nuclear loci or the cytoplasmic gene cytG inhibit chlorophyll degradation during senescence; i.e. their leaves are green when they are shed. The main objectives of the present work were: (1) to determine whether these ''stay-green'' genes also interfere with the loss…
NF	Guiamét, JJ; Pichersky, E; Noodén, LD	Mass exodus from senescing soybean chloroplasts	During leaf senescence, chloroplast proteins, lipids and pigments undergo massive degradation releasing large amounts of nutrients for reuse elsewhere. Understandably, the chloroplast-degrading machinery has been considered to operate within the chloroplast itself. However, most of those lipases and proteases that increase during senescence and have been localized occur in the vacuole or cytoplas…
NF	Guiamét, JJ; Tyystjärvi, E; Tyystjärvi, T; John, I; Kairavuo, M; Pichersky, E; Noodén, LD	Photoinhibition and loss of photosystem II reaction centre proteins during senescence of soybean leaves.: Enhancement of photoinhibition by the 'stay-green' mutation cytG	The 'stay-green' mutation cytG in soybean (Glycine max ) partially inhibits the degradation of the light-harvesting complex II (LHCII) and the associated chlorophyll during monocarpic senescence. cytG did not alter the breakdown of the cytochrome b 6/f complex, thylakoid ATP synthase or components of Photosystem I. In contrast, cytG accelerated the loss of oxygen evolution activity and PSII react…
Cannot	Guo, JL; An, JJ; Chang, H; Li, YF; Dang, ZH; Wu, C; Gao, ZL	The Lethal and Sublethal Effects of Lambda-Cyhalothrin and Emamectin Benzoate on the Soybean Pest Riptortus pedestris (Fabricius)	Riptortus pedestris (Fabricius, 1775) (Hemiptera: Alydidae) is a major soybean pest in East Asia that can cause soybean staygreen syndrome. To date, no insecticides have been registered for the control of R. pedestris in China, and these insects are primarily controlled in the field through the application of broad-spectrum insecticides including lambda-cyhalothrin (LCT) and emamectin benzoate (E…
Cannot	Gurumurthy, S.; Sanjay, U. N.; Amaregouda, A.; Apoorva, A.; Kruthika, S.; Durga, G.; Jha, U. C.; Sadiah, S.; Reddy, K. S.; Rane, J.	Understanding the impact of combined heat and drought stress on the reproductive process of chickpea (Cicer arietinum L.)	Stay green traits have been found to have a positive correlation with grain yield in cereal crops facing challenges such as high temperatures and water deficit stress. As a result, this research aimed to assess the genetic variations associated with stay green traits in chickpea plants and to determine their significance in maintaining yield under conditions of combined stress. In the case of chi…
Cannot	Hall, Anthony E.; Cisse, Ndiaga; Thiaw, Samba; Elawad, Hassan O.A.; Ehlers, Jeffrey D.; Ismail, Abdelbagi M.; Fery, Richard L.; Roberts, Philip A.; Kitch, Laurie W.; Murdock, Larry L.; Boukar, Ousmane; Phillips, R.D.; McWatters, K.H.	Development of cowpea cultivars and germplasm by the Bean/Cowpea CRSP	This paper reviews accomplishments in cowpea cultivar and germplasm development by the Bean/Cowpea Collaborative Research Support Program (CRSP) which was funded by the United States Agency for International Development for a period of about 20 years. Drought-adapted, pest and disease resistant cultivars Mouride, Melakh and Ein El Gazal were developed for rainfed production in the tropical Saheli…
Cannot	Han, XM; Akhov, L; Ashe, P; Lewis, C; Deibert, L; Zaharia, LI; Forseille, L; Xiang, DQ; Datla, R; Nosworthy, M; Henry, C; Zou, JT; Yu, BY; Patterson, N	Comprehensive compositional assessment of bioactive compounds in diverse pea accessions	Pea (Pisum sativum L.) is an important legume crop providing a good source of protein, vitamins, minerals and bioactive compounds with health benefits for humans. In this study, an improved method for simultaneous analysis of multiple phytoestrogens among 100 pea accessions was developed. Ipriflavone, (a synthetic isoflavone), was used as an internal standard for the semiquantitative analysis of …
Cannot	Hao, XP; Yang, T; Liu, R; Hu, JG; Yao, Y; Burlyaeva, M; Wang, Y; Ren, GX; Zhang, HY; Wang, D; Chang, JW; Zong, XX	An RNA Sequencing Transcriptome Analysis of Grasspea (Lathyrus Sativus L.) and Development of SSR and KASP Markers	Grasspea (Lathyrus sativus L., 2n = 14) has great agronomic potential because of its ability to survive under extreme conditions, such as drought and flood. However, this legume is less investigated because of its sparse genomic resources and very slow breeding process. In this study, 570 million quality-filtered and trimmed cDNA sequence reads with total length of over 82 billion bp were obtaine…
Cannot	Harbach, C. J.; Allen, T. W.; Bowen, C. R.; Davis, J. A.; Hill, C. B.; Leitman, M.; Leonard, B. R.; Mueller, D. S.; Padgett, G. B.; Phillips, X. A.; Schneider, R. W.; Sikora, E. J.; Singh, A. K.; Hartman, G. L.	Delayed Senescence in Soybean: Terminology, Research Update, and Survey Results from Growers	The terms used to describe symptoms of delayed senescence in soybean often are used inconsistently or interchangeably and do not adequately distinguish the observed symptoms in the field. Various causes have been proposed to explain the development of delayed senescence symptoms. In this article, we review published reports on delayed senescence symptoms in soybean, summarize current research fin…
Cannot	He, H; Li, H; Wang, YQ; Xu, Y; Cui, XY; Zhou, XP; Li, FF	Soybean stay-green associated geminivirus: A serious threat to soybean production in China	Soybean is one of the most valuable legume crops in the world. Soybean stay-green syndrome (SGS), which causes delayed leaf senescence (stay-green), flat pods, and abnormal seeds of soybean, has become one of the most serious diseases of soybean in the Huang-Huai-Hai Valley of China. However, the causal agent of SGS was controversial. Until recently, a newly evolved geminivirus with the unassigne…
Cannot	Hill, C B; Bowen, C R; Hartman, G L	Effect of Fungicide Application and Cultivar on Soybean Green Stem Disorder.	Green stem disorder of soybean (Glycine max) has increasingly become a nuisance for soybean producers. The disorder is distinguished from other manifestations of delayed plant maturity by the delayed senescence of stems only, with normal pod ripening and seed maturation. The primary objective of the first study was to determine whether green stem disorder increased with a fungicide treatment. Fie…
Cannot	Hobbs, H A; Hill, C B; Grau, C R; Koval, N C; Wang, Y; Pedersen, W L; Domier, L L; Hartman, G L	Green Stem Disorder of Soybean.	Green stem disorder of soybean (Glycine max) is characterized by delayed senescence of stems with normal pod ripening and seed maturation. Three different field research approaches were designed to determine the relationship of green stem disorder to Bean pod mottle virus (BPMV) and other potential factors that may be involved in causing this disorder. The first research approach surveyed green s…
Cannot	Hoyos-Villegas, V; Mkwaila, W; Cregan, PB; Kelly, JD	Quantitative Trait Loci Analysis of White Mold Avoidance in Pinto Bean	White mold is a major disease of common bean (Phaseolus vulgaris L.) grown in temperate production areas. The objective of this study was to use single nucleotide polymorphism (SNP) markers from the BARCBean6K_3 BeadChip to identify quantitative trait loci (QTL) associated with traits related to white mold resistance in common bean. A recombinant inbred line (RIL) population from a cross of disea…
Cannot	Htwe, Nang Myint Phyu Sin; Yuasa, Takashi; Ishibashi, Yushi; Tanigawa, Hiroyuki; Okuda, Munehiro; Zheng, Shao-Hui; Iwaya-Inoue, Mari	Leaf Senescence of Soybean at Reproductive Stage is Associated with Induction of Autophagy-related Genes, GmATG8c, GmATG8i and GmATG4	Autophagy appears to function in bulk protein degradation and N remobilization in senescence. Depodding of soybean suppresses N remobilization from leaves, leading to green stem syndrome. Expression of autophagy-related genes (ATGs) and N contents of the leaves and stem was analyzed in soybean plants from none (control), half (50% depodding) and all (100% depodding) of flowers and pods were remov…
Cannot	Hu, B; Feng, XL; Xu, MR; Huang, Y; Guo, CY; Yuan, RK; Li, YY; Wei, ZY; Chen, JP; Sun, ZT	A pentatomomorpha- specific salivary protein activates plant immunity and is critical for insect feeding	The stinkbug Riptortus pedestris, notorious for inducing soybean staygreen-like syndrome, employs a range of salivary proteins to manipulate the host plant for its benefit. Here, we show that RpSP1, a salivary protein specific to Pentatomomorpha, triggers plant defense responses in multiple plant species. RpSP1 interacts with and stabilizes a HSP40 family protein GmSPIP1 and is dependent on GmSPI…
Cannot	Hu, Bo; Zhu, Jinlong; Wu, Hongyan; Xu, Kun; Zhai, Hong; Guo, Ning; Gao, Yi; Yang, Jiayin; Zhu, Danhua; Xia, Zhengjun	Enhanced Chlorophyll Degradation Triggers the Pod Degreening of Golden Hook, a Special Ecotype in Common Bean (Phaseolus vulgaris L.)	To reveal genetic factors or pathways involved in the pod degreening, we performed transcriptome and metabolome analyses using a yellow pod cultivar of the common bean "golden hook" ecotype and its green pod mutants yielded via gamma radiation. Transcriptional profiling showed that expression levels of red chlorophyll catabolite reductase (RCCR, Phvul.008G280300) involved in chlorophyll degradati…
Cannot	Huang, HJ; Yan, XT; Wei, ZY; Wang, YZ; Chen, JP; Li, JM; Sun, ZT; Zhang, CX	Identification of Riptortus pedestris Salivary Proteins and Their Roles in Inducing Plant Defenses	Simple Summary The bean bug, Riptortus pedestris (Fabricius) is a notorious pest of soybean crops in Asia. During the feeding process, the bug secretes a mixture of salivary components, which play critical roles in the insect-plant interactions. In the present study, a total of 136 salivary proteins were identified by transcriptomic and proteomic approaches. Among them, five proteins (RpSP10.3, R…
Cannot	Huang, Y; Hu, B; Wei, ZY; Shan, SQ; Guo, CY; Zhang, HH; Li, YJ; Chen, JP; Kang, X; Huang, HJ; Sun, ZT	A secreted salivary effector from Riptortus pedestris impairs soybean defense through modulating phytohormone signaling pathways	Riptortus pedestris (Fabricius), one of the major piercing-sucking insects in soybeans, causes delayed plant senescence and abnormal pods, known as staygreen syndrome. Recent research has shown that direct feeding of this insect is the major cause of soybean staygreen syndrome. However, it remains unclear whether R. pedestris salivary proteins play vital roles in insect infestation. Here, we foun…
Cannot	Ibrahim, HM; Ali, B; El-Keblawy, A; Ksiksi, T; El-Esawi, MA; Josko, I; Ulhassan, Z; Sheteiwy, MS	Effect of Source-Sink Ratio Manipulation on Growth, Flowering, and Yield Potential of Soybean	Trade-offs between growth and reproduction in soybean require resource availability manipulations. Decapitation and reducing sink strength through deflowering can affect the source-sink ratio that affects plant growth, development, and yield. The current study assesses the effect of decapitation (Decap) and removal of the two lowest racemes (R2LR) and their combination on growth, flowering, and y…
Cannot	Ishiga, Y; Uppalapati, SR; Gill, US; Huhman, D; Tang, YH; Mysore, KS	Transcriptomic and metabolomic analyses identify a role for chlorophyll catabolism and phytoalexin during Medicago nonhost resistance against Asian soybean rust	Asian soybean rust (ASR) caused by Phakopsora pachyrhizi is a devastating foliar disease affecting soybean production worldwide. Understanding nonhost resistance against ASR may provide an avenue to engineer soybean to confer durable resistance against ASR. We characterized a Medicago truncatula-ASR pathosystem to study molecular mechanisms of nonhost resistance. Although urediniospores formed ap…
Cannot	Islam, Md. Matiul; Ishibashi, Yushi; Nakagawa, Andressa C. S.; Tomita, Yuki; Zhao, Xin; Iwaya-Inoue, Mari; Arima, Susumu; Zheng, Shao-Hui	Nitrogen manipulation affects leaf senescence during late seed filling in soybean	It is known that soybean plants store nitrogen during vegetative growth stage, and then remobilize it to the seeds during seed filling. This nitrogen remobilization is assumed to induce leaf senescence. The objective of this study was to investigate whether the manipulation of nitrogen availability could affect leaf senescence during seed filling. Soybean variety Fukuyutaka was grown in the side-…
Cannot	Jin, Y; Zhang, WD; Dong, YM; Xia, A	Feeding Behavior of Riptortus pedestris (Fabricius) on Soybean: Electrical Penetration Graph Analysis and Histological Investigations	Simple Summary Riptortus pedestris (Fabricius) (Hemiptera: Alydidae) is a major soybean pest with the peak population occurrence during the seed maturity stage from pod filling to harvest. Soybean pods and/or seeds are required for R. pedestris development. However, the feeding strategies employed by this stink bug to feed on soybean are still not clear. In the present study, we recorded the feed…
NF	Jo, H; Lee, JY; Cho, H; Choi, HJ; Son, CK; Bae, JS; Bilyeu, K; Song, JT; Lee, JD	Genetic Diversity of Soybeans (Glycine max (L.) Merr.) with Black Seed Coats and Green Cotyledons in Korean Germplasm	Soybeans (Glycine max (L.) Merr.) with black seed coats and green cotyledons are rich in anthocyanins and chlorophylls known as functional nutrients, antioxidants and compounds with anticarcinogenic properties. Understanding the genetic diversity of germplasm is important to determine effective strategies for improving the economic traits of these soybeans. We aimed to analyze the genetic diversi…
Cannot	Kachare, S; Tiwari, S; Tripathi, N	Expression of DREB1, RBCL, PIP, SGR genes and morpho-physiological changes under water stress in soybean	In drought-prone areas of India, soybean, an important leguminous crop, is subjected to osmotic stress. These conditions are responsible for the reduction in the yield of a crop. The goal of this study was to see how the genes for dehydration-responsive element binding protein (dreb), ribulose-bisphosphate carboxylase (rbcl), stay green (sgr), and plasma membrane intrinsic proteins (pip) changed …
Cannot	Kanamaru, K; Wang, SD; Abe, J; Yamada, T; Kitamura, K	Identification and characterization of wild soybean (Glycine soja Sieb. et Zecc.) strains with high lutein content	Lutein is a lipophilic antioxidant vitamin compound that may be beneficial to health in humans. For this reason, increasing the content of lutein in crops and vegetables has become a major breeding objective. The genetic variability of the lutein content in soybean is poorly documented. We analyzed the lutein content of 1,100 accessions of wild and cultivated soybeans by high performance liquid c…
NF	Kohzuma, K; Sato, Y; Ito, H; Okuzaki, A; Watanabe, M; Kobayashi, H; Nakano, M; Yamatani, H; Masuda, Y; Nagashima, Y; Fukuoka, H; Yamada, T; Kanazawa, A; Kitamura, K; Tabei, Y; Ikeuchi, M; Sakamoto, W; Tanaka, A; Kusaba, M	The Non-Mendelian Green Cotyledon Gene in Soybean Encodes a Small Subunit of Photosystem II	Chlorophyll degradation plays important roles in leaf senescence including regulation of degradation of chlorophyll-binding proteins. Although most genes encoding enzymes of the chlorophyll degradation pathway have been identified, the regulation of their activity has not been fully understood. Green cotyledon mutants in legume are stay-green mutants, in which chlorophyll degradation is impaired …
Cannot	Kong, WQ; Liu, M; Felker, P; Ewens, M; Bessega, C; Pometti, C; Wang, JP; Xu, P; Teng, J; Wang, JY; Wang, XY; Jiao, YN; Alabady, MS; Thibaud-Nissen, F; Masterson, P; Qiao, X; Paterson, AH	Genome and evolution of Prosopis alba Griseb., a drought and salinity tolerant tree legume crop for arid climates	Societal Impact Statement Society anticipates a world in which more food and fiber must be produced at warmer temperatures, which, on the contrary, have greater constraints on the use of water and fertilizers. Tree legumes are often the climax vegetation on the semi-arid and arid lands, covering similar to 25% of the planet, but the knowledge of their genomes is limited. A draft genome sequence f…
F	Kumar, M; Govindasamy, V; Rane, J; Singh, AK; Choudhary, RL; Raina, SK; George, P; Aher, LK; Singh, NP	Canopy temperature depression (CTD) and canopy greenness associated with variation in seed yield of soybean genotypes grown in semi-arid environment	Method to measure canopy temperature depression (CTD) by employing thermal imaging system for crops like soybean, which is sensitive to low soil moisture has not been standardised/optimised. Hence, the present study was conducted to optimise the thermal imaging method and evaluated the CTD along with canopy greennessbased physiological traits in screening/selecting soybean genotypes suitable for …
Cannot	Kumar, P; Singh, J; Kaur, G; Adunola, PM; Biswas, A; Bazzer, S; Kaur, H; Kaur, I; Kaur, H; Sandhu, KS; Vemula, S; Kaur, B; Singh, V; Tseng, T	OMICS in Fodder Crops: Applications, Challenges, and Prospects	Biomass yield and quality are the primary targets in forage crop improvement programs worldwide. Low-quality fodder reduces the quality of dairy products and affects cattle's health. In multipurpose crops, such as maize, sorghum, cowpea, alfalfa, and oat, a plethora of morphological and biochemical/nutritional quality studies have been conducted. However, the overall growth in fodder quality impr…
Cannot	Kumari, Pragati; Rastogi, Anshu; Yadav, Saurabh	Effects of Heat stress and molecular mitigation approaches in orphan legume, Chickpea	Global warming has an adverse impact on agriculture and food security is in doldrums around the world. A sharp increase in the temperature of earth is expected and may lead to?~?1.84C rise in average earth temperature by the year 2100. Thus, heat stress isa critical factor for plant growth development and crop yield. Chickpea, which is an important leguminous crop and rich source of proteins is a…
Cannot	Kuswaha, C; Singh, HC; Singh, KP; Lal, B; Singh, P; Upadhyay, A	Genetic Analysis of Green Pod Yield in Table Pea [Pisum sativum var. hortense]	Background: Garden pea (Pisum sativum L. var. hortense) belongs to family leguminosae is an important legume vegetable grown throughout the world during cool season. It is self pollinated pulse crop with chromosome number 2n = 2x = 14. Based on genetic diversity its primary centre of origin is Mediterranean region. It is used as fresh vegetable and processed frozen vegetable in India and abroad. …
F	La, VH; Nguyen, THA; Ngo, XB; Tran, VD; Khuat, HT; Bui, TT; Ha Tran, TTH; Chung, YS; Nguyen, TD	At-ore1 Gene Induces Distinct Novel H2O2-NACs Signaling in Regulating the Leaf Senescence in Soybeans (Glycine max L.)	Senescence is modulated by ORESARA1 (ORE1), a NAC transcription factor that interacts with hormones to fully induce senescence. The At ore1 gene acts as a suppressor of leaf senescence; however, its exact role in this respect has not been clearly defined. In this study, the function of At-ore1 during leaf senescence was analyzed in soybeans. The precocious leaf senescence of the ore1-1 line was a…
F	Labastida, D; Ingvarsson, PK; Rendón-Anaya, M	Dissecting the genetic basis of drought responses in common bean using natural variation	The common bean (Phaseolus vulgaris L) is the most important legume for human consumption, contributing 30% of the total daily protein intake in developing countries. A major limitation for its cultivation is drought, which causes more than 60% of the annual losses. Among physiological adaptations to drought, delaying senescence and extending the photosynthetic capacity can improve crop productiv…
F	Laira, MD; Martins, TS; Almeida, RL; de Moraes-Neto, VF; Pallone, JAL; Zambrosi, FCB; Ribeiro, RV	Leaf Nitrogen Spraying Improves Photosynthesis, Seed Quality and Yield of Soybean Plants Facing post-flowering Phosphorus Deficiency	PurposePhosphorus (P) deficiency during the post-flowering phase limits soybean productivity in tropical soils by impairing biological nitrogen fixation (BNF), photosynthesis, and the allocation of photoassimilates to reproductive structures. This study aimed to determine whether leaf nitrogen (N) spraying could enhance physiological performance and seed yield of soybean plants experiencing P def…
Cannot	Li, JB; Liu, Q; Ma, S; Wang, YY; Liu, XZ; Wang, CW; Wang, DJ; Hu, ZZ; Gan, JW; Zhu, XY; Li, BP; Yin, MZ; Zhang, YN	Binding properties of chemosensory protein 4 in Riptortus pedestris to aggregation pheromones	In insects, chemosensory proteins (CSPs) play an important role in the perception of the external environment and have been widely used for protein-binding characterization. Riptortus pedestris has received increased attention as a potential cause of soybean staygreen syndrome in recent years. In this study, we found that RpedCSP4 expression in the antennae of adult R. pedestris increased with ag…
Cannot	Li, K; Zhang, XX; Guo, JQ; Penn, H; Wu, TT; Li, L; Jiang, H; Chang, LD; Wu, CX; Han, TF	Feeding of Riptortus pedestris on soybean plants, the primary cause of soybean staygreen syndrome in the Huang-Huai-Hai river basin	Staygreen syndrome or Zhengqing in soybean has recently become a major issue for Chinese growers in the Huang-Huai-Hai river basin. Although previous studies revealed that staygreen can be induced when pods/seeds are damaged, it is unknown whether virus infection or insect infestation causes staygreen. To determine whether viral infection causes staygreen, a survey of soybean staygreen incidence …
Cannot	Li, QL; Zhang, YY; Lu, WG; Han, XY; Yang, LL; Shi, YJ; Li, HL; Chen, LL; Liu, YQ; Yang, X; Shi, Y	Identification and characterization of a new geminivirus from soybean plants and determination of V2 as a pathogenicity factor and silencing suppressor	Background Soybean is one of the four major crops in China. The occurrence of viruses in soybean causes significant economic losses. Results In this study, the soybean leaves from stay-green plants showing crinkle were collected for metatranscriptomic sequencing. A novel geminivirus, tentatively named soybean geminivirus A (SGVA), was identified in soybean stay-green plants. Sequence analysis of …
Cannot	Li, WJ; Gao, Y; Hu, YL; Chen, JH; Zhang, JP; Shi, SS	Field Cage Assessment of Feeding Damage by Riptortus pedestris on Soybeans in China	Simple Summary: Riptortus pedestris (Fabricius) is a serious pest of soybeans. The nymphs and adults of R. pedestris cause feeding injury to soybean pods, resulting in significant field damage losses. In this paper, we tested the damage to soybeans at different growth stages caused by different densities of R. pedestris, through the field cage test. Our results showed that R-4 was the most sensit…
F	Li, YL; Chen, P; Fu, ZD; Luo, K; Lin, P; Gao, C; Liu, SS; Pu, T; Yong, TW; Yang, WY	Maize-soybean relay cropping increases soybean yield synergistically by extending the post-anthesis leaf stay-green period and accelerating grain filling	Relay cropping of Poaceae and Fabaceae promotes high yield and land-use efficiency by allowing a double harvest. However, it is difficult to increase yield synergistically because of the reduced photosynthetic abilities of legume leaves under the shade of graminoids. Leaf photosynthetic capacity in relay cropping systems is associated with ecological niche differentiation and photosynthetic compe…
F	Li, Zhuang; Lyu, Xiangguang; Li, Hongyu; Tu, Qichao; Zhao, Tao; Liu, Jun; Liu, Bin	The mechanism of low blue light-induced leaf senescence mediated by GmCRY1s in soybean	Leaf senescence is a crucial trait that has a significant impact on crop quality and yield. Previous studies have demonstrated that light is a key factor in modulating the senescence process. However, the precise mechanism by which plants sense light and control senescence remains largely unknown, particularly in crop species. In this study, we reveal that the reduction in blue light under shadin…
Cannot	Li, ZP; Wu, SX; Chen, JY; Wang, XY; Gao, J; Ren, GD; Kuai, BK	NYEs/SGRs-mediated chlorophyll degradation is critical for detoxification during seed maturation in Arabidopsis	In the seed industry, chlorophyll (Chl) fluorescence is often used as a major non-invasive reporter of seed maturation and quality. Breakdown of Chl is a proactive process during the late stage of seed maturation, as well as during leaf senescence and fruit ripening. However, the biological significance of this process is still unclear. NYE1 and NYE2 are Mg-dechelatases, catalyzing the first rate…
Cannot	Liu, GZ; Yu, HY; Yuan, L; Li, CX; Ye, J; Chen, WF; Wang, Y; Ge, PF; Zhang, JH; Ye, ZB; Zhang, YY	SlRCM1, which encodes tomato Lutescent1, is required for chlorophyll synthesis and chloroplast development in fruits	In plants, chloroplasts are the sites at which photosynthesis occurs, and an increased abundance of chloroplasts increases the nutritional quality of plants and the resultant color of fruits. However, the molecular mechanisms underlying chlorophyll synthesis and chloroplast development in tomato fruits remain unknown. In this study, we isolated a chlorophyll-deficient mutant, reduced chlorophyll …
Cannot	Lloyd, DL; Thompson, JP; Boschma, SP; Young, RR; Johnson, B; Teasdale, KC	Phenotypic and Agronomic Variation Within Naturalized Medicago polymorpha L. (Burr Medic) in Subtropical Queensland, Australia, and Relationships with Climate and Soil Characteristics	To characterize the naturalized population of burr medic (Medicago polymorpha L.), a valuable pasture legume, in subtropical Queensland, Australia, a collection of 1747 lines from 107 sites in 11 regions was grown, and 26 phenotypic and agronomic attributes were recorded. This data matrix was analyzed by cluster, principal co-ordinates, discriminant and correlation analyses to examine line relati…
NF	Luquez, VM; Guiamét, JJ	Effects of the 'stay green' genotype GGd1d1d2d2 on leaf gas exchange, dry matter accumulation and seed yield in soybean (Glycine max L. Merr.)	The homozygous combination of the recessive mutations d1 and d2, i.e. d1d1d2d2, causes retention of chlorophyll, chlorophyll-binding proteins and Rubisco in senescing leaves of soybean (Glycine mas L. Merr.). Together with G; (a gene that preserves only chlorophyll in the mature seed coat), d1d1d2d2 prolonged photosynthetic activity and increased seed yield in growth chamber experiments. The obje…
NF	Luquez, VM; Guiamét, JJ	The stay green mutations d1 and d2 increase water stress susceptibility in soybeans	The stay green mutant genotype d1d1d2d2 inhibits the breakdown of chloroplast components in senescing leaves of soybean (Glycine max L. Merr.). Together with G (a gene that preserves chlorophyll in the seed coat) they may extend photosynthetic activity in some conditions. While wild-type soybeans maintain high leaf water potentials right up to abscission, leaves of (GG)d1d1d2d2 dehydrate late in …
Cannot	Mahalingam, A; Manivannan, N	Interspecific Hybridization Between Vigna radiata and Vigna mungo Towards the Broadening of Genetic Base for MYMV Disease Resistance and Generating Variability	Background: The main cause for low yield in greengram is its susceptibility to Mungbean Yellow Mosaic Virus (MYMV) which is the most prevalent and destructive viral pathogen cause 85% yield lose. Inter specific hybridization between Vigna radiata and Vigna mungo could be an alternate approach to develop MYMV resistant genotypes in greengram which leads to additional source of creating variability…
F	Mahantesh, Sujata; H.N, Ramesh Babu; Ghanti, Kirankumar; Prasad, T. G.; Reddy, Malireddy K.; Raddy, P. C.	Over expression of stress responsive Pennisetum glaucum 47 helicase (PG47) improves stress tolerance in groundnut (Arachis hypogaea L)	RNA helicases function as molecular motors that rearrange RNA secondary structure, potentially performing roles in any cellular process involving RNA metabolism in an ATP-dependent manner and play an important role in protein synthesis. Pennisetum glaucum 47 (PG47) RNA helicase overexpressed in groundnut (Arachis hypogaea L.) cultivar GPBD-4 improved drought tolerance. The transgenics plants were…
F	Manjulatha, M; Sreevathsa, R; Kumar, AM; Sudhakar, C; Prasad, TG; Tuteja, N; Udayakumar, M	Overexpression of a Pea DNA Helicase (PDH45) in Peanut (Arachis hypogaea L.) Confers Improvement of Cellular Level Tolerance and Productivity Under Drought Stress	Peanut, a major edible oil seed crop globally is predominantly grown under rainfed conditions and suffers yield losses due to drought. Development of drought-tolerant varieties through transgenic technology is a valid approach. Besides superior water relation traits like water mining, intrinsic cellular level tolerance mechanisms are important to sustain the growth under stress. To achieve this o…
Cannot	Martinez, M. A.; Montechiarini, N. H.; Gosparini, C. O.; Oppedijk, B.; van Duijn, B.	Chlorophyll Fluorescence, Oxygen Consumption Rates and Germination of Green Soybean Seeds Produced Under HeatDrought Stress	Heat-drought stress during the late development of soybean seeds (Glycine max [L.] Merr.) adversely affects chlorophyll degradation, resulting in green seeds with low physiological quality. This study aimed to relate chlorophyll fluorescence, oxygen consumption rates, and germination characteristics in green and yellow soybean seeds produced under heat-drought stress conditions. Seeds produced un…
NF	McCallum, J; TimmermanVaughan, G; Frew, T; Russell, A	Biochemical and genetic linkage analysis of green seed color in field pea	Developmental, environmental, and genetic factors affecting seed color were studied in the progeny of a cross between two white-flowered (aa) green cotyledon (ii) field peas (Pisum sativum L.): the pale large-seeded Marrowfat cultivar Prime and the greener small-seeded Prussian Blue OSU442-15. Changes in chlorophyll and carotenoid content during seed development of the parental genotypes were det…
Cannot	Miklas, PN; Hauf, DC; Henson, RA; Grafton, KF	Inheritance of ICA bunsi-derived resistance to white mold in a navy X pinto bean cross	Pinto beans (Phaseolus vulgaris L.) of cool subtropical and temperate origins are extremely susceptible to white mold disease caused by Sclerotinia sclerotiorum (Lib.) de Bary. Breeding pinto beans with resistance to white mold is difficult because of the paucity of resistant germplasm in a closely related background. White mold resistant 'ICA Bunsi', a small white navy bean, is from the same Mid…
Cannot	Miklas, PN; Larsen, KM; Terpstra, KA; Hauf, DC; Grafton, KE; Kelly, JD	QTL analysis of ICA bunsi-derived resistance to white Mold in a pinto x navy bean cross	Breeding for genetic resistance to white mold [Sclerotinia sclerotiorum (Lib.) de Bary] in dry bean (Phaseolus vulgaris L.) is difficult because of low heritability. To facilitate breeding, researchers have sought to identify QTL underpinning genetic resistance to white mold. We identified two QTL conditioning ICA Bunsi-derived resistance to white mold in a pinto X navy bean (Aztec/ND88-106-04) r…
F	Muchero, W; Roberts, PA; Diop, NN; Drabo, I; Cisse, N; Close, TJ; Muranaka, S; Boukar, O; Ehlers, JD	Genetic Architecture of Delayed Senescence, Biomass, and Grain Yield under Drought Stress in Cowpea	The stay-green phenomenon is a key plant trait with wide usage in managing crop production under limited water conditions. This trait enhances delayed senescence, biomass, and grain yield under drought stress. In this study we sought to identify QTLs in cowpea (Vigna unguiculata) consistent across experiments conducted in Burkina Faso, Nigeria, Senegal, and the United States of America under limi…
F	Nair R, C. J.; Chimote, V. P.; Aher, A. R.; Deshmukh, M. P.; Shinde, S. D.	Transgressive Segregation Studies in F2 Progenies under Drought Condition in Soybean [ Glycine max (L.) Merrill]	Soybean (Glycine max L.), a globally important oilseed and protein crop, is often exposed to abiotic stresses such as drought, which impair its yield. Delayed leaf senescence (DLS), or the stay-green trait, enables extended photosynthetic activity under drought stress, thus contributing to yield stability. This study was conducted to assess the inheritance of DLS and identify transgressive segreg…
NF	Nakano, M; Yamada, T; Masuda, Y; Sato, Y; Kobayashi, H; Ueda, H; Morita, R; Nishimura, M; Kitamura, K; Kusaba, M	A Green-Cotyledon/Stay-Green Mutant Exemplifies the Ancient Whole-Genome Duplications in Soybean	The recent whole-genome sequencing of soybean (Glycine max) revealed that soybean experienced whole-genome duplications 59 million and 13 million years ago, and it has an octoploid-like genome in spite of its diploid nature. We analyzed a natural green-cotyledon mutant line, Tenshin-daiseitou. The physiological analysis revealed that Tenshin-daiseitou shows a NF stay-green phenotype in senescent …
Cannot	Nunes, C; Moreira, R; Pais, I; Semedo, J; Simoes, F; Veloso, MM; Scotti-Campos, P	Cowpea Physiological Responses to Terminal Drought-Comparison between Four Landraces and a Commercial Variety	Cowpea (Vigna unguiculata) is a robust legume; nevertheless, yield is always affected by drought, especially when it occurs during reproductive growth and seed filling. Considered a key crop in the effort to attain food security, and a suitable crop for a scenario of climate change, modern disregard for cowpea landraces is particularly detrimental as it causes genetic variability loss, compromisi…
NF	Ott, Alina; Yang, Yang; Bhattacharyya, Madan; Horner, Harry T.; Palmer, Reid G.; Sandhu, Devinder	Molecular Mapping of D1, D2 and ms5 Revealed Linkage between the Cotyledon Color Locus D2 and the Male-Sterile Locus ms5 in Soybean	In soybean, genic male sterility can be utilized as a tool to develop hybrid seed. Several male-sterile, female-fertile mutants have been identified in soybean. The male-sterile, female-fertile ms5 mutant was selected after fast neutron irradiation. Male-sterility due to ms5 was associated with the "stay-green" cotyledon color mutation. The cotyledon color trait in soybean is controlled by two lo…
NF	Padilla-Chacón, D; Valdivia, CBP; García-Esteva, A; Cayetano-Marcial, MI; Shibata, JK	Phenotypic variation and biomass partitioning during post-flowering in two common bean cultivars (Phaseolus vulgaris L.) under	Common bean (Phaseolus vulgaris L.) is a major source of dietary protein and minerals in Latin America and Africa. Drought causes severe losses in the yields of many common bean cultivars. In this study, to obtain phenotypic variation over time on common bean under water restriction, we used a phenotyping platform with a sensor for visible (RGB). We hypothesized that greenness identification or s…
Cannot	Pei, Tianhao; Cui, Xin; Shi, Shusen; Gao, Yu	An introductory review on the common brown leafhopper (Orosius orientalis): A new soybean pest	Soybean pests are one of the major factors limiting yield improvement. With the expansion of area and changes in cropping patterns, a number of new pests have been identified in the main soybean production areas of China. The common brown leafhopper, Orosius orientalis, is a new pest associated with soybean stay-green virus that has been discovered on cultivated soybean crop in the Yellow-Huai-ha…
F	Peters, M; Tarawali, SA; Schultze-Kraft, R	Relative palatability and seasonal agronomic performance of selected pasture legumes for species mixtures in dry-subhumid West Africa	Relative palatability and some agronomic traits were studied for nine legumes including Aeschynomene histrix, Centrosema brasilianum (two accessions), Centrosema pascuorum, Chamaecrista rotundifolia, Stylosanthes guianensis (two accessions) and Stylosanthes hamata (two accessions). All species were consumed by cattle but the relative palatability varied according to season. Only the two S. guiane…
Cannot	Rezaei, MK; Deokar, A; Tar'an, B	Identification and Expression Analysis of Candidate Genes Involved in Carotenoid Biosynthesis in Chickpea Seeds	Plant carotenoids have a key role in preventing various diseases in human because of their antioxidant and provitamin A properties. Chickpea is a good source of carotenoid among legumes and its diverse germplasm and genome accessibility makes it a good model for carotenogenesis studies. The structure, location, and copy numbers of genes involved in carotenoid biosynthesis were retrieved from the …
Cannot	Ribeiro, ND; dos Santos, GG; Maziero, SM; Steckling, SD	PHENOLOGICAL, PLANT ARCHITECTURE, AND GRAIN YIELD TRAITS ON COMMON BEAN LINES SELECTION	The development of common bean cultivars with early cycle, upright plant architecture, and high grain yield represents marketing advantages to bean farmers. This study aimed to evaluate whether common bean inbred lines differ for phenological, plant architecture, and grain yield traits; analyze the correlations between these traits; and select early and upright common bean lines with high grain y…
Cannot	Rolando, G; Moraglio, ST; Caratti, A; Cordero, C; Borreani, G; Tavella, L	Quantitative and qualitative damage caused by Halyomorpha halys (Hemiptera: Pentatomidae) on soybean crop at different growth stages	The brown marmorated stink bug Halyomorpha halys, an invasive species native to East Asia, is now present and abundant on soybean throughout Europe where it has become a major pest damaging the crop. Because a better understanding of the impact of H. halys is crucial to implement effective and sustainable pest management, the present study aimed to assess the stages at which soybean is most susce…
Cannot	Sadras, VO; Richards, RA	Improvement of crop yield in dry environments: benchmarks, levels of organisation and the role of nitrogen	Naive methods, rather than yield complexity, constrain the improvement of crop adaptation to drought; predicting how traits scale to crop level and a dual perspective on water and nitrogen are advocated.Crop yield in dry environments can be improved with complementary approaches including selecting for yield in the target environments, selecting for yield potential, and using indirect, trait- or …
F	Sakariyahu, SK; Indabo, SS; Aliyu, A; Muhammad, HU; Ahmed, HO; Mohammed, SB; Adamu, A; Aliyu, RE	Cowpea landraces in northern Nigeria: overview of seedling drought tolerance	The success of a breeding program largely depends on the presence of sufficient genetic diversity in crops to provide an avenue for selection of desirable genotypes for utilization in crop improvement. The wooden box technique was adopted to evaluate drought tolerance in cowpea landraces cultivated by small-scale farmers in Northern Nigeria. The technique enables high throughput screening of cowp…
NF	Sato, Yutaka; Morita, Ryouhei; Nishimura, Minoru; Yamaguchi, Hiroyasu; Kusaba, Makoto	Mendel's green cotyledon gene encodes a positive regulator of the chlorophyll-degrading pathway	Mutants that retain greenness of leaves during senescence are known as "stay-green" mutants. The most famous stay-green mutant is Mendel's green cotyledon pea, one of the mutants used in determining the law of genetics. Pea plants homozygous for this recessive mutation (known as i at present) retain greenness of the cotyledon during seed maturation and of leaves during senescence. We found tight …
F	Schmit, R; de Melo, RC; Trevisani, N; Guidolin, AF; Coimbra, JLM	SCREENING AND AGRONOMIC BENEFITS OF THE STAY-GREEN TRAIT IN COMMON BEAN GENOTYPES	Selecting a trait linked to metabolic pathways that enhance resistance and tolerance to biotic and abiotic stresses may be an excellent alternative. A practical approach to increase the productivity of annual crops is to maximize the photosynthetic efficiency in plant breeding. The purpose of this study was to discriminate common bean genotypes during physiological senescence with regard to the s…
Cannot	Shan, SQ; Huang, Y; Guo, CY; Hu, B; Zhang, HH; Li, YJ; Chen, JP; Wei, ZY; Sun, ZT	A salivary secretory protein from Riptortus pedestris facilitates pest infestation and soybean staygreen syndrome	The bean bug (Riptortus pedestris), one of the most important pests of soybean, causes staygreen syndrome, delaying plant maturation and affecting pod development, resulting in severe crop yield loss. However, little is known about the underlying mechanism of this pest. In this study, we found that a salivary secretory protein, Rp614, induced cell death in nonhost Nicotiana benthamiana leaves. Nb…
NF	Shi, SY; Miao, HY; Du, XM; Gu, JT; Xiao, K	GmSGR1, a stay-green gene in soybean (Glycine max L.), plays an important role in regulating early leaf-yellowing phenotype and plant productivity under nitrogen deprivation	Chlorophyll (Chl) degradation is closely associated with leaf senescence and plays an important role in mediating photosynthetic capacity of the plants. In this study, GmSGR1, a SGR1 type of stay-green (SGR) gene in soybean, has been functionally characterized for the role in mediating leaf senescence, photosystem II (PSII) efficiency, and plant productivity. GmSGR1 is 3621 bp long that contains …
Cannot	Sim, J; Kanazashi, Y; Yamada, T	Site-directed mutagenesis of soybean PEAPOD genes using the CRISPR/Cas9 system alters tissue developmental transition	In general, plant organ size is determined using cell number and expansion. In our previous study, we generated soybean (Glycine max) mutants of the PEAPOD ( PPD) genes GmPPD1 and GmPPD2 using the clustered regularly interspaced short palindromic repeat (CRISPR)/CRISPR-associated endonuclease 9 system. Some of these mutants exhibited extremely abnormal phenotypes, such as twisted pods and limited…
Cannot	Sinnecker, Patrcia; Braga, Nelson; Macchione, Eduardo L.A.; Lanfer-Marquez, Ursula M.	Mechanism of soybean (Glycine max L. Merrill) degreening related to maturity stage and postharvest drying temperature	The degreening of soybean seeds was studied relative to their maturity stage, moisture content at harvest and postharvest drying temperature. Studies were performed on Brazilian soybean over its whole maturation period (R6R8) according to the Fehr and Caviness scale. Chlorophyll and its colored derivatives were quantified as a function of three drying conditions: slow drying at room temperature (…
NF	Sivasakthi, K; Marques, E; Kalungwana, N; Carrasquilla-Garcia, N; Chang, PL; Bergmann, EM; Bueno, E; Cordeiro, M; Sani, SGAS; Udupa, SM; Rather, IA; Rouf Mir, R; Vadez, V; Vandemark, GJ; Gaur, PM; Cook, DR; Boesch, C; von Wettberg, EJB; Kholova, J; Penmetsa, RV	Functional Dissection of the Chickpea (Cicer arietinum L.) Stay-Green Phenotype Associated with Molecular Variation at an Ortholog of Mendel's I Gene for Cotyledon Color: Implications for Crop Production and Carotenoid Biofortification	Stay-green crop phenotypes have been shown to impact drought tolerance and nutritional content of several crops. We aimed to genetically describe and functionally dissect the particular stay-green phenomenon found in chickpeas with a green cotyledon color of mature dry seed and investigate its potential use for improvement of chickpea environmental adaptations and nutritional value. We examined 4…
NF	Smolikova, Galina; Shiroglazova, Olga; Vinogradova, Galina; Leppyanen, Irina; Dinastiya, Ekaterina; Yakovleva, Olga; Dolgikh, Elena; Titova, Galina; Frolov, Andrej; Medvedev, Sergei	Comparative analysis of the plastid conversion, photochemical activity and chlorophyll degradation in developing embryos of green-seeded and yellow-seeded pea (Pisum sativum) cultivars	Developing seeds of some higher plants are photosynthetically active and contain chlorophylls (Chl), which are typically destroyed at the late stages of seed maturation. However, in some crop plant cultivars, degradation of embryonic Chl remains incomplete, and mature seeds preserve green colour, as it is known for green-seeded cultivars of pea (Pisum sativum L.). The residual Chl compromise seed…
Cannot	Sofi, P. A.; Rehman, Khalid; Gull, Musharib; Kumari, J.; Djanaguiraman, M.; Prasad, P. V. V.	Integrating root architecture and physiological approaches for improving drought tolerance in common bean (Phaseolus vulgaris L.)	Grain legumes including common bean are mostly grown in rainfed production systems and invariably suffer from water stress at critical growth stages leading to significant yield reductions. Drought is one of the most importantstress limiting common bean productivity. The yield has been the primary breeding objective and has been improved by either targeting yield per se as well as yield component…
NF	Teixeira, RN; Ligterink, W; França-Neto, JD; Hilhorst, HWM; da Silva, EAA	Gene expression profiling of the green seed problem in Soybean	Background: Due to the climate change of the past few decades, some agricultural areas in the world are now experiencing new climatic extremes. For soybean, high temperatures and drought stress can potentially lead to the green seed problem, which is characterized by chlorophyll retention in mature seeds and is associated with lower oil and seed quality, thus negatively impacting the production o…
Cannot	Thomas, H; Howarth, CJ	Five ways to stay green	The relationship between carbon income and expenditure over the life of a leaf is described and related to the productivity benefits of altering the timing of senescence initiation. In genetic variants with delayed leaf senescence ('stay-greens') deconstruction of the photosynthetic apparatus during leaf senescence is partially or completely prevented. Although the stay-green phenotype is superfi…
Cannot	Thomas, H; Ougham, H	The stay-green trait	Stay-green (sometimes staygreen) refers to the heritable delayed foliar senescence character in model and crop plant species. In a cosmetic stay-green, a lesion interferes with an early step in chlorophyll catabolism. The possible contribution of synthesis to chlorophyll turnover in cosmetic stay-greens is considered. In functional stay-greens, the transition from the carbon capture period to the…
Cannot	Thomas, H; Ougham, H; Canter, P; Donnison, I	What stay-green mutants tell us about nitrogen remobilization in leaf senescence	Leaf senescence has an important role in the plant's nitrogen economy. Chlorophyll catabolism is a visible symptom of protein mobilization. Genetic and environmental factors that interfere with yellowing tend to modify protein degradation as well. The chlorophyll-protein relationship is much closer for membrane proteins than it is for soluble or total leaf proteins. In stay-greens, genotypes with…
Cannot	THOMAS, H; SMART, CM	CROPS THAT STAY GREEN	Genetic variation exists for foliar senescence and has, usually incidentally or empirically, been exploited for crop improvement. We review the incidence of delayed or inoperative senescence in maize, sorghum, oats, rice, wheat, fescue, soybean, french bean, fruit crops, trees and other species. The insights such variants give into the genetic control of leaf senescence, and the practical implica…
NF	Tokumitsu, Y; Kozu, T; Yamatani, H; Ito, T; Nakano, H; Hase, A; Sasada, H; Takada, Y; Kaga, A; Ishimoto, M; Kusaba, M; Nakashima, T; Abe, J; Yamada, T	Functional Divergence of G and Its Homologous Genes for Green Pigmentation in Soybean Seeds	The degradation of chlorophyll in mature soybean seeds is closely related to the development of their yellow color. In this study, we examined G, its homologue G-like (GL), and their mutant alleles and investigated the relationship between these genes and chlorophyll accumulation in the seed coats of mature seeds. Transient expression of G and GL proteins fused with green fluorescent protein reve…
Cannot	Ubayasena, L; Bett, K; Tar'an, B; Warkentin, T	Genetic control and identification of QTLs associated with visual quality traits of field pea (Pisum sativum L.)	Visual quality of field pea (Pisum sativum L.) is one of the most important determinants of the market value of the harvested crop. Seed coat color, seed shape, and seed dimpling are the major components of visual seed quality of field pea and are considered as important breeding objectives. The objectives of this research were to study the genetics and to identify quantitative trait loci (QTLs) …
NF	Ubayasena, L; Vijayan, P; Bett, KE; Gray, GR; Küster, H; Warkentin, TD	Gene expression profiles of seed coats and biochemical properties of seed coats and cotyledons of two field pea (Pisum sativum) cultivars contrasting in green cotyledon bleaching resistance	Visual quality is one of the major factors determining the market value of field pea (Pisum sativum L.). Breeding for improved visual quality of pea seeds is currently a challenging task, mainly because of the complexity and the lack of sound genetic knowledge of the traits. The objectives of this research were to characterize post-harvest cotyledon bleaching resistance in green pea at the bioche…
Cannot	V, Tejaswini; Dey, Susmita; G, Babithraj Goud; Pujar, Darshini Mahesh; K, Devi Harshitha	Legumes: Breeding Strategies and Adaptive Traits for Drought Tolerance	Legume crops such as chickpea, cowpea, common bean, lima bean, mung bean, faba bean, and lentil are vital to global agriculture due to their nutritional value, environmental benefits, and role in sustainable farming systems. Rich in protein, fiber, and micronutrients, legumes support low-input farming, particularly in arid and semi-arid regions. However, their productivity is increasingly affecte…
F	Venkatesh, B; Vennapusa, AR; Kumar, NJ; Jayamma, N; Reddy, BM; Johnson, AMA; Madhusudan, KV; Pandurangaiah, M; Kiranmai, K; Sudhakar, C	Co-expression of stress-responsive regulatory genes, MuNAC4, MuWRKY3 and MuMYB96 associated with resistant-traits improves drought adaptation in transgenic groundnut (Arachis hypogaea l.) plants	Groundnut, cultivated under rain-fed conditions is prone to yield losses due to intermittent drought stress. Drought tolerance is a complex phenomenon and multiple gene expression required to maintain the cellular tolerance. Transcription factors (TFs) regulate many functional genes involved in tolerance mechanisms. In this study, three stress-responsive regulatory TFs cloned from horse gram, (Ma…
Cannot	Verbree, DA; Singh, BB; Payne, WA	Genetics and Heritability of Shoot Drought Tolerance in Cowpea Seedlings	Phenotyping a large population of breeding lines for drought tolerance is time consuming and often unreliable due to multiple possible mechanisms involved. In cowpea (Vigna unguiculata L. Walp), a box-screening method was used to accelerate phenotyping of shoot drought tolerance in cowpea seedlings. This reduces the confounding effects of adaptive root traits by restricting root growth and provid…
Cannot	Wang, B; Wen, QL; Xie, H; Wang, C; Wang, JX; Liu, YS; Li, WY	Studies on Application of Stay-Green Mutant in Radiation Mutagenesis Breeding of Glycine max	The stay-green mutant can change the genetic diversity of Glycine max Men. mutants progeny and help to breed high-yielded and high-quality soybean varieties. In this study, the ray of Co-60-gamma radioactivity source was used to treat soybean stay-green mutant and methods as correlation analysis, principal component analysis, cluster analysis, PCR amplification, genetic diversity analysis and so …
NF	Wang, C; Gao, L; Li, RZ; Wang, Y; Liu, YY; Zhang, X; Xie, H	High-throughput sequencing reveals the molecular mechanisms determining the stay-green characteristic in soybeans	Senescence is an internally systematized degeneration process leading to death in plants. Leaf yellowing, one of the most prominent features of plant aging may lead to reduced crop yields. The molecular mechanism of responses to senescence in soybean leaves is not completely clear. In our research, two soybean varieties were selected with different stay-green traits: stay-green variety (BN106) an…
NF	Wang, DG; Wang, YA; Sun, RD; Yang, Y; Zhao, W; Yu, GY; Wang, YY; Wang, F; Zhou, L; Huang, ZP	Transcriptomics and Physiological Analyses of Soybean Stay-Green Syndrome	Stay-green syndrome (SGS) is an important factor that causes soybean (Glycine max) yield reduction. Despite progress being made, the regulatory mechanism remains largely unclear. Therefore, in this study, an SGS-sensitive soybean variety, HD0702, was employed to investigate the underlying mechanism. Transcriptomic analyses were performed in a tissue-specific manner to investigate differentially e…
Cannot	Wang, GY; Hu, B; Yao, X; Wei, ZY; Chen, JP; Sun, ZT	A Stinkbug Salivary Protein Is Indispensable for Insect Feeding and Activates Plant Immunity	Salivary proteins secreted by phytophagous insects play pivotal roles in plant-insect interactions. A salivary protein RpSP27, from the stinkbug Riptortus pedestris, a devastating pest on soybean, was selected for studying due to its ability to induce cell death and activate immune responses in plants. RpSP27 localized to the endoplasmic reticulum and triggered reactive oxygen species burst. Viru…
NF	Wang, M; Hong, LM; Zhang, WZ; Xu, YT; Yuan, F; Zhou, CN; Hou, CY; Han, L	Functional characterization of chlorophyll b reductase NON-YELLOW COLORING 1 in Medicago truncatula	Chlorophyll degradation is a characteristic process of leaf senescence. Two mutant lines, which showed green leaves and seeds during senescence, were identified by screening a Tnt-1 retrotransposon-tagged population of Medicago truncatula. Genetic and molecular analyses indicated that the mutated gene is NON-YELLOW COLORING 1 (MtNYC1) in M. truncatula. MtNYC1 encoded a chlorophyll b reductase, ch…
Cannot	Wang, M; Li, WZ; Fang, C; Xu, F; Liu, YC; Wang, Z; Yang, R; Zhang, M; Liu, SL; Lu, SJ; Lin, T; Tang, JY; Wang, YQ; Wang, HR; Lin, H; Zhu, BG; Chen, MS; Kong, FJ; Liu, BH; Zeng, DL; Jackson, SA; Chu, CC; Tian, ZX	Parallel selection on a dormancy gene during domestication of crops from multiple families	Domesticated species often exhibit convergent phenotypic evolution, termed the domestication syndrome, of which loss of seed dormancy is a component. To date, dormancy genes that contribute to parallel domestication across different families have not been reported. Here, we cloned the classical stay-green G gene from soybean and found that it controls seed dormancy and showed evidence of selectio…
Cannot	Wang, MC; Jiang, L; Mei, RX; Shi, HB; Xu, Y; Su, ZJ; Ding, GF; Zang, FH	Tunable Gold-on-SiO2 Nanopillar Arrays with Functionalized Nanoporous Layer for Enhanced Fluorescence Immunoassays	Porous metal plasmonic resonators demonstrate large on-chip resonance areas and expanded light-absorption bandwidth, which are favorable in sensitive plasmonic-based biosensors. However, the conventional fabrication methods can only provide porous metal resonators less degree-of-freedom in morphology, significantly limiting their optical properties. This work proposes a porous bimetallic nanopill…
F	Wang, P; Hou, SY; Wen, HW; Wang, QZ; Li, GQ	Chlorophyll retention caused by STAY-GREEN (SGR) gene mutation enhances photosynthetic efficiency and yield in soybean hybrid Z1	To study the effect of a stay-green mutation on photosynthetic efficiency in hybrid offspring of soybean (Glycine max [L.] Merr.), the parameters of photosynthesis and chlorophyll (Chl) fluorescence were compared between a new stay-green variety Jinda Zhilv No. 1 (Z1) and one of its parents Jinda No. 74 (JD74). During leaf natural senescence, the Chl degradation attenuated in Z1. The net photosyn…
F	Wang, Peng; Hou, Siyu; Wen, Hongwei; Wang, Quanzhen; Li, Guiquan	The Stay-Green Mutation Contributes to Enhanced Antioxidative Competence and Delays Leaf Senescence in Soybean Hybrid Z1	The new soybean stay-green variety Jinda Zhilv No. 1 (Z1) was obtained through crossing a stay-green mutant with the superhigh yielding soybean cultivar Jinda No. 74 (JD74). Here, we compared the antioxidant enzyme activities and reactive oxygen species content of the Z1 and JD74 varieties under natural and dark-induced senescence. Dark treatment was imposed at the seedling stage for 13 days. Flu…
F	Wang, TL; Wang, S; Wang, Y; Li, JW; Yan, F; Liu, YJ; Zhao, L; Wang, QY	Jasmonic acid-induced inhibition of root growth and leaf senescence is reduced by GmbHLH3, a soybean bHLH transcription factor	Basic helix-loop-helix (bHLH) transcription factors (TFs) are known to play significant roles in plant growth and development, secondary metabolite synthesis, and stress responses. However, the functions of soybean [Glycine max (L.) Merr.] bHLH TFs have been less widely explored. The main purpose of this study was to explore the function of a bHLH TF subfamily gene, GmbHLH3, by overexpression in …
NF	Wang, XL; Wang, MX; Wang, LK; Feng, H; He, X; Chang, SH; Wang, DP; Wang, L; Yang, J; An, GY; Wang, XJ; Kong, LR; Geng, Z; Wang, ET	Whole-plant microbiome profiling reveals a novel geminivirus associated with soybean stay-green disease	Microbiota colonize every accessible plant tissue and play fundamental roles in plant growth and health. Soybean stay-green syndrome (SGS), a condition that causes delayed leaf senescence (stay-green), flat pods and abnormal seeds of soybean, has become the most serious disease of soybean in China. However, the direct cause of SGS is highly debated, and little is known about how SGS affect soybea…
Cannot	Warkentin, T; Vandenberg, A; Banniza, S; Barlow, B; Ife, S	CDC Sage field pea	CDC Sage, a green cotyledon field pea (Pisum sativum L.) cultivar, was released in 2005 by the Crop Development Centre, University of Saskatchewan for distribution to select seed growers in Saskatchewan and Alberta through the Variety Releas e Program of the Saskatchewan Pulse Growers. CDC Sage is a semileafless type, with powdery mildew (caused by Erysiphe pisi DC.) resistance, good lodging resi…
Cannot	Warkentin, T; Vandenberg, A; Banniza, S; Slinkard, A	CDC striker field pea	CDC Striker, a green cotyledon field pea (Pisum sativum L.) cultivar, was released in 2002 by the Crop Development Centre, University of Saskatchewan, for distribution to Select seed growers in Saskatchewan and Alberta through the Variety Release Committee of the Saskatchewan Pulse Growers. CDC Striker has a semileafless leaf type, good lodging resistance, medium-sized, round seeds, and good yiel…
Cannot	Weeden, NF; Coyne, CJ; Lavin, M; McPhee, K	Distinguishing among Pisum accessions using a hypervariable intron within Mendel's green/yellow cotyledon gene	Distinguishing among commercial varieties or accessions in a germplasm repository presents considerable challenges when dealing with common crops or large collections. In the genus Pisum L. the third intron of the gene STAYGREEN (SGR), responsible for the green/yellow cotyledon variation, contains a complex of repeat sequences that display considerable indel and single nucleotide (SNP) polymorphi…
Cannot	Weeden, NF; Lavin, M; Abbo, S; Coyne, CJ; Mcphee, K	A hypervariable intron of the STAYGREEN locus provides excellent discrimination among Pisum fulvum accessions and reveals evidence for a relatively recent hybridization event with Pisum sativum	An analysis of 82 non-synonymous Pisum fulvum accessions for sequence variation in a fragment of the STAYGREEN (SGR) locus revealed 57 alleles, most of which differed in indel structure. Eight additional P. fulvum accessions, each supposedly synonymous with a different accession of the initial group, were also analyzed. In every case the paired synonymous accessions possessed the same SGR sequenc…
Cannot	Wei, ZY; Guo, WB; Jiang, SS; Yan, DK; Shi, Y; Wu, B; Xin, XQ; Chen, L; Cai, YP; Zhang, HH; Li, YJ; Huang, HJ; Li, JM; Yan, F; Zhang, CX; Hou, WS; Chen, JP; Sun, ZT	Transcriptional profiling reveals a critical role of GmFT2a in soybean staygreen syndrome caused by the pest Riptortus pedestris	Soybean staygreen syndrome, characterized by delayed leaf and stem senescence, abnormal pods, and aborted seeds, has recently become a serious and prominent problem in soybean production. Although the pest Riptortus pedestris has received increasing attention as the possible cause of staygreen syndrome, the mechanism remains unknown. Here, we clarify that direct feeding by R. pedestris, not trans…
Cannot	Wolabu, Tezera W.; Cong, Lili; Park, Jong-Jin; Bao, Qinyan; Chen, Miao; Sun, Juan; Xu, Bin; Ge, Yaxin; Chai, Maofeng; Liu, Zhipeng; Wang, Zeng-Yu	Development of a Highly Efficient Multiplex Genome Editing System in Outcrossing Tetraploid Alfalfa (Medicago sativa)	Alfalfa (Medicago sativa) is an outcrossing tetraploid legume species widely cultivated in the world. The clustered regularly interspaced short palindromic repeats (CRISPR)/CRISPR-associated protein 9 (CRISPR/Cas9) system has been successfully used for genome editing in many plant species. However, the use of CRISPR/Cas9 for gene knockout in alfalfa is still very challenging. Our initial single g…
Cannot	Xu, MR; Zhang, YY; Zhao, J; Yang, XD; Li, HJ; Hu, B; Chen, JP; Sun, ZT; Wei, ZY	Plant-Mediated RNAi of Non-ATPase Regulatory Subunit Confers Soybean Resistance Against Bean Bug, Riptortus pedestris	Riptortus pedestris, is a major pest threatening soybeans and cause the soybean staygreen syndrome, which has recently become a significant and widespread issue in soybean production. Currently, chemical control remains the primary method for managing R. pedestris in the field, but it contributes to environmental pollution and increases the resistance risk. Plant-mediated RNA interference (RNAi) …
Cannot	Yahoueian, SH; Bihamta, MR; Babaei, HR; Bazargani, MM	Proteomic analysis of drought stress response mechanism in soybean (Glycine max L.) leaves	Knowledge of the physiological and molecular mechanisms of drought responses is fundamental for developing genetically drought tolerant and high yielding crops. To understand molecular mechanism of drought tolerance of soybean (Glycine max L.), we compared leaf proteome patterns of in two genotypes GN-3074 (drought tolerant) and GN-2032 (drought-sensitive) under drought stress during vegetative s…
NF	Yamanaka, N; Lemos, NG; Jara, RC; Hossain, MM; Suenaga, K; Yamaoka, Y	Prevention of leaf yellowing in Asian soybean rust infected plants is associated with green cotyledon color and the infection index	Because the six major known resistance genes to Asian soybean rust (ASR) are pathotype-specific, they rarely offer durable resistance to all ASR pathogens. Thus, other types of resistance such as field resistance or tolerance that confer broad-spectrum resistance to ASR pathogens are required for soybean breeding. The Chinese soybean variety Lu Pi Dou has a green cotyledon color (CC) and a no lea…
Cannot	Yamatani, Hiroshi; Heng, Titnarong; Yamada, Tetsuya; Kusaba, Makoto; Kaga, Akito	Identification and Characterization of an Early Leaf Senescence Gene ELS1 in Soybean	Early leaf senescence phenotype in soybean could be helpful to shorten the maturation period and prevent green stem disorder. From a high-density mutation library, we identified two early leaf senescence soybean mutant lines, els1-1 (early leaf senescence 1) and els1-2. The chlorophyll contents of both els1-1 and els1-2 were low in pre-senescent leaves. They degraded rapidly in senescent leaves, …
Cannot	Yang, XM; Gou, ZW; Zhu, ZD; Wang, C; Zhang, LJ; Min, GM	Breeding and Evaluation of a New-Bred Semi-Leafless Pea (Pisum sativum L.) Cultivar Longwan No. 6	The pea (Pisum sativum L.) is an excellent protein source for livestock and human nutrition. However, its growth is hampered by several factors including powdery mildew (Erysiphe pisi DC) and lodging in irrigation areas. These limitations may be solved through combining a Canada powdery mildew-resistant pea (Mp1807) with green cotyledon cultivar (Graf) by means of sexual hybridization. A bred sem…
Cannot	Yin, JL; Hu, ZZ; Xu, SQ; Hong, X; Qiu, YL; Cheng, XE; Wang, LQ; Shen, WL; Zhi, HJ; Li, K; Xu, K	Leafhopper transmits soybean stay-green associated virus to leguminous plants	A novel geminivirus, soybean stay-green associated virus (SoSGV), was previously shown to cause soybean delayed senescence and is associated with the incidence of soybean stay-green syndrome. The modes of SoSGV transmission were not yet known. We captured insects belonging to 24 distinct species in a soybean field with the SoSGV outbreak and detected the presence of SoSGV only in leafhoppers and …
Cannot	Zhang, HF; Wang, Y; Wang, ZB; Ding, WL; Xu, KD; Li, LL; Wang, YY; Li, JB; Yang, MS; Liu, XM; Huang, XZ	Modelling the current and future potential distribution of the bean bug Riptortus pedestris with increasingly serious damage to soybean	BACKGROUND The bean bug, Riptortus pedestris, has received intense attention in recent years because of its involvement in increasing outbreaks of staygreen syndrome in soybean (Glycine max (L.)), often causing almost 100% loss of soybean yield in China. However, for this pest of great economic importance, potential current and future distribution patterns and their underlying driving factors rem…
Cannot	Zhang, XT; Luan, XP; Wei, JH; Zhang, PP; Guo, JM; Keesey, IW; Gao, Y; Yan, Q; Zhang, J; Dong, SL	Identification of a Soybean Volatile Attractive for Riptortus pedestris Using Reverse Chemical Ecology Approach	The bean bug Riptortus pedestris is a major soybean pest and a cause of the stay-green symptoms. However, the molecular mechanisms underlying its olfaction-mediated host-seeking behavior remain unclear. In this study, we compared the antennae transcriptomes of starved and nonstarved adult R. pedestris, identifying four differentially expressed odorant receptor (OR) genes. Among these, RpedOR13 sh…
F	Zhang, XX; Wang, M; Wu, TT; Wu, CX; Jiang, BJ; Guo, CH; Han, TF	Physiological and molecular studies of staygreen caused by pod removal and seed injury in soybean	Leaves provide substances and signals for pod and seed development in soybean. However, the regulatory feedbacks of pod and seed to leaf development remain unclear. We investigated the effects of pod and seed on leaf senescence by conducting pod removal and seed injury experiments. Pod removal and seed injury delayed leaf senescence and caused the staygreen phenotype of leaves. There were dosage …
NF	Zhou, CE; Han, L; Pislariu, C; Nakashima, J; Fu, CX; Jiang, QZ; Quan, L; Blancaflor, EB; Tang, YH; Bouton, JH; Udvardi, M; Xia, GM; Wang, ZY	From Model to Crop: Functional Analysis of a STAY-GREEN Gene in the Model Legume Medicago truncatula and Effective Use of the Gene for Alfalfa Improvement	Medicago truncatula has been developed into a model legume. Its close relative alfalfa (Medicago sativa) is the most widely grown forage legume crop in the United States. By screening a large population of M. truncatula mutants tagged with the transposable element of tobacco (Nicotiana tabacum) cell type1 (Tnt1), we identified a mutant line (NF2089) that maintained green leaves and showed green a…
Cannot	Zhou, JX; Yin, ZY; Shen, DY; Zhang, QS; OYang, Y; Li, XX; Ma, YR; Ding, LP; Pei, Y; Ai, G; Dong, YM; Yang, DL; Wang, YC; Dou, DL; Xia, A	A conserved protein family in mirid bug Riptortus pedestris plays dual roles in regulating plant immunity	The mirid bug (Riptortus pedestris), a major soybean pest, migrates into soybean fields during the pod filling stage and causes staygreen syndrome, which leads to substantial yield losses. The mechanism by which R. pedestris elicits soybean (Glycine max) defenses and counter-defenses remains largely unexplored. In this study, we characterized a protein family from R. pedestris, designated R. pede…
Cannot	Zhu, XJ; Wang, W; Gao, HW; Liu, RR; Geng, YT; Zhu, YX; Liu, GF; Yu, QQ; Wang, SL; Li, CY; Liu, LK	Evaluation of soybean germplasms for resistance to stay-green syndrome	Stay-green syndrome (SGS) resistant germplasms serve as the cornerstone for soybean improvement. A comprehensive assessment was conducted on a panel of 1553 germplasms to evaluate their resistance to SGS through natural inoculation. Over a three-year period, one landrace, ZaoShuHeiDou, emerged as resilient to SGS, displaying a significantly reduced risk of SGS (p < 0.05) compared to its counterpa…
NF	Zinsmeister, J; Lalanne, D; Vu, BL; Schoefs, B; Marchand, J; Dang, TT; Buitink, J; Leprince, O	ABSCISIC ACID INSENSITIVE 4 coordinates eoplast formation to ensure acquisition of seed longevity during maturation in Medicago truncatula	Seed longevity, the capacity to remain alive during dry storage, is pivotal to germination performance and is essential for preserving genetic diversity. It is acquired during late maturation concomitantly with seed degreening and the de-differentiation of chloroplasts into colorless, non-photosynthetic plastids, called eoplasts. As chlorophyll retention leads to poor seed performance upon sowing…
Cannot	Zuanazzi Tonello, Carolina; Machado, Bianca Oliveira; Maurer, Talison Roberto; Lngaro, Nadia Canali	Physiological performance of green soybean seeds: a systematic review	The production of seeds, mainly of oilseed species, requires that the stages of maturation and harvest occur under optimal conditions, with mild temperatures and dry climatic conditions, avoiding biotic or abiotic stresses, which result in premature death or forced maturation, producing seeds and grains. greenish, with reduced physiological and organoleptic qualities. Greenish seeds are the resul…
